# Supplementary material for: Highly accurate classification and discovery of microbial protein-coding gene functions using FunGeneTyper: an extensible deep learning framework
Source: Brief Bioinform. 2024 Jul 15;25(4):bbae319. doi: 10.1093/bib/bbae319 (PMC11247404; doi:10.1093/bib/bbae319)
Supplement: Dataset_bbae319 [file dataset_bbae319.xlsx]

## Sheet: Dataset S1
Dataset S1. The details of ARGs in the core dataset of Structured Antibiotic Resistance Database (SARD). The core dataset of SARD is originated from the reference protein sequences of ARGs defined in the authoritative comprehensive antibiotic resistance database (CARD). The naming of Gene family, Subclass and Group is according to the Antibiotic Resistance Ontology (ARO) information in the CARD w…
#	SARD ID	Dataset Type in SARD	GeneBank ID	Sequences Description in CARD	Class	Gene Family	Subclass	Group	Gene Name	Bacterial Name
1	SARD_1	Core	gb|ACT97415.1	gb|ACT97415.1|ARO:3002999|CblA-1 [mixed culture bacterium AX_gF3SD01_15]	Betalactams	Class A betalactamases	CBLA	CblA-1	CblA-1	[mixed culture bacterium AX_gF3SD01_15]
2	SARD_2	Core	gb|AEJ08681.1	gb|AEJ08681.1|ARO:3001109|SHV-52 [Klebsiella pneumoniae]	Betalactams	Class A betalactamases	SHV	SHV-52	SHV-52	[Klebsiella pneumoniae]
3	SARD_3	Core	gb|BAA84973.1	gb|BAA84973.1|ARO:3001082|SHV-24 [Escherichia coli]	Betalactams	Class A betalactamases	SHV	SHV-24	SHV-24	[Escherichia coli]
4	SARD_4	Core	gb|AAN04883.1	gb|AAN04883.1|ARO:3001099|SHV-41 [Klebsiella pneumoniae]	Betalactams	Class A betalactamases	SHV	SHV-41	SHV-41	[Klebsiella pneumoniae]
5	SARD_5	Core	gb|AAN04884.1	gb|AAN04884.1|ARO:3001100|SHV-42 [Klebsiella pneumoniae]	Betalactams	Class A betalactamases	SHV	SHV-42	SHV-42	[Klebsiella pneumoniae]
6	SARD_6	Core	gb|AAF64386.1	gb|AAF64386.1|ARO:3001076|SHV-18 [Klebsiella pneumoniae]	Betalactams	Class A betalactamases	SHV	SHV-18	SHV-18	[Klebsiella pneumoniae]
7	SARD_7	Core	gb|CAJ47134.2	gb|CAJ47134.2|ARO:3001133|SHV-79 [Klebsiella pneumoniae]	Betalactams	Class A betalactamases	SHV	SHV-79	SHV-79	[Klebsiella pneumoniae]
8	SARD_8	Core	gb|ACI22621.1	gb|ACI22621.1|ARO:3001154|SHV-105 [Klebsiella pneumoniae]	Betalactams	Class A betalactamases	SHV	SHV-105	SHV-105	[Klebsiella pneumoniae]
9	SARD_9	Core	gb|CAI76927.1	gb|CAI76927.1|ARO:3001071|SHV-12 [Escherichia coli]	Betalactams	Class A betalactamases	SHV	SHV-12	SHV-12	[Escherichia coli]
10	SARD_10	Core	gb|ABA06586.1	gb|ABA06586.1|ARO:3001119|SHV-64 [Klebsiella pneumoniae]	Betalactams	Class A betalactamases	SHV	SHV-64	SHV-64	[Klebsiella pneumoniae]
11	SARD_11	Core	gb|AJO16042.1	gb|AJO16042.1|ARO:3001364|SHV-182 [Klebsiella pneumoniae]	Betalactams	Class A betalactamases	SHV	SHV-182	SHV-182	[Klebsiella pneumoniae]
12	SARD_12	Core	gb|ABH04327.1	gb|ABH04327.1|ARO:3001144|SHV-92 [Klebsiella pneumoniae]	Betalactams	Class A betalactamases	SHV	SHV-92	SHV-92	[Klebsiella pneumoniae]
13	SARD_13	Core	gb|ACB73258.1	gb|ACB73258.1|ARO:3001112|SHV-56 [Klebsiella pneumoniae]	Betalactams	Class A betalactamases	SHV	SHV-56	SHV-56	[Klebsiella pneumoniae]
14	SARD_14	Core	gb|ABA60809.1	gb|ABA60809.1|ARO:3001141|SHV-89 [Klebsiella pneumoniae]	Betalactams	Class A betalactamases	SHV	SHV-89	SHV-89	[Klebsiella pneumoniae]
15	SARD_15	Core	gb|CAI30650.2	gb|CAI30650.2|ARO:3001116|SHV-61 [Klebsiella pneumoniae]	Betalactams	Class A betalactamases	SHV	SHV-61	SHV-61	[Klebsiella pneumoniae]
16	SARD_16	Core	gb|ABV72593.1	gb|ABV72593.1|ARO:3001150|SHV-101 [Klebsiella pneumoniae]	Betalactams	Class A betalactamases	SHV	SHV-101	SHV-101	[Klebsiella pneumoniae]
17	SARD_17	Core	gb|AAL68926.1	gb|AAL68926.1|ARO:3001093|SHV-35 [Klebsiella pneumoniae]	Betalactams	Class A betalactamases	SHV	SHV-35	SHV-35	[Klebsiella pneumoniae]
18	SARD_18	Core	gb|AEI83429.1	gb|AEI83429.1|ARO:3001168|SHV-121 [Klebsiella pneumoniae]	Betalactams	Class A betalactamases	SHV	SHV-121	SHV-121	[Klebsiella pneumoniae]
19	SARD_19	Core	gb|AEI83430.1	gb|AEI83430.1|ARO:3001181|SHV-137 [Klebsiella pneumoniae]	Betalactams	Class A betalactamases	SHV	SHV-137	SHV-137	[Klebsiella pneumoniae]
20	SARD_20	Core	gb|AFQ23958.1	gb|AFQ23958.1|ARO:3001191|SHV-152 [Klebsiella pneumoniae]	Betalactams	Class A betalactamases	SHV	SHV-152	SHV-152	[Klebsiella pneumoniae]
21	SARD_21	Core	gb|CCK86744.1	gb|CCK86744.1|ARO:3001347|SHV-164 [Klebsiella pneumoniae]	Betalactams	Class A betalactamases	SHV	SHV-164	SHV-164	[Klebsiella pneumoniae]
22	SARD_22	Core	gb|ADE58494.1	gb|ADE58494.1|ARO:3001175|SHV-128 [Enterobacter cloacae]	Betalactams	Class A betalactamases	SHV	SHV-128	SHV-128	[Enterobacter cloacae]
23	SARD_23	Core	gb|AFQ23968.1	gb|AFQ23968.1|ARO:3001201|SHV-162 [Klebsiella pneumoniae]	Betalactams	Class A betalactamases	SHV	SHV-162	SHV-162	[Klebsiella pneumoniae]
24	SARD_24	Core	gb|AJO16040.1	gb|AJO16040.1|ARO:3001350|SHV-180 [Klebsiella pneumoniae]	Betalactams	Class A betalactamases	SHV	SHV-180	SHV-180	[Klebsiella pneumoniae]
25	SARD_25	Core	gb|AAK69828.1	gb|AAK69828.1|ARO:3001090|SHV-32 [Klebsiella pneumoniae]	Betalactams	Class A betalactamases	SHV	SHV-32	SHV-32	[Klebsiella pneumoniae]
26	SARD_26	Core	gb|CAJ47133.2	gb|CAJ47133.2|ARO:3001132|SHV-78 [Klebsiella pneumoniae]	Betalactams	Class A betalactamases	SHV	SHV-78	SHV-78	[Klebsiella pneumoniae]
27	SARD_27	Core	gb|CEA29751.1	gb|CEA29751.1|ARO:3003155|SHV-188 [Klebsiella pneumoniae]	Betalactams	Class A betalactamases	SHV	SHV-188	SHV-188	[Klebsiella pneumoniae]
28	SARD_28	Core	gb|CAA71948.1	gb|CAA71948.1|ARO:3001065|SHV-6 [Klebsiella pneumoniae]	Betalactams	Class A betalactamases	SHV	SHV-6	SHV-6	[Klebsiella pneumoniae]
29	SARD_29	Core	gb|CAB37325.2	gb|CAB37325.2|ARO:3001074|SHV-15 [Escherichia coli]	Betalactams	Class A betalactamases	SHV	SHV-15	SHV-15	[Escherichia coli]
30	SARD_30	Core	gb|AAB51384.1	gb|AAB51384.1|ARO:3001067|SHV-8 [Escherichia coli]	Betalactams	Class A betalactamases	SHV	SHV-8	SHV-8	[Escherichia coli]
31	SARD_31	Core	gb|AAF34335.1	gb|AAF34335.1|ARO:3001079|SHV-21 [Klebsiella pneumoniae]	Betalactams	Class A betalactamases	SHV	SHV-21	SHV-21	[Klebsiella pneumoniae]
32	SARD_32	Core	gb|AAL82592.1	gb|AAL82592.1|ARO:3001094|SHV-36 [Klebsiella pneumoniae]	Betalactams	Class A betalactamases	SHV	SHV-36	SHV-36	[Klebsiella pneumoniae]
33	SARD_33	Core	gb|ABA06590.1	gb|ABA06590.1|ARO:3001123|SHV-69 [Klebsiella pneumoniae]	Betalactams	Class A betalactamases	SHV	SHV-69	SHV-69	[Klebsiella pneumoniae]
34	SARD_34	Core	gb|ABA06589.1	gb|ABA06589.1|ARO:3001122|SHV-67 [Klebsiella pneumoniae]	Betalactams	Class A betalactamases	SHV	SHV-67	SHV-67	[Klebsiella pneumoniae]
35	SARD_35	Core	gb|BAI94487.1	gb|BAI94487.1|ARO:3001177|SHV-133 [Klebsiella pneumoniae]	Betalactams	Class A betalactamases	SHV	SHV-133	SHV-133	[Klebsiella pneumoniae]
36	SARD_36	Core	gb|AAS98184.1	gb|AAS98184.1|ARO:3001106|SHV-49 [Klebsiella pneumoniae]	Betalactams	Class A betalactamases	SHV	SHV-49	SHV-49	[Klebsiella pneumoniae]
37	SARD_37	Core	gb|AFQ23962.1	gb|AFQ23962.1|ARO:3001195|SHV-156 [Klebsiella pneumoniae]	Betalactams	Class A betalactamases	SHV	SHV-156	SHV-156	[Klebsiella pneumoniae]
38	SARD_38	Core	gb|AAL79576.1	gb|AAL79576.1|ARO:3001096|SHV-38 [Klebsiella pneumoniae]	Betalactams	Class A betalactamases	SHV	SHV-38	SHV-38	[Klebsiella pneumoniae]
39	SARD_39	Core	gb|AIS67768.1	gb|AIS67768.1|ARO:3003152|SHV-185 [Klebsiella pneumoniae]	Betalactams	Class A betalactamases	SHV	SHV-185	SHV-185	[Klebsiella pneumoniae]
40	SARD_40	Core	gb|AAB37395.2	gb|AAB37395.2|ARO:3001068|SHV-9 [Klebsiella pneumoniae]	Betalactams	Class A betalactamases	SHV	SHV-9	SHV-9	[Klebsiella pneumoniae]
41	SARD_41	Core	gb|CAJ47137.2	gb|CAJ47137.2|ARO:3001136|SHV-82 [Klebsiella pneumoniae]	Betalactams	Class A betalactamases	SHV	SHV-82	SHV-82	[Klebsiella pneumoniae]
42	SARD_42	Core	gb|CAA66729.1	gb|CAA66729.1|ARO:3001070|SHV-11 [Klebsiella pneumoniae]	Betalactams	Class A betalactamases	SHV	SHV-11	SHV-11	[Klebsiella pneumoniae]
43	SARD_43	Core	gb|CAQ03505.1	gb|CAQ03505.1|ARO:3001338|SHV-100 [Klebsiella pneumoniae]	Betalactams	Class A betalactamases	SHV	SHV-100	SHV-100	[Klebsiella pneumoniae]
44	SARD_44	Core	gb|CAJ47130.2	gb|CAJ47130.2|ARO:3001129|SHV-75 [Klebsiella pneumoniae]	Betalactams	Class A betalactamases	SHV	SHV-75	SHV-75	[Klebsiella pneumoniae]
45	SARD_45	Core	gb|AFQ23959.1	gb|AFQ23959.1|ARO:3001192|SHV-153 [Klebsiella pneumoniae]	Betalactams	Class A betalactamases	SHV	SHV-153	SHV-153	[Klebsiella pneumoniae]
46	SARD_46	Core	gb|AAT75225.1	gb|AAT75225.1|ARO:3001088|SHV-30 [Enterobacter cloacae]	Betalactams	Class A betalactamases	SHV	SHV-30	SHV-30	[Enterobacter cloacae]
47	SARD_47	Core	gb|AEX99752.1	gb|AEX99752.1|ARO:3001184|SHV-142 [Klebsiella pneumoniae]	Betalactams	Class A betalactamases	SHV	SHV-142	SHV-142	[Klebsiella pneumoniae]
48	SARD_48	Core	gb|ADR80606.1	gb|ADR80606.1|ARO:3001157|SHV-108 [Klebsiella pneumoniae]	Betalactams	Class A betalactamases	SHV	SHV-108	SHV-108	[Klebsiella pneumoniae]
49	SARD_49	Core	gb|AAL82593.1	gb|AAL82593.1|ARO:3001095|SHV-37 [Klebsiella pneumoniae]	Betalactams	Class A betalactamases	SHV	SHV-37	SHV-37	[Klebsiella pneumoniae]
50	SARD_50	Core	gb|ADE08533.1	gb|ADE08533.1|ARO:3001176|SHV-129 [Escherichia coli]	Betalactams	Class A betalactamases	SHV	SHV-129	SHV-129	[Escherichia coli]
51	SARD_51	Core	gb|CAI30651.2	gb|CAI30651.2|ARO:3001117|SHV-62 [Klebsiella pneumoniae]	Betalactams	Class A betalactamases	SHV	SHV-62	SHV-62	[Klebsiella pneumoniae]
52	SARD_52	Core	gb|CAJ47127.2	gb|CAJ47127.2|ARO:3001126|SHV-72 [Klebsiella pneumoniae]	Betalactams	Class A betalactamases	SHV	SHV-72	SHV-72	[Klebsiella pneumoniae]
53	SARD_53	Core	gb|ABN49114.1	gb|ABN49114.1|ARO:3001149|SHV-97 [Enterococcus faecalis]	Betalactams	Class A betalactamases	SHV	SHV-97	SHV-97	[Enterococcus faecalis]
54	SARD_54	Core	gb|AHA80958.1	gb|AHA80958.1|ARO:3001356|SHV-172 [Klebsiella pneumoniae]	Betalactams	Class A betalactamases	SHV	SHV-172	SHV-172	[Klebsiella pneumoniae]
55	SARD_55	Core	gb|ABS72342.1	gb|ABS72342.1|ARO:3001151|SHV-102 [Escherichia coli]	Betalactams	Class A betalactamases	SHV	SHV-102	SHV-102	[Escherichia coli]
56	SARD_56	Core	gb|AAL40899.1	gb|AAL40899.1|ARO:3001101|SHV-43 [Klebsiella pneumoniae]	Betalactams	Class A betalactamases	SHV	SHV-43	SHV-43	[Klebsiella pneumoniae]
57	SARD_57	Core	gb|AAO66446.1	gb|AAO66446.1|ARO:3001113|SHV-57 [Escherichia coli]	Betalactams	Class A betalactamases	SHV	SHV-57	SHV-57	[Escherichia coli]
58	SARD_58	Core	gb|AAO53445.1	gb|AAO53445.1|ARO:3001104|SHV-46 [Klebsiella oxytoca]	Betalactams	Class A betalactamases	SHV	SHV-46	SHV-46	[Klebsiella oxytoca]
59	SARD_59	Core	gb|AAG17550.1	gb|AAG17550.1|ARO:3001073|SHV-14 [Klebsiella pneumoniae]	Betalactams	Class A betalactamases	SHV	SHV-14	SHV-14	[Klebsiella pneumoniae]
60	SARD_60	Core	gb|AFQ23956.1	gb|AFQ23956.1|ARO:3001189|SHV-150 [Klebsiella pneumoniae]	Betalactams	Class A betalactamases	SHV	SHV-150	SHV-150	[Klebsiella pneumoniae]
61	SARD_61	Core	gb|AFC60795.1	gb|AFC60795.1|ARO:3001183|SHV-141 [Klebsiella pneumoniae]	Betalactams	Class A betalactamases	SHV	SHV-141	SHV-141	[Klebsiella pneumoniae]
62	SARD_62	Core	gb|AAF34334.1	gb|AAF34334.1|ARO:3001078|SHV-20 [Klebsiella pneumoniae]	Betalactams	Class A betalactamases	SHV	SHV-20	SHV-20	[Klebsiella pneumoniae]
63	SARD_63	Core	gb|AFQ23963.1	gb|AFQ23963.1|ARO:3001196|SHV-157 [Klebsiella pneumoniae]	Betalactams	Class A betalactamases	SHV	SHV-157	SHV-157	[Klebsiella pneumoniae]
64	SARD_64	Core	gb|AFQ23967.1	gb|AFQ23967.1|ARO:3001200|SHV-161 [Klebsiella pneumoniae]	Betalactams	Class A betalactamases	SHV	SHV-161	SHV-161	[Klebsiella pneumoniae]
65	SARD_65	Core	gb|ACV32634.1	gb|ACV32634.1|ARO:3001171|SHV-124 [Klebsiella pneumoniae]	Betalactams	Class A betalactamases	SHV	SHV-124	SHV-124	[Klebsiella pneumoniae]
66	SARD_66	Core	gb|AFN82060.1	gb|AFN82060.1|ARO:3001091|SHV-33 [Klebsiella pneumoniae]	Betalactams	Class A betalactamases	SHV	SHV-33	SHV-33	[Klebsiella pneumoniae]
67	SARD_67	Core	gb|AAT01223.1	gb|AAT01223.1|ARO:3001110|SHV-53 [Klebsiella pneumoniae] Partial	Betalactams	Class A betalactamases	SHV	SHV-53	SHV-53	[Klebsiella pneumoniae] Partial
68	SARD_68	Core	gb|ADR80609.1	gb|ADR80609.1|ARO:3001169|SHV-122 [Klebsiella pneumoniae]	Betalactams	Class A betalactamases	SHV	SHV-122	SHV-122	[Klebsiella pneumoniae]
69	SARD_69	Core	gb|CAQ03506.1	gb|CAQ03506.1|ARO:3001155|SHV-106 [Klebsiella pneumoniae]	Betalactams	Class A betalactamases	SHV	SHV-106	SHV-106	[Klebsiella pneumoniae]
70	SARD_70	Core	gb|AIS67769.1	gb|AIS67769.1|ARO:3003153|SHV-186 [Klebsiella pneumoniae]	Betalactams	Class A betalactamases	SHV	SHV-186	SHV-186	[Klebsiella pneumoniae]
71	SARD_71	Core	gb|ABN49112.1	gb|ABN49112.1|ARO:3001148|SHV-96 [Acinetobacter baumannii]	Betalactams	Class A betalactamases	SHV	SHV-96	SHV-96	[Acinetobacter baumannii]
72	SARD_72	Core	gb|ABN49110.1	gb|ABN49110.1|ARO:3001145|SHV-93 [Klebsiella pneumoniae]	Betalactams	Class A betalactamases	SHV	SHV-93	SHV-93	[Klebsiella pneumoniae]
73	SARD_73	Core	gb|ABA06588.1	gb|ABA06588.1|ARO:3001121|SHV-66 [Klebsiella pneumoniae]	Betalactams	Class A betalactamases	SHV	SHV-66	SHV-66	[Klebsiella pneumoniae]
74	SARD_74	Core	gb|CAJ47132.2	gb|CAJ47132.2|ARO:3001131|SHV-77 [Klebsiella pneumoniae]	Betalactams	Class A betalactamases	SHV	SHV-77	SHV-77	[Klebsiella pneumoniae]
75	SARD_75	Core	gb|ADM25824.1	gb|ADM25824.1|ARO:3001178|SHV-134 [Klebsiella pneumoniae]	Betalactams	Class A betalactamases	SHV	SHV-134	SHV-134	[Klebsiella pneumoniae]
76	SARD_76	Core	gb|AAF37209.2	gb|AAF37209.2|ARO:3001083|SHV-25 [Klebsiella pneumoniae]	Betalactams	Class A betalactamases	SHV	SHV-25	SHV-25	[Klebsiella pneumoniae]
77	SARD_77	Core	gb|CAJ47129.2	gb|CAJ47129.2|ARO:3001128|SHV-74 [Klebsiella pneumoniae]	Betalactams	Class A betalactamases	SHV	SHV-74	SHV-74	[Klebsiella pneumoniae]
78	SARD_78	Core	gb|ACR66323.1	gb|ACR66323.1|ARO:3001059|SHV-1 [Klebsiella pneumoniae]	Betalactams	Class A betalactamases	SHV	SHV-1	SHV-1	[Klebsiella pneumoniae]
79	SARD_79	Core	gb|CAJ47131.2	gb|CAJ47131.2|ARO:3001130|SHV-76 [Klebsiella pneumoniae]	Betalactams	Class A betalactamases	SHV	SHV-76	SHV-76	[Klebsiella pneumoniae]
80	SARD_80	Core	gb|AAD37413.1	gb|AAD37413.1|ARO:3001060|SHV-2 [Escherichia coli]	Betalactams	Class A betalactamases	SHV	SHV-2	SHV-2	[Escherichia coli]
81	SARD_81	Core	gb|ABS72351.1	gb|ABS72351.1|ARO:3001152|SHV-103 [Klebsiella pneumoniae]	Betalactams	Class A betalactamases	SHV	SHV-103	SHV-103	[Klebsiella pneumoniae]
82	SARD_82	Core	gb|CAJ47126.2	gb|CAJ47126.2|ARO:3001125|SHV-71 [Klebsiella pneumoniae]	Betalactams	Class A betalactamases	SHV	SHV-71	SHV-71	[Klebsiella pneumoniae]
83	SARD_83	Core	gb|AFQ23964.1	gb|AFQ23964.1|ARO:3001197|SHV-158 [Klebsiella pneumoniae]	Betalactams	Class A betalactamases	SHV	SHV-158	SHV-158	[Klebsiella pneumoniae]
84	SARD_84	Core	gb|AAV66328.1	gb|AAV66328.1|ARO:3001114|SHV-59 [Klebsiella pneumoniae]	Betalactams	Class A betalactamases	SHV	SHV-59	SHV-59	[Klebsiella pneumoniae]
85	SARD_85	Core	gb|ACM04459.1	gb|ACM04459.1|ARO:3001158|SHV-109 [Klebsiella pneumoniae]	Betalactams	Class A betalactamases	SHV	SHV-109	SHV-109	[Klebsiella pneumoniae]
86	SARD_86	Core	gb|AAF34336.1	gb|AAF34336.1|ARO:3001080|SHV-22 [Klebsiella pneumoniae]	Betalactams	Class A betalactamases	SHV	SHV-22	SHV-22	[Klebsiella pneumoniae]
87	SARD_87	Core	gb|CAI10727.2	gb|CAI10727.2|ARO:3001111|SHV-55 [Klebsiella pneumoniae]	Betalactams	Class A betalactamases	SHV	SHV-55	SHV-55	[Klebsiella pneumoniae]
88	SARD_88	Core	gb|AFW16978.1	gb|AFW16978.1|ARO:3001352|SHV-168 [Klebsiella pneumoniae]	Betalactams	Class A betalactamases	SHV	SHV-168	SHV-168	[Klebsiella pneumoniae]
89	SARD_89	Core	gb|AHA80959.1	gb|AHA80959.1|ARO:3001357|SHV-173 [Klebsiella pneumoniae]	Betalactams	Class A betalactamases	SHV	SHV-173	SHV-173	[Klebsiella pneumoniae]
90	SARD_90	Core	gb|AIG51284.1	gb|AIG51284.1|ARO:3001340|SHV-119 [Klebsiella pneumoniae]	Betalactams	Class A betalactamases	SHV	SHV-119	SHV-119	[Klebsiella pneumoniae]
91	SARD_91	Core	gb|CAJ47136.2	gb|CAJ47136.2|ARO:3001135|SHV-81 [Klebsiella pneumoniae]	Betalactams	Class A betalactamases	SHV	SHV-81	SHV-81	[Klebsiella pneumoniae]
92	SARD_92	Core	gb|AAP33454.2	gb|AAP33454.2|ARO:3001089|SHV-31 [Klebsiella pneumoniae]	Betalactams	Class A betalactamases	SHV	SHV-31	SHV-31	[Klebsiella pneumoniae]
93	SARD_93	Core	gb|AFQ23955.1	gb|AFQ23955.1|ARO:3001188|SHV-149 [Klebsiella pneumoniae]	Betalactams	Class A betalactamases	SHV	SHV-149	SHV-149	[Klebsiella pneumoniae]
94	SARD_94	Core	gb|AAK64187.1	gb|AAK64187.1|ARO:3001092|SHV-34 [Escherichia coli]	Betalactams	Class A betalactamases	SHV	SHV-34	SHV-34	[Escherichia coli]
95	SARD_95	Core	gb|AFQ23953.1	gb|AFQ23953.1|ARO:3001186|SHV-147 [Klebsiella pneumoniae]	Betalactams	Class A betalactamases	SHV	SHV-147	SHV-147	[Klebsiella pneumoniae]
96	SARD_96	Core	gb|ABA06587.1	gb|ABA06587.1|ARO:3001120|SHV-65 [Klebsiella pneumoniae]	Betalactams	Class A betalactamases	SHV	SHV-65	SHV-65	[Klebsiella pneumoniae]
97	SARD_97	Core	gb|ACV32636.1	gb|ACV32636.1|ARO:3001173|SHV-126 [Escherichia coli]	Betalactams	Class A betalactamases	SHV	SHV-126	SHV-126	[Escherichia coli]
98	SARD_98	Core	gb|ABN49111.1	gb|ABN49111.1|ARO:3001146|SHV-94 [Klebsiella pneumoniae]	Betalactams	Class A betalactamases	SHV	SHV-94	SHV-94	[Klebsiella pneumoniae]
99	SARD_99	Core	gb|BAF92780.1	gb|BAF92780.1|ARO:3001115|SHV-60 [Klebsiella pneumoniae]	Betalactams	Class A betalactamases	SHV	SHV-60	SHV-60	[Klebsiella pneumoniae]
100	SARD_100	Core	gb|ACV32635.1	gb|ACV32635.1|ARO:3001172|SHV-125 [Klebsiella pneumoniae]	Betalactams	Class A betalactamases	SHV	SHV-125	SHV-125	[Klebsiella pneumoniae]
101	SARD_101	Core	gb|AAF34333.1	gb|AAF34333.1|ARO:3001077|SHV-19 [Klebsiella pneumoniae]	Betalactams	Class A betalactamases	SHV	SHV-19	SHV-19	[Klebsiella pneumoniae]
102	SARD_102	Core	gb|CAJ47135.2	gb|CAJ47135.2|ARO:3001134|SHV-80 [Klebsiella pneumoniae]	Betalactams	Class A betalactamases	SHV	SHV-80	SHV-80	[Klebsiella pneumoniae]
103	SARD_103	Core	gb|AAF36719.1	gb|AAF36719.1|ARO:3001084|SHV-26 [Klebsiella pneumoniae]	Betalactams	Class A betalactamases	SHV	SHV-26	SHV-26	[Klebsiella pneumoniae]
104	SARD_104	Core	gb|ABY56290.1	gb|ABY56290.1|ARO:3001118|SHV-63 [Klebsiella pneumoniae]	Betalactams	Class A betalactamases	SHV	SHV-63	SHV-63	[Klebsiella pneumoniae]
105	SARD_105	Core	gb|AAD43815.1	gb|AAD43815.1|ARO:3001072|SHV-13 [Klebsiella pneumoniae]	Betalactams	Class A betalactamases	SHV	SHV-13	SHV-13	[Klebsiella pneumoniae]
106	SARD_106	Core	gb|ADR66517.1	gb|ADR66517.1|ARO:3001179|SHV-135 [Escherichia coli]	Betalactams	Class A betalactamases	SHV	SHV-135	SHV-135	[Escherichia coli]
107	SARD_107	Core	gb|CAQ03504.1	gb|CAQ03504.1|ARO:3001337|SHV-99 [Klebsiella pneumoniae]	Betalactams	Class A betalactamases	SHV	SHV-99	SHV-99	[Klebsiella pneumoniae]
108	SARD_108	Core	gb|AAP03063.1	gb|AAP03063.1|ARO:3001105|SHV-48 [Klebsiella pneumoniae]	Betalactams	Class A betalactamases	SHV	SHV-48	SHV-48	[Klebsiella pneumoniae]
109	SARD_109	Core	gb|CAQ03507.1	gb|CAQ03507.1|ARO:3001156|SHV-107 [Klebsiella pneumoniae]	Betalactams	Class A betalactamases	SHV	SHV-107	SHV-107	[Klebsiella pneumoniae]
110	SARD_110	Core	gb|ABC54571.1	gb|ABC54571.1|ARO:3001139|SHV-85 [Klebsiella pneumoniae]	Betalactams	Class A betalactamases	SHV	SHV-85	SHV-85	[Klebsiella pneumoniae]
111	SARD_111	Core	gb|AAP41944.1	gb|AAP41944.1|ARO:3001108|SHV-51 [Klebsiella pneumoniae]	Betalactams	Class A betalactamases	SHV	SHV-51	SHV-51	[Klebsiella pneumoniae]
112	SARD_112	Core	gb|AFQ32277.1	gb|AFQ32277.1|ARO:3001344|SHV-143 [Klebsiella pneumoniae]	Betalactams	Class A betalactamases	SHV	SHV-143	SHV-143	[Klebsiella pneumoniae]
113	SARD_113	Core	gb|ABX71158.1	gb|ABX71158.1|ARO:3001153|SHV-104 [Klebsiella pneumoniae]	Betalactams	Class A betalactamases	SHV	SHV-104	SHV-104	[Klebsiella pneumoniae]
114	SARD_114	Core	gb|AEK80394.1	gb|AEK80394.1|ARO:3001182|SHV-140 [Klebsiella pneumoniae] Partial	Betalactams	Class A betalactamases	SHV	SHV-140	SHV-140	[Klebsiella pneumoniae] Partial
115	SARD_115	Core	gb|CEA29750.1	gb|CEA29750.1|ARO:3003154|SHV-187 [Klebsiella pneumoniae]	Betalactams	Class A betalactamases	SHV	SHV-187	SHV-187	[Klebsiella pneumoniae]
116	SARD_116	Core	gb|AEK48094.1	gb|AEK48094.1|ARO:3001159|SHV-110 [Klebsiella pneumoniae]	Betalactams	Class A betalactamases	SHV	SHV-110	SHV-110	[Klebsiella pneumoniae]
117	SARD_117	Core	gb|ACV32633.1	gb|ACV32633.1|ARO:3001170|SHV-123 [Klebsiella pneumoniae]	Betalactams	Class A betalactamases	SHV	SHV-123	SHV-123	[Klebsiella pneumoniae]
118	SARD_118	Core	gb|CAA66730.1	gb|CAA66730.1|ARO:3001061|SHV-2A [Klebsiella pneumoniae]	Betalactams	Class A betalactamases	SHV	SHV-2A	SHV-2A	[Klebsiella pneumoniae]
119	SARD_119	Core	gb|AAF34337.1	gb|AAF34337.1|ARO:3001081|SHV-23 [Klebsiella pneumoniae]	Betalactams	Class A betalactamases	SHV	SHV-23	SHV-23	[Klebsiella pneumoniae]
120	SARD_120	Core	gb|ABC58727.1	gb|ABC58727.1|ARO:3001140|SHV-86 [Klebsiella pneumoniae]	Betalactams	Class A betalactamases	SHV	SHV-86	SHV-86	[Klebsiella pneumoniae]
121	SARD_121	Core	gb|AAN39364.1	gb|AAN39364.1|ARO:3001103|SHV-45 [Klebsiella pneumoniae]	Betalactams	Class A betalactamases	SHV	SHV-45	SHV-45	[Klebsiella pneumoniae]
122	SARD_122	Core	gb|AFQ23960.1	gb|AFQ23960.1|ARO:3001193|SHV-154 [Klebsiella pneumoniae]	Betalactams	Class A betalactamases	SHV	SHV-154	SHV-154	[Klebsiella pneumoniae]
123	SARD_123	Core	gb|CAJ32371.1	gb|CAJ32371.1|ARO:3001138|SHV-84 [Escherichia coli]	Betalactams	Class A betalactamases	SHV	SHV-84	SHV-84	[Escherichia coli]
124	SARD_124	Core	gb|AAY42633.1	gb|AAY42633.1|ARO:3001124|SHV-70 [Enterobacter cloacae]	Betalactams	Class A betalactamases	SHV	SHV-70	SHV-70	[Enterobacter cloacae]
125	SARD_125	Core	gb|ABN49113.1	gb|ABN49113.1|ARO:3001147|SHV-95 [Citrobacter freundii]	Betalactams	Class A betalactamases	SHV	SHV-95	SHV-95	[Citrobacter freundii]
126	SARD_126	Core	gb|AAN04882.1	gb|AAN04882.1|ARO:3001098|SHV-40 [Klebsiella pneumoniae]	Betalactams	Class A betalactamases	SHV	SHV-40	SHV-40	[Klebsiella pneumoniae]
127	SARD_127	Core	gb|BAF95849.1	gb|BAF95849.1|ARO:3001160|SHV-111 [Klebsiella pneumoniae]	Betalactams	Class A betalactamases	SHV	SHV-111	SHV-111	[Klebsiella pneumoniae]
128	SARD_128	Core	gb|CAJ47128.2	gb|CAJ47128.2|ARO:3001127|SHV-73 [Klebsiella pneumoniae]	Betalactams	Class A betalactamases	SHV	SHV-73	SHV-73	[Klebsiella pneumoniae]
129	SARD_129	Core	gb|AFQ23957.1	gb|AFQ23957.1|ARO:3001190|SHV-151 [Klebsiella pneumoniae]	Betalactams	Class A betalactamases	SHV	SHV-151	SHV-151	[Klebsiella pneumoniae]
130	SARD_130	Core	gb|AAC98092.2	gb|AAC98092.2|ARO:3001075|SHV-16 [Klebsiella pneumoniae]	Betalactams	Class A betalactamases	SHV	SHV-16	SHV-16	[Klebsiella pneumoniae]
131	SARD_131	Core	gb|AAG15384.1	gb|AAG15384.1|ARO:3001086|SHV-28 [Klebsiella pneumoniae]	Betalactams	Class A betalactamases	SHV	SHV-28	SHV-28	[Klebsiella pneumoniae]
132	SARD_132	Core	gb|AFQ23954.1	gb|AFQ23954.1|ARO:3001187|SHV-148 [Klebsiella pneumoniae]	Betalactams	Class A betalactamases	SHV	SHV-148	SHV-148	[Klebsiella pneumoniae]
133	SARD_133	Core	gb|AFQ23965.1	gb|AFQ23965.1|ARO:3001198|SHV-159 [Klebsiella pneumoniae]	Betalactams	Class A betalactamases	SHV	SHV-159	SHV-159	[Klebsiella pneumoniae]
134	SARD_134	Core	gb|CDN33427.1	gb|CDN33427.1|ARO:3001351|SHV-183 [Enterobacter cloacae]	Betalactams	Class A betalactamases	SHV	SHV-183	SHV-183	[Enterobacter cloacae]
135	SARD_135	Core	gb|AEG79634.1	gb|AEG79634.1|ARO:3001167|SHV-120 [Escherichia coli]	Betalactams	Class A betalactamases	SHV	SHV-120	SHV-120	[Escherichia coli]
136	SARD_136	Core	gb|CAA39164.1	gb|CAA39164.1|ARO:3001064|SHV-5 [Klebsiella pneumoniae]	Betalactams	Class A betalactamases	SHV	SHV-5	SHV-5	[Klebsiella pneumoniae]
137	SARD_137	Core	gb|ACV32637.1	gb|ACV32637.1|ARO:3001174|SHV-127 [Klebsiella pneumoniae]	Betalactams	Class A betalactamases	SHV	SHV-127	SHV-127	[Klebsiella pneumoniae]
138	SARD_138	Core	gb|AAG01039.1	gb|AAG01039.1|ARO:3001085|SHV-27 [Klebsiella pneumoniae]	Betalactams	Class A betalactamases	SHV	SHV-27	SHV-27	[Klebsiella pneumoniae]
139	SARD_139	Core	gb|AAG49894.1	gb|AAG49894.1|ARO:3001087|SHV-29 [Klebsiella pneumoniae]	Betalactams	Class A betalactamases	SHV	SHV-29	SHV-29	[Klebsiella pneumoniae]
140	SARD_140	Core	gb|AFQ23966.1	gb|AFQ23966.1|ARO:3001199|SHV-160 [Klebsiella pneumoniae]	Betalactams	Class A betalactamases	SHV	SHV-160	SHV-160	[Klebsiella pneumoniae]
141	SARD_141	Core	gb|CAQ03503.1	gb|CAQ03503.1|ARO:3001336|SHV-98 [Klebsiella pneumoniae]	Betalactams	Class A betalactamases	SHV	SHV-98	SHV-98	[Klebsiella pneumoniae]
142	SARD_142	Core	gb|AAP41108.1	gb|AAP41108.1|ARO:3001107|SHV-50 [Klebsiella pneumoniae]	Betalactams	Class A betalactamases	SHV	SHV-50	SHV-50	[Klebsiella pneumoniae]
143	SARD_143	Core	gb|AFQ23961.1	gb|AFQ23961.1|ARO:3001194|SHV-155 [Klebsiella pneumoniae]	Betalactams	Class A betalactamases	SHV	SHV-155	SHV-155	[Klebsiella pneumoniae]
144	SARD_144	Core	gb|AJO16047.1	gb|AJO16047.1|ARO:3003156|SHV-189 [Klebsiella pneumoniae]	Betalactams	Class A betalactamases	SHV	SHV-189	SHV-189	[Klebsiella pneumoniae]
145	SARD_145	Core	gb|AAP82228.1	gb|AAP82228.1|ARO:3001102|SHV-44 [Klebsiella pneumoniae]	Betalactams	Class A betalactamases	SHV	SHV-44	SHV-44	[Klebsiella pneumoniae]
146	SARD_146	Core	gb|AFK93491.1	gb|AFK93491.1|ARO:3001345|SHV-144 [Klebsiella pneumoniae]	Betalactams	Class A betalactamases	SHV	SHV-144	SHV-144	[Klebsiella pneumoniae]
147	SARD_147	Core	gb|AAA87176.1	gb|AAA87176.1|ARO:3001066|SHV-7 [Escherichia coli]	Betalactams	Class A betalactamases	SHV	SHV-7	SHV-7	[Escherichia coli]
148	SARD_148	Core	gb|AFN88952.1	gb|AFN88952.1|ARO:3001185|SHV-145 [Klebsiella pneumoniae]	Betalactams	Class A betalactamases	SHV	SHV-145	SHV-145	[Klebsiella pneumoniae]
149	SARD_149	Core	gb|AHA80963.1	gb|AHA80963.1|ARO:3001361|SHV-178 [Klebsiella pneumoniae]	Betalactams	Class A betalactamases	SHV	SHV-178	SHV-178	[Klebsiella pneumoniae]
150	SARD_150	Core	gb|AFQ23970.1	gb|AFQ23970.1|ARO:3001203|SHV-165 [Klebsiella pneumoniae]	Betalactams	Class A betalactamases	SHV	SHV-165	SHV-165	[Klebsiella pneumoniae]
151	SARD_151	Core	gb|AFQ23969.1	gb|AFQ23969.1|ARO:3001202|SHV-163 [Klebsiella pneumoniae]	Betalactams	Class A betalactamases	SHV	SHV-163	SHV-163	[Klebsiella pneumoniae]
152	SARD_152	Core	gb|AHA80962.1	gb|AHA80962.1|ARO:3001362|SHV-179 [Klebsiella pneumoniae]	Betalactams	Class A betalactamases	SHV	SHV-179	SHV-179	[Klebsiella pneumoniae]
153	SARD_153	Core	gb|ANA06389.1	gb|ANA06389.1|ARO:3001062|SHV-3 [Klebsiella pneumoniae]	Betalactams	Class A betalactamases	SHV	SHV-3	SHV-3	[Klebsiella pneumoniae]
154	SARD_154	Core	gb|SPD96731.1	gb|SPD96731.1|ARO:3001063|SHV-4 [Escherichia coli]	Betalactams	Class A betalactamases	SHV	SHV-4	SHV-4	[Escherichia coli]
155	SARD_155	Core	gb|WP_122630863.1	gb|WP_122630863.1|ARO:3005207|SHV-205 [Klebsiella pneumoniae]	Betalactams	Class A betalactamases	SHV	SHV-205	SHV-205	[Klebsiella pneumoniae]
156	SARD_156	Core	gb|WP_122630876.1	gb|WP_122630876.1|ARO:3005208|SHV-222 [Klebsiella pneumoniae]	Betalactams	Class A betalactamases	SHV	SHV-222	SHV-222	[Klebsiella pneumoniae]
157	SARD_157	Core	gb|WP_088245226.1	gb|WP_088245226.1|ARO:3005209|SHV-198 [Klebsiella pneumoniae]	Betalactams	Class A betalactamases	SHV	SHV-198	SHV-198	[Klebsiella pneumoniae]
158	SARD_158	Core	gb|WP_068981648.1	gb|WP_068981648.1|ARO:3005210|SHV-195 [Klebsiella pneumoniae]	Betalactams	Class A betalactamases	SHV	SHV-195	SHV-195	[Klebsiella pneumoniae]
159	SARD_159	Core	gb|WP_122630838.1	gb|WP_122630838.1|ARO:3005211|SHV-201 [Klebsiella pneumoniae]	Betalactams	Class A betalactamases	SHV	SHV-201	SHV-201	[Klebsiella pneumoniae]
160	SARD_160	Core	gb|WP_122630867.1	gb|WP_122630867.1|ARO:3005212|SHV-212 [Klebsiella pneumoniae]	Betalactams	Class A betalactamases	SHV	SHV-212	SHV-212	[Klebsiella pneumoniae]
161	SARD_161	Core	gb|WP_109791212.1	gb|WP_109791212.1|ARO:3005213|SHV-204 [Klebsiella pneumoniae]	Betalactams	Class A betalactamases	SHV	SHV-204	SHV-204	[Klebsiella pneumoniae]
162	SARD_162	Core	gb|WP_072081993.1	gb|WP_072081993.1|ARO:3005214|SHV-197 [Escherichia coli]	Betalactams	Class A betalactamases	SHV	SHV-197	SHV-197	[Escherichia coli]
163	SARD_163	Core	gb|WP_122630871.1	gb|WP_122630871.1|ARO:3005215|SHV-216 [Klebsiella pneumoniae]	Betalactams	Class A betalactamases	SHV	SHV-216	SHV-216	[Klebsiella pneumoniae]
164	SARD_164	Core	gb|WP_065419573.1	gb|WP_065419573.1|ARO:3005223|SHV-194 [Klebsiella pneumoniae]	Betalactams	Class A betalactamases	SHV	SHV-194	SHV-194	[Klebsiella pneumoniae]
165	SARD_165	Core	gb|WP_109232473.1	gb|WP_109232473.1|ARO:3005224|SHV-220 [Klebsiella pneumoniae]	Betalactams	Class A betalactamases	SHV	SHV-220	SHV-220	[Klebsiella pneumoniae]
166	SARD_166	Core	gb|WP_115196748.1	gb|WP_115196748.1|ARO:3005225|SHV-210 [Klebsiella pneumoniae]	Betalactams	Class A betalactamases	SHV	SHV-210	SHV-210	[Klebsiella pneumoniae]
167	SARD_167	Core	gb|WP_122630865.1	gb|WP_122630865.1|ARO:3005226|SHV-208 [Klebsiella pneumoniae]	Betalactams	Class A betalactamases	SHV	SHV-208	SHV-208	[Klebsiella pneumoniae]
168	SARD_168	Core	gb|WP_004143591.1	gb|WP_004143591.1|ARO:3005227|SHV-206 [Klebsiella pneumoniae]	Betalactams	Class A betalactamases	SHV	SHV-206	SHV-206	[Klebsiella pneumoniae]
169	SARD_169	Core	gb|WP_122630878.1	gb|WP_122630878.1|ARO:3005228|SHV-226 [Klebsiella pneumoniae]	Betalactams	Class A betalactamases	SHV	SHV-226	SHV-226	[Klebsiella pneumoniae]
170	SARD_170	Core	gb|WP_069280714.1	gb|WP_069280714.1|ARO:3005229|SHV-196 [Klebsiella pneumoniae]	Betalactams	Class A betalactamases	SHV	SHV-196	SHV-196	[Klebsiella pneumoniae]
171	SARD_171	Core	gb|WP_023341517.1	gb|WP_023341517.1|ARO:3005230|SHV-211 [Klebsiella pneumoniae]	Betalactams	Class A betalactamases	SHV	SHV-211	SHV-211	[Klebsiella pneumoniae]
172	SARD_172	Core	gb|WP_122630874.1	gb|WP_122630874.1|ARO:3005231|SHV-219 [Klebsiella pneumoniae]	Betalactams	Class A betalactamases	SHV	SHV-219	SHV-219	[Klebsiella pneumoniae]
173	SARD_173	Core	gb|WP_094009815.1	gb|WP_094009815.1|ARO:3005232|SHV-199 [Escherichia coli]	Betalactams	Class A betalactamases	SHV	SHV-199	SHV-199	[Escherichia coli]
174	SARD_174	Core	gb|WP_122630879.1	gb|WP_122630879.1|ARO:3005233|SHV-227 [Klebsiella pneumoniae]	Betalactams	Class A betalactamases	SHV	SHV-227	SHV-227	[Klebsiella pneumoniae]
175	SARD_175	Core	gb|WP_117241614.1	gb|WP_117241614.1|ARO:3005234|SHV-223 [Klebsiella pneumoniae]	Betalactams	Class A betalactamases	SHV	SHV-223	SHV-223	[Klebsiella pneumoniae]
176	SARD_176	Core	gb|WP_122630869.1	gb|WP_122630869.1|ARO:3005235|SHV-214 [Klebsiella pneumoniae]	Betalactams	Class A betalactamases	SHV	SHV-214	SHV-214	[Klebsiella pneumoniae]
177	SARD_177	Core	gb|WP_064733493.1	gb|WP_064733493.1|ARO:3005236|SHV-207 [Klebsiella pneumoniae]	Betalactams	Class A betalactamases	SHV	SHV-207	SHV-207	[Klebsiella pneumoniae]
178	SARD_178	Core	gb|WP_063864669.1	gb|WP_063864669.1|ARO:3005237|SHV-1b-b [Klebsiella pneumoniae]	Betalactams	Class A betalactamases	SHV	SHV-1b-b	SHV-1b-b	[Klebsiella pneumoniae]
179	SARD_179	Core	gb|WP_122630873.1	gb|WP_122630873.1|ARO:3005238|SHV-218 [Klebsiella pneumoniae]	Betalactams	Class A betalactamases	SHV	SHV-218	SHV-218	[Klebsiella pneumoniae]
180	SARD_180	Core	gb|WP_063864668.1	gb|WP_063864668.1|ARO:3005239|SHV-193 [Klebsiella pneumoniae]	Betalactams	Class A betalactamases	SHV	SHV-193	SHV-193	[Klebsiella pneumoniae]
181	SARD_181	Core	gb|WP_104159136.1	gb|WP_104159136.1|ARO:3005240|SHV-224 [Klebsiella pneumoniae]	Betalactams	Class A betalactamases	SHV	SHV-224	SHV-224	[Klebsiella pneumoniae]
182	SARD_182	Core	gb|WP_122630877.1	gb|WP_122630877.1|ARO:3005241|SHV-225 [Klebsiella pneumoniae]	Betalactams	Class A betalactamases	SHV	SHV-225	SHV-225	[Klebsiella pneumoniae]
183	SARD_183	Core	gb|WP_122630866.1	gb|WP_122630866.1|ARO:3005242|SHV-209 [Klebsiella pneumoniae]	Betalactams	Class A betalactamases	SHV	SHV-209	SHV-209	[Klebsiella pneumoniae]
184	SARD_184	Core	gb|WP_122630870.1	gb|WP_122630870.1|ARO:3005243|SHV-215 [Klebsiella pneumoniae]	Betalactams	Class A betalactamases	SHV	SHV-215	SHV-215	[Klebsiella pneumoniae]
185	SARD_185	Core	gb|WP_122630880.1	gb|WP_122630880.1|ARO:3005247|SHV-228 [Klebsiella pneumoniae]	Betalactams	Class A betalactamases	SHV	SHV-228	SHV-228	[Klebsiella pneumoniae]
186	SARD_186	Core	gb|WP_096807447.1	gb|WP_096807447.1|ARO:3005248|SHV-200 [Klebsiella pneumoniae]	Betalactams	Class A betalactamases	SHV	SHV-200	SHV-200	[Klebsiella pneumoniae]
187	SARD_187	Core	gb|WP_099156054.1	gb|WP_099156054.1|ARO:3005249|SHV-203 [Klebsiella pneumoniae]	Betalactams	Class A betalactamases	SHV	SHV-203	SHV-203	[Klebsiella pneumoniae]
188	SARD_188	Core	gb|WP_122630872.1	gb|WP_122630872.1|ARO:3005250|SHV-217 [Klebsiella pneumoniae]	Betalactams	Class A betalactamases	SHV	SHV-217	SHV-217	[Klebsiella pneumoniae]
189	SARD_189	Core	gb|WP_122630868.1	gb|WP_122630868.1|ARO:3005251|SHV-213 [Klebsiella pneumoniae]	Betalactams	Class A betalactamases	SHV	SHV-213	SHV-213	[Klebsiella pneumoniae]
190	SARD_190	Core	gb|WP_122630875.1	gb|WP_122630875.1|ARO:3005252|SHV-221 [Klebsiella pneumoniae]	Betalactams	Class A betalactamases	SHV	SHV-221	SHV-221	[Klebsiella pneumoniae]
191	SARD_191	Core	gb|WP_122630839.1	gb|WP_122630839.1|ARO:3005253|SHV-202 [Klebsiella pneumoniae] Partial	Betalactams	Class A betalactamases	SHV	SHV-202	SHV-202	[Klebsiella pneumoniae] Partial
192	SARD_192	Core	gb|AAD01868.1	gb|AAD01868.1|ARO:3002867|dfrF [Enterococcus faecalis]	Trimethoprim	Dihydrofolate reductase	DFRF	dfrF	dfrF	[Enterococcus faecalis]
193	SARD_193	Core	gb|AFJ59957.1	gb|AFJ59957.1|ARO:3001989|CTX-M-130 [Escherichia coli]	Betalactams	Class A betalactamases	CTX-M	CTX-M-130	CTX-M-130	[Escherichia coli]
194	SARD_194	Core	gb|AFA51699.1	gb|AFA51699.1|ARO:3001980|CTX-M-121 [Escherichia coli]	Betalactams	Class A betalactamases	CTX-M	CTX-M-121	CTX-M-121	[Escherichia coli]
195	SARD_195	Core	gb|AIS67611.1	gb|AIS67611.1|ARO:3003163|CTX-M-155 [Klebsiella pneumoniae]	Betalactams	Class A betalactamases	CTX-M	CTX-M-155	CTX-M-155	[Klebsiella pneumoniae]
196	SARD_196	Core	gb|AAY84742.1	gb|AAY84742.1|ARO:3001904|CTX-M-42 [Escherichia coli]	Betalactams	Class A betalactamases	CTX-M	CTX-M-42	CTX-M-42	[Escherichia coli]
197	SARD_197	Core	gb|AEM44652.1	gb|AEM44652.1|ARO:3001972|CTX-M-112 [Shigella sp. SH257]	Betalactams	Class A betalactamases	CTX-M	CTX-M-112	CTX-M-112	[Shigella sp. SH257]
198	SARD_198	Core	gb|AAV97955.1	gb|AAV97955.1|ARO:3001912|CTX-M-50 [Klebsiella pneumoniae]	Betalactams	Class A betalactamases	CTX-M	CTX-M-50	CTX-M-50	[Klebsiella pneumoniae]
199	SARD_199	Core	gb|AAN38836.1	gb|AAN38836.1|ARO:3001886|CTX-M-24 [Klebsiella pneumoniae]	Betalactams	Class A betalactamases	CTX-M	CTX-M-24	CTX-M-24	[Klebsiella pneumoniae]
200	SARD_200	Core	gb|AAK55534.1	gb|AAK55534.1|ARO:3001881|CTX-M-19 [Klebsiella pneumoniae]	Betalactams	Class A betalactamases	CTX-M	CTX-M-19	CTX-M-19	[Klebsiella pneumoniae]
201	SARD_201	Core	gb|AAV70602.1	gb|AAV70602.1|ARO:3001900|CTX-M-38 [Klebsiella pneumoniae]	Betalactams	Class A betalactamases	CTX-M	CTX-M-38	CTX-M-38	[Klebsiella pneumoniae]
202	SARD_202	Core	gb|ABM97538.1	gb|ABM97538.1|ARO:3001919|CTX-M-58 [Escherichia coli]	Betalactams	Class A betalactamases	CTX-M	CTX-M-58	CTX-M-58	[Escherichia coli]
203	SARD_203	Core	gb|ABN48311.1	gb|ABN48311.1|ARO:3001918|CTX-M-56 [Escherichia coli]	Betalactams	Class A betalactamases	CTX-M	CTX-M-56	CTX-M-56	[Escherichia coli]
204	SARD_204	Core	gb|WP_063860086.1	gb|WP_063860086.1|ARO:3001948|CTX-M-88 [Enterobacteriaceae]	Betalactams	Class A betalactamases	CTX-M	CTX-M-88	CTX-M-88	[Enterobacteriaceae]
205	SARD_205	Core	gb|BAL72196.1	gb|BAL72196.1|ARO:3001985|CTX-M-126 [Escherichia coli]	Betalactams	Class A betalactamases	CTX-M	CTX-M-126	CTX-M-126	[Escherichia coli]
206	SARD_206	Core	gb|AEM44650.1	gb|AEM44650.1|ARO:3001967|CTX-M-107 [Shigella sp. SH219] Partial	Betalactams	Class A betalactamases	CTX-M	CTX-M-107	CTX-M-107	[Shigella sp. SH219] Partial
207	SARD_207	Core	gb|AAF93177.1	gb|AAF93177.1|ARO:3001874|CTX-M-11 [Klebsiella pneumoniae]	Betalactams	Class A betalactamases	CTX-M	CTX-M-11	CTX-M-11	[Klebsiella pneumoniae]
208	SARD_208	Core	gb|AFO69261.1	gb|AFO69261.1|ARO:3001984|CTX-M-125 [Enterobacter cloacae]	Betalactams	Class A betalactamases	CTX-M	CTX-M-125	CTX-M-125	[Enterobacter cloacae]
209	SARD_209	Core	gb|ADY02545.1	gb|ADY02545.1|ARO:3001960|CTX-M-101 [Escherichia coli]	Betalactams	Class A betalactamases	CTX-M	CTX-M-101	CTX-M-101	[Escherichia coli]
210	SARD_210	Core	gb|BAD16611.1	gb|BAD16611.1|ARO:3001898|CTX-M-36 [Escherichia coli]	Betalactams	Class A betalactamases	CTX-M	CTX-M-36	CTX-M-36	[Escherichia coli]
211	SARD_211	Core	gb|BAD83775.1	gb|BAD83775.1|ARO:3001897|CTX-M-35 [Klebsiella oxytoca]	Betalactams	Class A betalactamases	CTX-M	CTX-M-35	CTX-M-35	[Klebsiella oxytoca]
212	SARD_212	Core	gb|BAP18874.1	gb|BAP18874.1|ARO:3003167|CTX-M-159 [Klebsiella pneumoniae]	Betalactams	Class A betalactamases	CTX-M	CTX-M-159	CTX-M-159	[Klebsiella pneumoniae]
213	SARD_213	Core	gb|BAP34782.1	gb|BAP34782.1|ARO:3002008|CTX-M-151 [Salmonella enterica]	Betalactams	Class A betalactamases	CTX-M	CTX-M-151	CTX-M-151	[Salmonella enterica]
214	SARD_214	Core	gb|AAM70498.1	gb|AAM70498.1|ARO:3001887|CTX-M-25 [Escherichia coli]	Betalactams	Class A betalactamases	CTX-M	CTX-M-25	CTX-M-25	[Escherichia coli]
215	SARD_215	Core	gb|AHA80961.1	gb|AHA80961.1|ARO:3002005|CTX-M-147 [Klebsiella pneumoniae]	Betalactams	Class A betalactamases	CTX-M	CTX-M-147	CTX-M-147	[Klebsiella pneumoniae]
216	SARD_216	Core	gb|CAA63262.1	gb|CAA63262.1|ARO:3001864|CTX-M-1 [Escherichia coli]	Betalactams	Class A betalactamases	CTX-M	CTX-M-1	CTX-M-1	[Escherichia coli]
217	SARD_217	Core	gb|ADK11041.1	gb|ADK11041.1|ARO:3001954|CTX-M-94 [Escherichia coli]	Betalactams	Class A betalactamases	CTX-M	CTX-M-94	CTX-M-94	[Escherichia coli]
218	SARD_218	Core	gb|AAP43508.1	gb|AAP43508.1|ARO:3001892|CTX-M-30 [Citrobacter freundii]	Betalactams	Class A betalactamases	CTX-M	CTX-M-30	CTX-M-30	[Citrobacter freundii]
219	SARD_219	Core	gb|CAQ42486.1	gb|CAQ42486.1|ARO:3001937|CTX-M-76 [Kluyvera ascorbata]	Betalactams	Class A betalactamases	CTX-M	CTX-M-76	CTX-M-76	[Kluyvera ascorbata]
220	SARD_220	Core	gb|ABY91281.1	gb|ABY91281.1|ARO:3001930|CTX-M-69 [Escherichia coli]	Betalactams	Class A betalactamases	CTX-M	CTX-M-69	CTX-M-69	[Escherichia coli]
221	SARD_221	Core	gb|AAF05311.2	gb|AAF05311.2|ARO:3001872|CTX-M-9 [Escherichia coli]	Betalactams	Class A betalactamases	CTX-M	CTX-M-9	CTX-M-9	[Escherichia coli]
222	SARD_222	Core	gb|ABB59946.1	gb|ABB59946.1|ARO:3001943|CTX-M-82 [Escherichia coli]	Betalactams	Class A betalactamases	CTX-M	CTX-M-82	CTX-M-82	[Escherichia coli]
223	SARD_223	Core	gb|AAV97952.1	gb|AAV97952.1|ARO:3001909|CTX-M-47 [Escherichia coli]	Betalactams	Class A betalactamases	CTX-M	CTX-M-47	CTX-M-47	[Escherichia coli]
224	SARD_224	Core	gb|AET99223.1	gb|AET99223.1|ARO:3001977|CTX-M-117 [Escherichia coli]	Betalactams	Class A betalactamases	CTX-M	CTX-M-117	CTX-M-117	[Escherichia coli]
225	SARD_225	Core	gb|AAY43008.1	gb|AAY43008.1|ARO:3001903|CTX-M-41 [Proteus mirabilis]	Betalactams	Class A betalactamases	CTX-M	CTX-M-41	CTX-M-41	[Proteus mirabilis]
226	SARD_226	Core	gb|CAC95175.1	gb|CAC95175.1|ARO:3001882|CTX-M-20 [Proteus mirabilis]	Betalactams	Class A betalactamases	CTX-M	CTX-M-20	CTX-M-20	[Proteus mirabilis]
227	SARD_227	Core	gb|AFA51700.1	gb|AFA51700.1|ARO:3001981|CTX-M-122 [Escherichia coli]	Betalactams	Class A betalactamases	CTX-M	CTX-M-122	CTX-M-122	[Escherichia coli]
228	SARD_228	Core	gb|AAR99493.1	gb|AAR99493.1|ARO:3001896|CTX-M-34 [Escherichia coli]	Betalactams	Class A betalactamases	CTX-M	CTX-M-34	CTX-M-34	[Escherichia coli]
229	SARD_229	Core	gb|ABN69105.1	gb|ABN69105.1|ARO:3001926|CTX-M-65 [Escherichia coli]	Betalactams	Class A betalactamases	CTX-M	CTX-M-65	CTX-M-65	[Escherichia coli]
230	SARD_230	Core	gb|BAO37256.1	gb|BAO37256.1|ARO:3001994|CTX-M-137 [Escherichia coli]	Betalactams	Class A betalactamases	CTX-M	CTX-M-137	CTX-M-137	[Escherichia coli]
231	SARD_231	Core	gb|AFA51701.1	gb|AFA51701.1|ARO:3001982|CTX-M-123 [Escherichia coli]	Betalactams	Class A betalactamases	CTX-M	CTX-M-123	CTX-M-123	[Escherichia coli]
232	SARD_232	Core	gb|AAV28215.2	gb|AAV28215.2|ARO:3001902|CTX-M-40 [Escherichia coli]	Betalactams	Class A betalactamases	CTX-M	CTX-M-40	CTX-M-40	[Escherichia coli]
233	SARD_233	Core	gb|ADO17948.1	gb|ADO17948.1|ARO:3001957|CTX-M-98 [Escherichia coli]	Betalactams	Class A betalactamases	CTX-M	CTX-M-98	CTX-M-98	[Escherichia coli]
234	SARD_234	Core	gb|AAV97954.1	gb|AAV97954.1|ARO:3001911|CTX-M-49 [Klebsiella pneumoniae]	Betalactams	Class A betalactamases	CTX-M	CTX-M-49	CTX-M-49	[Klebsiella pneumoniae]
235	SARD_235	Core	gb|ABV57756.3	gb|ABV57756.3|ARO:3001942|CTX-M-81 [Klebsiella pneumoniae]	Betalactams	Class A betalactamases	CTX-M	CTX-M-81	CTX-M-81	[Klebsiella pneumoniae]
236	SARD_236	Core	gb|CBW46935.1	gb|CBW46935.1|ARO:3001959|CTX-M-100 [Escherichia coli]	Betalactams	Class A betalactamases	CTX-M	CTX-M-100	CTX-M-100	[Escherichia coli]
237	SARD_237	Core	gb|AAF04388.1	gb|AAF04388.1|ARO:3001871|CTX-M-8 [Citrobacter amalonaticus]	Betalactams	Class A betalactamases	CTX-M	CTX-M-8	CTX-M-8	[Citrobacter amalonaticus]
238	SARD_238	Core	gb|AAV97953.1	gb|AAV97953.1|ARO:3001910|CTX-M-48 [Klebsiella pneumoniae]	Betalactams	Class A betalactamases	CTX-M	CTX-M-48	CTX-M-48	[Klebsiella pneumoniae]
239	SARD_239	Core	gb|ABI34705.1	gb|ABI34705.1|ARO:3001917|CTX-M-55 [Escherichia coli]	Betalactams	Class A betalactamases	CTX-M	CTX-M-55	CTX-M-55	[Escherichia coli]
240	SARD_240	Core	gb|CAD99181.1	gb|CAD99181.1|ARO:3001893|CTX-M-31 [Providencia sp. 4440]	Betalactams	Class A betalactamases	CTX-M	CTX-M-31	CTX-M-31	[Providencia sp. 4440]
241	SARD_241	Core	gb|ACB41777.1	gb|ACB41777.1|ARO:3001947|CTX-M-87 [Escherichia coli]	Betalactams	Class A betalactamases	CTX-M	CTX-M-87	CTX-M-87	[Escherichia coli]
242	SARD_242	Core	gb|AIT97310.1	gb|AIT97310.1|ARO:3003166|CTX-M-158 [Escherichia coli]	Betalactams	Class A betalactamases	CTX-M	CTX-M-158	CTX-M-158	[Escherichia coli]
243	SARD_243	Core	gb|ABV81082.1	gb|ABV81082.1|ARO:3001929|CTX-M-68 [Klebsiella sp. ARS06-441]	Betalactams	Class A betalactamases	CTX-M	CTX-M-68	CTX-M-68	[Klebsiella sp. ARS06-441]
244	SARD_244	Core	gb|ADY02546.1	gb|ADY02546.1|ARO:3001961|CTX-M-102 [Escherichia coli]	Betalactams	Class A betalactamases	CTX-M	CTX-M-102	CTX-M-102	[Escherichia coli]
245	SARD_245	Core	gb|AAF72530.1	gb|AAF72530.1|ARO:3001877|CTX-M-14 [Escherichia coli]	Betalactams	Class A betalactamases	CTX-M	CTX-M-14	CTX-M-14	[Escherichia coli]
246	SARD_246	Core	gb|AEM44651.1	gb|AEM44651.1|ARO:3001968|CTX-M-108 [Shigella sp. SH223] Partial	Betalactams	Class A betalactamases	CTX-M	CTX-M-108	CTX-M-108	[Shigella sp. SH223] Partial
247	SARD_247	Core	gb|AGW25368.1	gb|AGW25368.1|ARO:3002000|CTX-M-142 [Escherichia coli]	Betalactams	Class A betalactamases	CTX-M	CTX-M-142	CTX-M-142	[Escherichia coli]
248	SARD_248	Core	gb|ADL27532.1	gb|ADL27532.1|ARO:3001958|CTX-M-99 [Klebsiella pneumoniae]	Betalactams	Class A betalactamases	CTX-M	CTX-M-99	CTX-M-99	[Klebsiella pneumoniae]
249	SARD_249	Core	gb|AEW46676.3	gb|AEW46676.3|ARO:3001990|CTX-M-131 [Providencia rettgeri]	Betalactams	Class A betalactamases	CTX-M	CTX-M-131	CTX-M-131	[Providencia rettgeri]
250	SARD_250	Core	gb|ADN26580.1	gb|ADN26580.1|ARO:3001953|CTX-M-93 [Escherichia coli]	Betalactams	Class A betalactamases	CTX-M	CTX-M-93	CTX-M-93	[Escherichia coli]
251	SARD_251	Core	gb|AFY98865.1	gb|AFY98865.1|ARO:3001997|CTX-M-139 [Escherichia coli]	Betalactams	Class A betalactamases	CTX-M	CTX-M-139	CTX-M-139	[Escherichia coli]
252	SARD_252	Core	gb|AEM44653.1	gb|AEM44653.1|ARO:3001973|CTX-M-113 [Shigella sp. SH284]	Betalactams	Class A betalactamases	CTX-M	CTX-M-113	CTX-M-113	[Shigella sp. SH284]
253	SARD_253	Core	gb|CAQ42480.1	gb|CAQ42480.1|ARO:3001938|CTX-M-77 [Kluyvera ascorbata]	Betalactams	Class A betalactamases	CTX-M	CTX-M-77	CTX-M-77	[Kluyvera ascorbata]
254	SARD_254	Core	gb|ABN09669.1	gb|ABN09669.1|ARO:3001922|CTX-M-61 [Salmonella enterica subsp. enterica serovar Typhimurium]	Betalactams	Class A betalactamases	CTX-M	CTX-M-61	CTX-M-61	[Salmonella enterica subsp. enterica serovar Typhimurium]
255	SARD_255	Core	gb|CAA74573.1	gb|CAA74573.1|ARO:3001867|CTX-M-4 [Salmonella enterica subsp. enterica serovar Typhimurium]	Betalactams	Class A betalactamases	CTX-M	CTX-M-4	CTX-M-4	[Salmonella enterica subsp. enterica serovar Typhimurium]
256	SARD_256	Core	gb|ACI29348.1	gb|ACI29348.1|ARO:3001946|CTX-M-86 [Salmonella enterica subsp. enterica serovar Agona]	Betalactams	Class A betalactamases	CTX-M	CTX-M-86	CTX-M-86	[Salmonella enterica subsp. enterica serovar Agona]
257	SARD_257	Core	gb|ABC18328.3	gb|ABC18328.3|ARO:3001916|CTX-M-54 [Klebsiella pneumoniae]	Betalactams	Class A betalactamases	CTX-M	CTX-M-54	CTX-M-54	[Klebsiella pneumoniae]
258	SARD_258	Core	gb|AAL86924.1	gb|AAL86924.1|ARO:3001884|CTX-M-22 [Klebsiella pneumoniae]	Betalactams	Class A betalactamases	CTX-M	CTX-M-22	CTX-M-22	[Klebsiella pneumoniae]
259	SARD_259	Core	gb|ACU00153.1	gb|ACU00153.1|ARO:3001974|CTX-M-114 [Providencia rettgeri]	Betalactams	Class A betalactamases	CTX-M	CTX-M-114	CTX-M-114	[Providencia rettgeri]
260	SARD_260	Core	gb|AGN11769.1	gb|AGN11769.1|ARO:3001999|CTX-M-141 [Klebsiella pneumoniae]	Betalactams	Class A betalactamases	CTX-M	CTX-M-141	CTX-M-141	[Klebsiella pneumoniae]
261	SARD_261	Core	gb|CAA06312.1	gb|CAA06312.1|ARO:3001870|CTX-M-7 [Salmonella enterica subsp. enterica serovar Typhimurium]	Betalactams	Class A betalactamases	CTX-M	CTX-M-7	CTX-M-7	[Salmonella enterica subsp. enterica serovar Typhimurium]
262	SARD_262	Core	gb|CAD08929.1	gb|CAD08929.1|ARO:3001883|CTX-M-21 [Escherichia coli]	Betalactams	Class A betalactamases	CTX-M	CTX-M-21	CTX-M-21	[Escherichia coli]
263	SARD_263	Core	gb|BAF63422.1	gb|BAF63422.1|ARO:3001925|CTX-M-64 [Shigella sonnei]	Betalactams	Class A betalactamases	CTX-M	CTX-M-64	CTX-M-64	[Shigella sonnei]
264	SARD_264	Core	gb|AFH88134.1	gb|AFH88134.1|ARO:3001983|CTX-M-124 [Escherichia coli]	Betalactams	Class A betalactamases	CTX-M	CTX-M-124	CTX-M-124	[Escherichia coli]
265	SARD_265	Core	gb|AAX54694.1	gb|AAX54694.1|ARO:3001901|CTX-M-39 [Escherichia coli]	Betalactams	Class A betalactamases	CTX-M	CTX-M-39	CTX-M-39	[Escherichia coli]
266	SARD_266	Core	gb|ADY02554.1	gb|ADY02554.1|ARO:3001965|CTX-M-105 [Escherichia coli]	Betalactams	Class A betalactamases	CTX-M	CTX-M-105	CTX-M-105	[Escherichia coli]
267	SARD_267	Core	gb|CAD70280.1	gb|CAD70280.1|ARO:3001890|CTX-M-28 [Escherichia coli]	Betalactams	Class A betalactamases	CTX-M	CTX-M-28	CTX-M-28	[Escherichia coli]
268	SARD_268	Core	gb|CAA06311.1	gb|CAA06311.1|ARO:3001869|CTX-M-6 [Salmonella enterica subsp. enterica serovar Typhimurium]	Betalactams	Class A betalactamases	CTX-M	CTX-M-6	CTX-M-6	[Salmonella enterica subsp. enterica serovar Typhimurium]
269	SARD_269	Core	gb|AAO88912.1	gb|AAO88912.1|ARO:3001895|CTX-M-33 [Escherichia coli]	Betalactams	Class A betalactamases	CTX-M	CTX-M-33	CTX-M-33	[Escherichia coli]
270	SARD_270	Core	gb|CAG28417.1	gb|CAG28417.1|ARO:3001956|CTX-M-96 [Klebsiella pneumoniae]	Betalactams	Class A betalactamases	CTX-M	CTX-M-96	CTX-M-96	[Klebsiella pneumoniae]
271	SARD_271	Core	gb|AIS67613.1	gb|AIS67613.1|ARO:3003165|CTX-M-157 [Klebsiella pneumoniae]	Betalactams	Class A betalactamases	CTX-M	CTX-M-157	CTX-M-157	[Klebsiella pneumoniae]
272	SARD_272	Core	gb|AAV97956.1	gb|AAV97956.1|ARO:3001908|CTX-M-46 [Klebsiella pneumoniae]	Betalactams	Class A betalactamases	CTX-M	CTX-M-46	CTX-M-46	[Klebsiella pneumoniae]
273	SARD_273	Core	gb|ABS90365.1	gb|ABS90365.1|ARO:3001928|CTX-M-67 [Escherichia coli]	Betalactams	Class A betalactamases	CTX-M	CTX-M-67	CTX-M-67	[Escherichia coli]
274	SARD_274	Core	gb|AEM44648.1	gb|AEM44648.1|ARO:3001970|CTX-M-110 [Shigella sp. SH165]	Betalactams	Class A betalactamases	CTX-M	CTX-M-110	CTX-M-110	[Shigella sp. SH165]
275	SARD_275	Core	gb|AEM44654.1	gb|AEM44654.1|ARO:3001969|CTX-M-109 [Shigella sp. SH361] Partial	Betalactams	Class A betalactamases	CTX-M	CTX-M-109	CTX-M-109	[Shigella sp. SH361] Partial
276	SARD_276	Core	gb|ABW86620.2	gb|ABW86620.2|ARO:3001941|CTX-M-80 [Klebsiella pneumoniae]	Betalactams	Class A betalactamases	CTX-M	CTX-M-80	CTX-M-80	[Klebsiella pneumoniae]
277	SARD_277	Core	gb|ACI29347.1	gb|ACI29347.1|ARO:3002495|CTX-M-85 [Salmonella enterica subsp. enterica serovar Albany]	Betalactams	Class A betalactamases	CTX-M	CTX-M-85	CTX-M-85	[Salmonella enterica subsp. enterica serovar Albany]
278	SARD_278	Core	gb|CAA71321.1	gb|CAA71321.1|ARO:3001866|CTX-M-3 [Citrobacter freundii]	Betalactams	Class A betalactamases	CTX-M	CTX-M-3	CTX-M-3	[Citrobacter freundii]
279	SARD_279	Core	gb|ABB17185.1	gb|ABB17185.1|ARO:3001914|CTX-M-52 [Klebsiella pneumoniae]	Betalactams	Class A betalactamases	CTX-M	CTX-M-52	CTX-M-52	[Klebsiella pneumoniae]
280	SARD_280	Core	gb|AFQ94051.1	gb|AFQ94051.1|ARO:3001991|CTX-M-132 [Escherichia coli]	Betalactams	Class A betalactamases	CTX-M	CTX-M-132	CTX-M-132	[Escherichia coli]
281	SARD_281	Core	gb|AAN75444.1	gb|AAN75444.1|ARO:3001888|CTX-M-26 [Klebsiella pneumoniae]	Betalactams	Class A betalactamases	CTX-M	CTX-M-26	CTX-M-26	[Klebsiella pneumoniae]
282	SARD_282	Core	gb|CAL80726.1	gb|CAL80726.1|ARO:3001921|CTX-M-60 [Klebsiella pneumoniae]	Betalactams	Class A betalactamases	CTX-M	CTX-M-60	CTX-M-60	[Klebsiella pneumoniae]
283	SARD_283	Core	gb|ACY74743.1	gb|ACY74743.1|ARO:3001952|CTX-M-92 [Escherichia coli]	Betalactams	Class A betalactamases	CTX-M	CTX-M-92	CTX-M-92	[Escherichia coli]
284	SARD_284	Core	gb|ACS32293.1	gb|ACS32293.1|ARO:3001935|CTX-M-74 [Enterobacter cloacae]	Betalactams	Class A betalactamases	CTX-M	CTX-M-74	CTX-M-74	[Enterobacter cloacae]
285	SARD_285	Core	gb|CDG50843.1	gb|CDG50843.1|ARO:3001962|CTX-M-103 [Escherichia coli]	Betalactams	Class A betalactamases	CTX-M	CTX-M-103	CTX-M-103	[Escherichia coli]
286	SARD_286	Core	gb|AAF72531.1	gb|AAF72531.1|ARO:3001876|CTX-M-13 [Klebsiella pneumoniae]	Betalactams	Class A betalactamases	CTX-M	CTX-M-13	CTX-M-13	[Klebsiella pneumoniae]
287	SARD_287	Core	gb|CAQ42481.2	gb|CAQ42481.2|ARO:3001939|CTX-M-78 [Kluyvera georgiana]	Betalactams	Class A betalactamases	CTX-M	CTX-M-78	CTX-M-78	[Kluyvera georgiana]
288	SARD_288	Core	gb|BAA07082.1	gb|BAA07082.1|ARO:3001906|CTX-M-44 [Escherichia coli]	Betalactams	Class A betalactamases	CTX-M	CTX-M-44	CTX-M-44	[Escherichia coli]
289	SARD_289	Core	gb|BAD90119.1	gb|BAD90119.1|ARO:3001924|CTX-M-63 [Klebsiella pneumoniae]	Betalactams	Class A betalactamases	CTX-M	CTX-M-63	CTX-M-63	[Klebsiella pneumoniae]
290	SARD_290	Core	gb|CAD89606.1	gb|CAD89606.1|ARO:3001894|CTX-M-32 [Escherichia coli]	Betalactams	Class A betalactamases	CTX-M	CTX-M-32	CTX-M-32	[Escherichia coli]
291	SARD_291	Core	gb|ACI29346.1	gb|ACI29346.1|ARO:3001945|CTX-M-84 [Salmonella enterica subsp. enterica serovar Derby]	Betalactams	Class A betalactamases	CTX-M	CTX-M-84	CTX-M-84	[Salmonella enterica subsp. enterica serovar Derby]
292	SARD_292	Core	gb|AAK32961.1	gb|AAK32961.1|ARO:3001879|CTX-M-16 [Escherichia coli]	Betalactams	Class A betalactamases	CTX-M	CTX-M-16	CTX-M-16	[Escherichia coli]
293	SARD_293	Core	gb|AHY20039.1	gb|AHY20039.1|ARO:3002009|CTX-M-152 [Kluyvera sp. MRB7]	Betalactams	Class A betalactamases	CTX-M	CTX-M-152	CTX-M-152	[Kluyvera sp. MRB7]
294	SARD_294	Core	gb|AIS67612.1	gb|AIS67612.1|ARO:3003164|CTX-M-156 [Klebsiella pneumoniae]	Betalactams	Class A betalactamases	CTX-M	CTX-M-156	CTX-M-156	[Klebsiella pneumoniae]
295	SARD_295	Core	gb|CBL80615.1	gb|CBL80615.1|ARO:3001955|CTX-M-95 [Kluyvera ascorbata]	Betalactams	Class A betalactamases	CTX-M	CTX-M-95	CTX-M-95	[Kluyvera ascorbata]
296	SARD_296	Core	gb|ACV92002.1	gb|ACV92002.1|ARO:3001932|CTX-M-71 [Klebsiella pneumoniae]	Betalactams	Class A betalactamases	CTX-M	CTX-M-71	CTX-M-71	[Klebsiella pneumoniae]
297	SARD_297	Core	gb|ABB72225.1	gb|ABB72225.1|ARO:3001915|CTX-M-53 [Salmonella enterica subsp. enterica serovar Westhampton]	Betalactams	Class A betalactamases	CTX-M	CTX-M-53	CTX-M-53	[Salmonella enterica subsp. enterica serovar Westhampton]
298	SARD_298	Core	gb|AAZ95872.1	gb|AAZ95872.1|ARO:3001865|CTX-M-2 [Escherichia coli]	Betalactams	Class A betalactamases	CTX-M	CTX-M-2	CTX-M-2	[Escherichia coli]
299	SARD_299	Core	gb|ABO09821.1	gb|ABO09821.1|ARO:3001940|CTX-M-79 [Escherichia coli]	Betalactams	Class A betalactamases	CTX-M	CTX-M-79	CTX-M-79	[Escherichia coli]
300	SARD_300	Core	gb|AAC32890.1	gb|AAC32890.1|ARO:3001868|CTX-M-5 [Salmonella enterica subsp. enterica serovar Typhimurium]	Betalactams	Class A betalactamases	CTX-M	CTX-M-5	CTX-M-5	[Salmonella enterica subsp. enterica serovar Typhimurium]
301	SARD_301	Core	gb|ACQ99521.1	gb|ACQ99521.1|ARO:3001950|CTX-M-90 [Salmonella sp. YLD3]	Betalactams	Class A betalactamases	CTX-M	CTX-M-90	CTX-M-90	[Salmonella sp. YLD3]
302	SARD_302	Core	gb|ABQ45409.1	gb|ABQ45409.1|ARO:3001927|CTX-M-66 [Proteus mirabilis]	Betalactams	Class A betalactamases	CTX-M	CTX-M-66	CTX-M-66	[Proteus mirabilis]
303	SARD_303	Core	gb|BAA28282.1	gb|BAA28282.1|ARO:3001907|CTX-M-45 [Escherichia coli]	Betalactams	Class A betalactamases	CTX-M	CTX-M-45	CTX-M-45	[Escherichia coli]
304	SARD_304	Core	gb|AAL99990.1	gb|AAL99990.1|ARO:3001885|CTX-M-23 [Escherichia coli]	Betalactams	Class A betalactamases	CTX-M	CTX-M-23	CTX-M-23	[Escherichia coli]
305	SARD_305	Core	gb|AHX39588.1	gb|AHX39588.1|ARO:3002002|CTX-M-144 [Escherichia coli]	Betalactams	Class A betalactamases	CTX-M	CTX-M-144	CTX-M-144	[Escherichia coli]
306	SARD_306	Core	gb|AIL54055.1	gb|AIL54055.1|ARO:3001975|CTX-M-115 [Acinetobacter baumannii]	Betalactams	Class A betalactamases	CTX-M	CTX-M-115	CTX-M-115	[Acinetobacter baumannii]
307	SARD_307	Core	gb|ADZ31262.1	gb|ADZ31262.1|ARO:3001966|CTX-M-106 [Escherichia coli]	Betalactams	Class A betalactamases	CTX-M	CTX-M-106	CTX-M-106	[Escherichia coli]
308	SARD_308	Core	gb|AAG34108.1	gb|AAG34108.1|ARO:3001875|CTX-M-12 [Klebsiella pneumoniae]	Betalactams	Class A betalactamases	CTX-M	CTX-M-12	CTX-M-12	[Klebsiella pneumoniae]
309	SARD_309	Core	gb|AFX60298.1	gb|AFX60298.1|ARO:3001992|CTX-M-134 [Escherichia coli]	Betalactams	Class A betalactamases	CTX-M	CTX-M-134	CTX-M-134	[Escherichia coli]
310	SARD_310	Core	gb|AAO61597.1	gb|AAO61597.1|ARO:3001889|CTX-M-27 [Escherichia coli]	Betalactams	Class A betalactamases	CTX-M	CTX-M-27	CTX-M-27	[Escherichia coli]
311	SARD_311	Core	gb|ABD73290.1	gb|ABD73290.1|ARO:3001920|CTX-M-59 [Klebsiella pneumoniae]	Betalactams	Class A betalactamases	CTX-M	CTX-M-59	CTX-M-59	[Klebsiella pneumoniae]
312	SARD_312	Core	gb|ACX34099.1	gb|ACX34099.1|ARO:3001951|CTX-M-91 [Proteus mirabilis]	Betalactams	Class A betalactamases	CTX-M	CTX-M-91	CTX-M-91	[Proteus mirabilis]
313	SARD_313	Core	gb|ACS32294.1	gb|ACS32294.1|ARO:3001936|CTX-M-75 [Providencia stuartii]	Betalactams	Class A betalactamases	CTX-M	CTX-M-75	CTX-M-75	[Providencia stuartii]
314	SARD_314	Core	gb|AAV97957.1	gb|AAV97957.1|ARO:3001933|CTX-M-72 [Klebsiella pneumoniae]	Betalactams	Class A betalactamases	CTX-M	CTX-M-72	CTX-M-72	[Klebsiella pneumoniae]
315	SARD_315	Core	gb|AEI70324.1	gb|AEI70324.1|ARO:3001976|CTX-M-116 [Proteus mirabilis]	Betalactams	Class A betalactamases	CTX-M	CTX-M-116	CTX-M-116	[Proteus mirabilis]
316	SARD_316	Core	gb|AEM44649.1	gb|AEM44649.1|ARO:3001971|CTX-M-111 [Shigella sp. SH202]	Betalactams	Class A betalactamases	CTX-M	CTX-M-111	CTX-M-111	[Shigella sp. SH202]
317	SARD_317	Core	gb|ABA62022.1	gb|ABA62022.1|ARO:3001913|CTX-M-51 [Escherichia coli]	Betalactams	Class A betalactamases	CTX-M	CTX-M-51	CTX-M-51	[Escherichia coli]
318	SARD_318	Core	gb|AAK71471.1	gb|AAK71471.1|ARO:3001880|CTX-M-17 [Klebsiella pneumoniae]	Betalactams	Class A betalactamases	CTX-M	CTX-M-17	CTX-M-17	[Klebsiella pneumoniae]
319	SARD_319	Core	gb|AGG08693.1	gb|AGG08693.1|ARO:3001995|CTX-M-136 [Proteus mirabilis]	Betalactams	Class A betalactamases	CTX-M	CTX-M-136	CTX-M-136	[Proteus mirabilis]
320	SARD_320	Core	gb|AAP22736.1	gb|AAP22736.1|ARO:3001891|CTX-M-29 [Escherichia coli]	Betalactams	Class A betalactamases	CTX-M	CTX-M-29	CTX-M-29	[Escherichia coli]
321	SARD_321	Core	gb|AAZ14955.1	gb|AAZ14955.1|ARO:3001905|CTX-M-43 [Acinetobacter baumannii]	Betalactams	Class A betalactamases	CTX-M	CTX-M-43	CTX-M-43	[Acinetobacter baumannii]
322	SARD_322	Core	gb|AHX39589.1	gb|AHX39589.1|ARO:3002006|CTX-M-148 [Escherichia coli]	Betalactams	Class A betalactamases	CTX-M	CTX-M-148	CTX-M-148	[Escherichia coli]
323	SARD_323	Core	gb|AAT68658.1	gb|AAT68658.1|ARO:3001873|CTX-M-10 [Klebsiella pneumoniae]	Betalactams	Class A betalactamases	CTX-M	CTX-M-10	CTX-M-10	[Klebsiella pneumoniae]
324	SARD_324	Core	gb|AJO16046.1	gb|AJO16046.1|ARO:3003168|CTX-M-160 [Proteus mirabilis]	Betalactams	Class A betalactamases	CTX-M	CTX-M-160	CTX-M-160	[Proteus mirabilis]
325	SARD_325	Core	gb|ACI29345.1	gb|ACI29345.1|ARO:3001944|CTX-M-83 [Salmonella enterica subsp. enterica serovar Derby]	Betalactams	Class A betalactamases	CTX-M	CTX-M-83	CTX-M-83	[Salmonella enterica subsp. enterica serovar Derby]
326	SARD_326	Core	gb|ACR56321.1	gb|ACR56321.1|ARO:3001949|CTX-M-89 [Proteus mirabilis]	Betalactams	Class A betalactamases	CTX-M	CTX-M-89	CTX-M-89	[Proteus mirabilis]
327	SARD_327	Core	gb|AFJ59956.1	gb|AFJ59956.1|ARO:3001988|CTX-M-129 [Escherichia coli]	Betalactams	Class A betalactamases	CTX-M	CTX-M-129	CTX-M-129	[Escherichia coli]
328	SARD_328	Core	gb|AAT70415.1	gb|AAT70415.1|ARO:3001899|CTX-M-37 [Enterobacter cloacae]	Betalactams	Class A betalactamases	CTX-M	CTX-M-37	CTX-M-37	[Enterobacter cloacae]
329	SARD_329	Core	gb|ADY02555.1	gb|ADY02555.1|ARO:3001963|CTX-M-104 [Escherichia coli]	Betalactams	Class A betalactamases	CTX-M	CTX-M-104	CTX-M-104	[Escherichia coli]
330	SARD_330	Core	gb|ABP04245.1	gb|ABP04245.1|ARO:3001923|CTX-M-62 [Klebsiella pneumoniae]	Betalactams	Class A betalactamases	CTX-M	CTX-M-62	CTX-M-62	[Klebsiella pneumoniae]
331	SARD_331	Core	gb|AAL02127.1	gb|AAL02127.1|ARO:3001878|CTX-M-15 [Escherichia coli]	Betalactams	Class A betalactamases	CTX-M	CTX-M-15	CTX-M-15	[Escherichia coli]
332	SARD_332	Core	gb|AJU57235.1	gb|AJU57235.1|ARO:3003169|CTX-M-161 [Escherichia coli]	Betalactams	Class A betalactamases	CTX-M	CTX-M-161	CTX-M-161	[Escherichia coli]
333	SARD_333	Core	gb|AKO63213.1	gb|AKO63213.1|ARO:3003646|CTX-M-162 [Klebsiella oxytoca]	Betalactams	Class A betalactamases	CTX-M	CTX-M-162	CTX-M-162	[Klebsiella oxytoca]
334	SARD_334	Core	gb|AKO63214.1	gb|AKO63214.1|ARO:3003647|CTX-M-163 [Escherichia coli]	Betalactams	Class A betalactamases	CTX-M	CTX-M-163	CTX-M-163	[Escherichia coli]
335	SARD_335	Core	gb|AKR53959.1	gb|AKR53959.1|ARO:3003648|CTX-M-164 [Proteus mirabilis]	Betalactams	Class A betalactamases	CTX-M	CTX-M-164	CTX-M-164	[Proteus mirabilis]
336	SARD_336	Core	gb|AKR53960.1	gb|AKR53960.1|ARO:3003649|CTX-M-165 [Klebsiella pneumoniae]	Betalactams	Class A betalactamases	CTX-M	CTX-M-165	CTX-M-165	[Klebsiella pneumoniae]
337	SARD_337	Core	gb|CFW94147.1	gb|CFW94147.1|ARO:3003650|CTX-M-166 [Escherichia coli]	Betalactams	Class A betalactamases	CTX-M	CTX-M-166	CTX-M-166	[Escherichia coli]
338	SARD_338	Core	gb|AEX08599.1	gb|AEX08599.1|ARO:3002356|NDM-6 [Escherichia coli]	Betalactams	Class B betalactamases	NDM	NDM-6	NDM-6	[Escherichia coli]
339	SARD_339	Core	gb|AWU66462.1	gb|AWU66462.1|ARO:3004866|NDM-23 [Klebsiella pneumoniae]	Betalactams	Class B betalactamases	NDM	NDM-23	NDM-23	[Klebsiella pneumoniae]
340	SARD_340	Core	gb|BAQ02518.1	gb|BAQ02518.1|ARO:3003182|NDM-13 [Escherichia coli]	Betalactams	Class B betalactamases	NDM	NDM-13	NDM-13	[Escherichia coli]
341	SARD_341	Core	gb|AWU66463.1	gb|AWU66463.1|ARO:3004867|NDM-24 [Providencia stuartii]	Betalactams	Class B betalactamases	NDM	NDM-24	NDM-24	[Providencia stuartii]
342	SARD_342	Core	gb|AFQ31613.1	gb|AFQ31613.1|ARO:3002357|NDM-7 [Escherichia coli]	Betalactams	Class B betalactamases	NDM	NDM-7	NDM-7	[Escherichia coli]
343	SARD_343	Core	gb|BAM84089.1	gb|BAM84089.1|ARO:3002358|NDM-8 [Escherichia coli]	Betalactams	Class B betalactamases	NDM	NDM-8	NDM-8	[Escherichia coli]
344	SARD_344	Core	gb|AYF56302.1	gb|AYF56302.1|ARO:3004868|NDM-25 [Klebsiella pneumoniae]	Betalactams	Class B betalactamases	NDM	NDM-25	NDM-25	[Klebsiella pneumoniae]
345	SARD_345	Core	gb|CAZ39946.1	gb|CAZ39946.1|ARO:3000589|NDM-1 [Klebsiella pneumoniae]	Betalactams	Class B betalactamases	NDM	NDM-1	NDM-1	[Klebsiella pneumoniae]
346	SARD_346	Core	gb|AEN03071.1	gb|AEN03071.1|ARO:3000467|NDM-5 [Escherichia coli]	Betalactams	Class B betalactamases	NDM	NDM-5	NDM-5	[Escherichia coli]
347	SARD_347	Core	gb|AGU91756.1	gb|AGU91756.1|ARO:3002359|NDM-9 [Klebsiella pneumoniae subsp. pneumoniae]	Betalactams	Class B betalactamases	NDM	NDM-9	NDM-9	[Klebsiella pneumoniae subsp. pneumoniae]
348	SARD_348	Core	gb|AFK80349.1	gb|AFK80349.1|ARO:3002354|NDM-3 [Escherichia coli]	Betalactams	Class B betalactamases	NDM	NDM-3	NDM-3	[Escherichia coli]
349	SARD_349	Core	gb|AEA41876.1	gb|AEA41876.1|ARO:3000590|NDM-2 [Acinetobacter baumannii]	Betalactams	Class B betalactamases	NDM	NDM-2	NDM-2	[Acinetobacter baumannii]
350	SARD_350	Core	gb|AFB82585.1	gb|AFB82585.1|ARO:3002355|NDM-4 [Escherichia coli]	Betalactams	Class B betalactamases	NDM	NDM-4	NDM-4	[Escherichia coli]
351	SARD_351	Core	gb|BAO79439.1	gb|BAO79439.1|ARO:3002362|NDM-12 [Escherichia coli]	Betalactams	Class B betalactamases	NDM	NDM-12	NDM-12	[Escherichia coli]
352	SARD_352	Core	gb|AJP18054.1	gb|AJP18054.1|ARO:3003183|NDM-14 [Acinetobacter lwoffii]	Betalactams	Class B betalactamases	NDM	NDM-14	NDM-14	[Acinetobacter lwoffii]
353	SARD_353	Core	gb|AYP70146.1	gb|AYP70146.1|ARO:3004870|NDM-27 [Escherichia coli]	Betalactams	Class B betalactamases	NDM	NDM-27	NDM-27	[Escherichia coli]
354	SARD_354	Core	gb|QAT97614.1	gb|QAT97614.1|ARO:3004871|NDM-28 [Klebsiella pneumoniae]	Betalactams	Class B betalactamases	NDM	NDM-28	NDM-28	[Klebsiella pneumoniae]
355	SARD_355	Core	gb|AOT73359.1	gb|AOT73359.1|ARO:3004093|NDM-17 [Escherichia coli]	Betalactams	Class B betalactamases	NDM	NDM-17	NDM-17	[Escherichia coli]
356	SARD_356	Core	gb|AKF43458.1	gb|AKF43458.1|ARO:3003663|NDM-15 [Escherichia coli]	Betalactams	Class B betalactamases	NDM	NDM-15	NDM-15	[Escherichia coli]
357	SARD_357	Core	gb|AKZ20823.1	gb|AKZ20823.1|ARO:3003664|NDM-16 [Klebsiella pneumoniae]	Betalactams	Class B betalactamases	NDM	NDM-16	NDM-16	[Klebsiella pneumoniae]
358	SARD_358	Core	gb|APZ75411.1	gb|APZ75411.1|ARO:3004861|NDM-18 [Escherichia coli]	Betalactams	Class B betalactamases	NDM	NDM-18	NDM-18	[Escherichia coli]
359	SARD_359	Core	gb|ASC49561.1	gb|ASC49561.1|ARO:3004862|NDM-19 [Escherichia coli]	Betalactams	Class B betalactamases	NDM	NDM-19	NDM-19	[Escherichia coli]
360	SARD_360	Core	gb|AQY45923.1	gb|AQY45923.1|ARO:3004863|NDM-20 [Escherichia coli]	Betalactams	Class B betalactamases	NDM	NDM-20	NDM-20	[Escherichia coli]
361	SARD_361	Core	gb|ATJ25942.1	gb|ATJ25942.1|ARO:3004864|NDM-21 [Escherichia coli]	Betalactams	Class B betalactamases	NDM	NDM-21	NDM-21	[Escherichia coli]
362	SARD_362	Core	gb|AJE61443.1	gb|AJE61443.1|ARO:3002361|NDM-11 [Escherichia coli]	Betalactams	Class B betalactamases	NDM	NDM-11	NDM-11	[Escherichia coli]
363	SARD_363	Core	gb|AWI33311.1	gb|AWI33311.1|ARO:3004865|NDM-22 [Enterobacter cloacae]	Betalactams	Class B betalactamases	NDM	NDM-22	NDM-22	[Enterobacter cloacae]
364	SARD_364	Core	gb|QFZ95817.1	gb|QFZ95817.1|ARO:3005131|NDM-29 [Klebsiella pneumoniae]	Betalactams	Class B betalactamases	NDM	NDM-29	NDM-29	[Klebsiella pneumoniae]
365	SARD_365	Core	gb|BAP68758.1	gb|BAP68758.1|ARO:3001855|ACT-35 [Enterobacter cloacae]	Betalactams	Class C betalactamases	ACT	ACT-35	ACT-35	[Enterobacter cloacae]
366	SARD_366	Core	gb|AEV91214.1	gb|AEV91214.1|ARO:3001832|ACT-10 [Serratia marcescens]	Betalactams	Class C betalactamases	ACT	ACT-10	ACT-10	[Serratia marcescens]
367	SARD_367	Core	gb|AIT76085.1	gb|AIT76085.1|ARO:3001849|ACT-29 [Enterobacter asburiae]	Betalactams	Class C betalactamases	ACT	ACT-29	ACT-29	[Enterobacter asburiae]
368	SARD_368	Core	gb|AHM76779.1	gb|AHM76779.1|ARO:3001840|ACT-19 [Enterobacter cloacae]	Betalactams	Class C betalactamases	ACT	ACT-19	ACT-19	[Enterobacter cloacae]
369	SARD_369	Core	gb|AIT76086.1	gb|AIT76086.1|ARO:3001850|ACT-30 [Enterobacter cloacae]	Betalactams	Class C betalactamases	ACT	ACT-30	ACT-30	[Enterobacter cloacae]
370	SARD_370	Core	gb|AJG06172.1	gb|AJG06172.1|ARO:3003172|ACT-37 [Enterobacter cloacae]	Betalactams	Class C betalactamases	ACT	ACT-37	ACT-37	[Enterobacter cloacae]
371	SARD_371	Core	gb|AHM76774.1	gb|AHM76774.1|ARO:3001843|ACT-22 [Enterobacter cloacae]	Betalactams	Class C betalactamases	ACT	ACT-22	ACT-22	[Enterobacter cloacae]
372	SARD_372	Core	gb|AHL39338.1	gb|AHL39338.1|ARO:3001845|ACT-25 [Enterobacter cloacae]	Betalactams	Class C betalactamases	ACT	ACT-25	ACT-25	[Enterobacter cloacae]
373	SARD_373	Core	gb|CAJ28994.1	gb|CAJ28994.1|ARO:3001822|ACT-2 [Enterobacter asburiae]	Betalactams	Class C betalactamases	ACT	ACT-2	ACT-2	[Enterobacter asburiae]
374	SARD_374	Core	gb|BAM34463.1	gb|BAM34463.1|ARO:3001827|ACT-16 [Enterobacter cloacae]	Betalactams	Class C betalactamases	ACT	ACT-16	ACT-16	[Enterobacter cloacae]
375	SARD_375	Core	gb|AJG06170.1	gb|AJG06170.1|ARO:3003171|ACT-36 [Enterobacter cloacae]	Betalactams	Class C betalactamases	ACT	ACT-36	ACT-36	[Enterobacter cloacae]
376	SARD_376	Core	gb|AAC45086.2	gb|AAC45086.2|ARO:3001821|ACT-1 [Klebsiella pneumoniae]	Betalactams	Class C betalactamases	ACT	ACT-1	ACT-1	[Klebsiella pneumoniae]
377	SARD_377	Core	gb|AIT76096.1	gb|AIT76096.1|ARO:3001851|ACT-31 [Enterobacter cloacae]	Betalactams	Class C betalactamases	ACT	ACT-31	ACT-31	[Enterobacter cloacae]
378	SARD_378	Core	gb|AFU25653.1	gb|AFU25653.1|ARO:3001837|ACT-15 [Enterobacter cloacae]	Betalactams	Class C betalactamases	ACT	ACT-15	ACT-15	[Enterobacter cloacae]
379	SARD_379	Core	gb|AHM76771.1	gb|AHM76771.1|ARO:3001838|ACT-17 [Enterobacter cloacae]	Betalactams	Class C betalactamases	ACT	ACT-17	ACT-17	[Enterobacter cloacae]
380	SARD_380	Core	gb|AEI70575.1	gb|AEI70575.1|ARO:3001826|ACT-9 [Pantoea agglomerans]	Betalactams	Class C betalactamases	ACT	ACT-9	ACT-9	[Pantoea agglomerans]
381	SARD_381	Core	gb|AHA80105.1	gb|AHA80105.1|ARO:3001841|ACT-20 [Enterobacter hormaechei]	Betalactams	Class C betalactamases	ACT	ACT-20	ACT-20	[Enterobacter hormaechei]
382	SARD_382	Core	gb|AHL39340.1	gb|AHL39340.1|ARO:3001847|ACT-27 [Enterobacter cloacae]	Betalactams	Class C betalactamases	ACT	ACT-27	ACT-27	[Enterobacter cloacae]
383	SARD_383	Core	gb|ABZ81086.1	gb|ABZ81086.1|ARO:3001829|ACT-4 [Enterobacter asburiae]	Betalactams	Class C betalactamases	ACT	ACT-4	ACT-4	[Enterobacter asburiae]
384	SARD_384	Core	gb|AFU25650.1	gb|AFU25650.1|ARO:3001834|ACT-12 [Enterobacter cloacae]	Betalactams	Class C betalactamases	ACT	ACT-12	ACT-12	[Enterobacter cloacae]
385	SARD_385	Core	gb|AFU25647.1	gb|AFU25647.1|ARO:3001836|ACT-14 [Enterobacter cloacae]	Betalactams	Class C betalactamases	ACT	ACT-14	ACT-14	[Enterobacter cloacae]
386	SARD_386	Core	gb|AHM76777.1	gb|AHM76777.1|ARO:3001839|ACT-18 [Enterobacter cloacae]	Betalactams	Class C betalactamases	ACT	ACT-18	ACT-18	[Enterobacter cloacae]
387	SARD_387	Core	gb|ABL67017.1	gb|ABL67017.1|ARO:3001823|ACT-3 [Klebsiella pneumoniae]	Betalactams	Class C betalactamases	ACT	ACT-3	ACT-3	[Klebsiella pneumoniae]
388	SARD_388	Core	gb|AGU38146.1	gb|AGU38146.1|ARO:3001828|ACT-23 [Enterobacter cloacae]	Betalactams	Class C betalactamases	ACT	ACT-23	ACT-23	[Enterobacter cloacae]
389	SARD_389	Core	gb|AHL39333.1	gb|AHL39333.1|ARO:3001848|ACT-28 [Enterobacter cloacae]	Betalactams	Class C betalactamases	ACT	ACT-28	ACT-28	[Enterobacter cloacae]
390	SARD_390	Core	gb|ACJ05686.1	gb|ACJ05686.1|ARO:3001825|ACT-6 [Klebsiella pneumoniae]	Betalactams	Class C betalactamases	ACT	ACT-6	ACT-6	[Klebsiella pneumoniae]
391	SARD_391	Core	gb|ACJ05689.1	gb|ACJ05689.1|ARO:3001824|ACT-5 [Escherichia coli]	Betalactams	Class C betalactamases	ACT	ACT-5	ACT-5	[Escherichia coli]
392	SARD_392	Core	gb|CCK86741.1	gb|CCK86741.1|ARO:3001835|ACT-13 [Enterobacter asburiae]	Betalactams	Class C betalactamases	ACT	ACT-13	ACT-13	[Enterobacter asburiae]
393	SARD_393	Core	gb|AIT76088.1	gb|AIT76088.1|ARO:3001852|ACT-32 [Enterobacter cloacae]	Betalactams	Class C betalactamases	ACT	ACT-32	ACT-32	[Enterobacter cloacae]
394	SARD_394	Core	gb|AHA80106.1	gb|AHA80106.1|ARO:3001842|ACT-21 [Enterobacter hormaechei]	Betalactams	Class C betalactamases	ACT	ACT-21	ACT-21	[Enterobacter hormaechei]
395	SARD_395	Core	gb|AHL39336.1	gb|AHL39336.1|ARO:3001844|ACT-24 [Enterobacter cloacae]	Betalactams	Class C betalactamases	ACT	ACT-24	ACT-24	[Enterobacter cloacae]
396	SARD_396	Core	gb|ACJ05688.1	gb|ACJ05688.1|ARO:3001830|ACT-7 [Klebsiella pneumoniae]	Betalactams	Class C betalactamases	ACT	ACT-7	ACT-7	[Klebsiella pneumoniae]
397	SARD_397	Core	gb|AIT76087.1	gb|AIT76087.1|ARO:3001853|ACT-33 [Enterobacter cloacae]	Betalactams	Class C betalactamases	ACT	ACT-33	ACT-33	[Enterobacter cloacae]
398	SARD_398	Core	gb|AKS43590.1	gb|AKS43590.1|ARO:3003655|ACT-38 [Citrobacter freundii]	Betalactams	Class C betalactamases	ACT	ACT-38	ACT-38	[Citrobacter freundii]
399	SARD_399	Core	gb|CBI75448.1	gb|CBI75448.1|ARO:3001831|ACT-8 [Escherichia coli]	Betalactams	Class C betalactamases	ACT	ACT-8	ACT-8	[Escherichia coli]
400	SARD_400	Core	gb|AAF61417.1	gb|AAF61417.1|ARO:3002244|CARB-5 [Acinetobacter calcoaceticus subsp. anitratus]	Betalactams	Class A betalactamases	CARB	CARB-5	CARB-5	[Acinetobacter calcoaceticus subsp. anitratus]
401	SARD_401	Core	gb|AAC09012.1	gb|AAC09012.1|ARO:3002243|CARB-4 [Pseudomonas aeruginosa]	Betalactams	Class A betalactamases	CARB	CARB-4	CARB-4	[Pseudomonas aeruginosa]
402	SARD_402	Core	gb|AHJ02283.1	gb|AHJ02283.1|ARO:3003186|CARB-23 [Vibrio parahaemolyticus UCM-V493]	Betalactams	Class A betalactamases	CARB	CARB-23	CARB-23	[Vibrio parahaemolyticus UCM-V493]
403	SARD_403	Core	gb|AFI72872.1	gb|AFI72872.1|ARO:3002252|CARB-14 [Acinetobacter baumannii]	Betalactams	Class A betalactamases	CARB	CARB-14	CARB-14	[Acinetobacter baumannii]
404	SARD_404	Core	gb|AAB19430.2	gb|AAB19430.2|ARO:3002242|CARB-3 [Pseudomonas aeruginosa]	Betalactams	Class A betalactamases	CARB	CARB-3	CARB-3	[Pseudomonas aeruginosa]
405	SARD_405	Core	gb|AIL92328.1	gb|AIL92328.1|ARO:3003175|CARB-19 [Vibrio parahaemolyticus]	Betalactams	Class A betalactamases	CARB	CARB-19	CARB-19	[Vibrio parahaemolyticus]
406	SARD_406	Core	gb|CCW43444.1	gb|CCW43444.1|ARO:3002255|CARB-16 [Psychrobacter maritimus]	Betalactams	Class A betalactamases	CARB	CARB-16	CARB-16	[Psychrobacter maritimus]
407	SARD_407	Core	gb|AAD19217.1	gb|AAD19217.1|ARO:3002245|CARB-6 [Vibrio cholerae]	Betalactams	Class A betalactamases	CARB	CARB-6	CARB-6	[Vibrio cholerae]
408	SARD_408	Core	gb|AAP22374.1	gb|AAP22374.1|ARO:3002248|CARB-9 [Vibrio cholerae non-O1/non-O139]	Betalactams	Class A betalactamases	CARB	CARB-9	CARB-9	[Vibrio cholerae non-O1/non-O139]
409	SARD_409	Core	gb|AGQ93789.1	gb|AGQ93789.1|ARO:3003176|CARB-21 [Vibrio parahaemolyticus O1:Kuk str. FDA_R31]	Betalactams	Class A betalactamases	CARB	CARB-21	CARB-21	[Vibrio parahaemolyticus O1:Kuk str. FDA_R31]
410	SARD_410	Core	gb|AIL92326.1	gb|AIL92326.1|ARO:3002254|CARB-17 [Vibrio parahaemolyticus]	Betalactams	Class A betalactamases	CARB	CARB-17	CARB-17	[Vibrio parahaemolyticus]
411	SARD_411	Core	gb|BAC61820.1	gb|BAC61820.1|ARO:3003151|CARB-22 [Vibrio parahaemolyticus RIMD 2210633]	Betalactams	Class A betalactamases	CARB	CARB-22	CARB-22	[Vibrio parahaemolyticus RIMD 2210633]
412	SARD_412	Core	gb|AAK96394.1	gb|AAK96394.1|ARO:3002240|CARB-1 [Pseudomonas aeruginosa]	Betalactams	Class A betalactamases	CARB	CARB-1	CARB-1	[Pseudomonas aeruginosa]
413	SARD_413	Core	gb|AAM74565.1	gb|AAM74565.1|ARO:3002246|CARB-7 [Vibrio cholerae non-O1/non-O139]	Betalactams	Class A betalactamases	CARB	CARB-7	CARB-7	[Vibrio cholerae non-O1/non-O139]
414	SARD_414	Core	gb|ACJ61335.1	gb|ACJ61335.1|ARO:3002249|CARB-10 [Acinetobacter baumannii]	Betalactams	Class A betalactamases	CARB	CARB-10	CARB-10	[Acinetobacter baumannii]
415	SARD_415	Core	gb|BAA02497.1	gb|BAA02497.1|ARO:3002250|CARB-12 [Proteus mirabilis]	Betalactams	Class A betalactamases	CARB	CARB-12	CARB-12	[Proteus mirabilis]
416	SARD_416	Core	gb|AAO59455.1	gb|AAO59455.1|ARO:3002247|CARB-8 [Oligella urethralis]	Betalactams	Class A betalactamases	CARB	CARB-8	CARB-8	[Oligella urethralis]
417	SARD_417	Core	gb|AAZ91704.1	gb|AAZ91704.1|ARO:3002241|CARB-2 [Escherichia coli]	Betalactams	Class A betalactamases	CARB	CARB-2	CARB-2	[Escherichia coli]
418	SARD_418	Core	gb|AIL92327.1	gb|AIL92327.1|ARO:3003174|CARB-18 [Vibrio parahaemolyticus]	Betalactams	Class A betalactamases	CARB	CARB-18	CARB-18	[Vibrio parahaemolyticus]
419	SARD_419	Core	gb|ATI44679.1	gb|ATI44679.1|ARO:3003150|CARB-20 [Vibrio parahaemolyticus]	Betalactams	Class A betalactamases	CARB	CARB-20	CARB-20	[Vibrio parahaemolyticus]
420	SARD_420	Core	gb|AAP74657.1	gb|AAP74657.1|ARO:3000600|Erm(34) [Bacillus clausii]	MLS	23S rRNA methyltransferases	ERM	Erm(34)	Erm(34)	[Bacillus clausii]
421	SARD_421	Core	gb|CAB60001.1	gb|CAB60001.1|ARO:3000326|ErmE [Saccharopolyspora erythraea NRRL 2338]	MLS	23S rRNA methyltransferases	ERM	ErmE	ErmE	[Saccharopolyspora erythraea NRRL 2338]
422	SARD_422	Core	gb|CAM96571.1	gb|CAM96571.1|ARO:3004605|ermZ [Streptomyces ambofaciens]	MLS	23S rRNA methyltransferases	ERM	ermZ	ermZ	[Streptomyces ambofaciens]
423	SARD_423	Core	gb|CAA66307.2	gb|CAA66307.2|ARO:3000592|ErmN [Streptomyces fradiae]	MLS	23S rRNA methyltransferases	ERM	ErmN	ErmN	[Streptomyces fradiae]
424	SARD_424	Core	gb|AAC36915.1	gb|AAC36915.1|ARO:3000593|ErmQ [Clostridium perfringens]	MLS	23S rRNA methyltransferases	ERM	ErmQ	ErmQ	[Clostridium perfringens]
425	SARD_425	Core	gb|CAA44667.1	gb|CAA44667.1|ARO:3001305|ErmU [Streptomyces lincolnensis]	MLS	23S rRNA methyltransferases	ERM	ErmU	ErmU	[Streptomyces lincolnensis]
426	SARD_426	Core	gb|CCP44758.1	gb|CCP44758.1|ARO:3000392|Erm(37) [Mycobacterium tuberculosis H37Rv]	MLS	23S rRNA methyltransferases	ERM	Erm(37)	Erm(37)	[Mycobacterium tuberculosis H37Rv]
427	SARD_427	Core	gb|AAA88675.1	gb|AAA88675.1|ARO:3000498|ErmF [Bacteroides fragilis]	MLS	23S rRNA methyltransferases	ERM	ErmF	ErmF	[Bacteroides fragilis]
428	SARD_428	Core	gb|CBY77552.1	gb|CBY77552.1|ARO:3003106|Erm(42) [Pasteurella multocida]	MLS	23S rRNA methyltransferases	ERM	Erm(42)	Erm(42)	[Pasteurella multocida]
429	SARD_429	Core	gb|AAA26742.1	gb|AAA26742.1|ARO:3001304|ErmS [Streptomyces fradiae]	MLS	23S rRNA methyltransferases	ERM	ErmS	ErmS	[Streptomyces fradiae]
430	SARD_430	Core	gb|AAL68827.1	gb|AAL68827.1|ARO:3000605|Erm(36) [Micrococcus luteus]	MLS	23S rRNA methyltransferases	ERM	Erm(36)	Erm(36)	[Micrococcus luteus]
431	SARD_431	Core	gb|AAA98484.1	gb|AAA98484.1|ARO:3000596|ErmX [Plasmid pNG2]	MLS	23S rRNA methyltransferases	ERM	ErmX	ErmX	[Plasmid pNG2]
432	SARD_432	Core	gb|CAA26964.1	gb|CAA26964.1|ARO:3000347|ErmA [Staphylococcus aureus]	MLS	23S rRNA methyltransferases	ERM	ErmA	ErmA	[Staphylococcus aureus]
433	SARD_433	Core	gb|AAN86837.2	gb|AAN86837.2|ARO:3000601|Erm(38) [Mycolicibacterium smegmatis]	MLS	23S rRNA methyltransferases	ERM	Erm(38)	Erm(38)	[Mycolicibacterium smegmatis]
434	SARD_434	Core	gb|AAA22597.1	gb|AAA22597.1|ARO:3000495|ErmD [Bacillus anthracis]	MLS	23S rRNA methyltransferases	ERM	ErmD	ErmD	[Bacillus anthracis]
435	SARD_435	Core	gb|AAC69327.1	gb|AAC69327.1|ARO:3000598|Erm(31) [Streptomyces venezuelae]	MLS	23S rRNA methyltransferases	ERM	Erm(31)	Erm(31)	[Streptomyces venezuelae]
436	SARD_436	Core	gb|AAB51440.1	gb|AAB51440.1|ARO:3002824|ErmV [Streptomyces viridochromogenes]	MLS	23S rRNA methyltransferases	ERM	ErmV	ErmV	[Streptomyces viridochromogenes]
437	SARD_437	Core	gb|AAC32026.1	gb|AAC32026.1|ARO:3002823|ErmH [Streptomyces thermotolerans]	MLS	23S rRNA methyltransferases	ERM	ErmH	ErmH	[Streptomyces thermotolerans]
438	SARD_438	Core	gb|AAS76623.1	gb|AAS76623.1|ARO:3004606|erm(40) [Mycolicibacterium mageritense] Partial	MLS	23S rRNA methyltransferases	ERM	erm(40)	erm(40)	[Mycolicibacterium mageritense] Partial
439	SARD_439	Core	gb|AAC69328.1	gb|AAC69328.1|ARO:3001265|Erm(30) [Streptomyces venezuelae]	MLS	23S rRNA methyltransferases	ERM	Erm(30)	Erm(30)	[Streptomyces venezuelae]
440	SARD_440	Core	gb|AAA98096.1	gb|AAA98096.1|ARO:3000595|ErmT [Plasmid pGT633]	MLS	23S rRNA methyltransferases	ERM	ErmT	ErmT	[Plasmid pGT633]
441	SARD_441	Core	gb|AAK07612.2	gb|AAK07612.2|ARO:3000604|Erm(35) [Bacteroides coprosuis DSM 18011]	MLS	23S rRNA methyltransferases	ERM	Erm(35)	Erm(35)	[Bacteroides coprosuis DSM 18011]
442	SARD_442	Core	gb|CCF55073.1	gb|CCF55073.1|ARO:3003205|Erm(43) [Staphylococcus lentus]	MLS	23S rRNA methyltransferases	ERM	Erm(43)	Erm(43)	[Staphylococcus lentus]
443	SARD_443	Core	gb|AAF86219.1	gb|AAF86219.1|ARO:3000375|ErmB [Enterococcus faecium] Partial	MLS	23S rRNA methyltransferases	ERM	ErmB	ErmB	[Enterococcus faecium] Partial
444	SARD_444	Core	gb|AAU93796.1	gb|AAU93796.1|ARO:3000594|ErmR [Aeromicrobium erythreum] Partial	MLS	23S rRNA methyltransferases	ERM	ErmR	ErmR	[Aeromicrobium erythreum] Partial
445	SARD_445	Core	gb|AAR92235.1	gb|AAR92235.1|ARO:3000602|Erm(39) [Mycolicibacterium fortuitum]	MLS	23S rRNA methyltransferases	ERM	Erm(39)	Erm(39)	[Mycolicibacterium fortuitum]
446	SARD_446	Core	gb|BAA03402.1	gb|BAA03402.1|ARO:3001306|ErmW [Micromonospora griseorubida]	MLS	23S rRNA methyltransferases	ERM	ErmW	ErmW	[Micromonospora griseorubida]
447	SARD_447	Core	gb|CAC86410.1	gb|CAC86410.1|ARO:3000599|Erm(33) [Staphylococcus sciuri]	MLS	23S rRNA methyltransferases	ERM	Erm(33)	Erm(33)	[Staphylococcus sciuri]
448	SARD_448	Core	gb|BAB20748.1	gb|BAB20748.1|ARO:3002825|ErmY [Staphylococcus aureus]	MLS	23S rRNA methyltransferases	ERM	ErmY	ErmY	[Staphylococcus aureus]
449	SARD_449	Core	gb|ABW06859.1	gb|ABW06859.1|ARO:3000603|Erm(41) [Mycobacteroides abscessus]	MLS	23S rRNA methyltransferases	ERM	Erm(41)	Erm(41)	[Mycobacteroides abscessus]
450	SARD_450	Core	gb|OPG86592.1	gb|OPG86592.1|ARO:3004626|Erm(49) [Bifidobacterium breve]	MLS	23S rRNA methyltransferases	ERM	Erm(49)	Erm(49)	[Bifidobacterium breve]
451	SARD_451	Core	gb|WP_010896559.1	gb|WP_010896559.1|ARO:3004643|Erm(K) [Bacillus halodurans]	MLS	23S rRNA methyltransferases	ERM	Erm(K)	Erm(K)	[Bacillus halodurans]
452	SARD_452	Core	gb|ANZ79476.1	gb|ANZ79476.1|ARO:3003908|Erm(47) [Helcococcus kunzii]	MLS	23S rRNA methyltransferases	ERM	Erm(47)	Erm(47)	[Helcococcus kunzii]
453	SARD_453	Core	gb|AAA26779.1	gb|AAA26779.1|ARO:3004652|Erm(O)-lrm [Streptomyces lividans]	MLS	23S rRNA methyltransferases	ERM	Erm(O)-lrm	Erm(O)-lrm	[Streptomyces lividans]
454	SARD_454	Core	gb|CDL65151.1	gb|CDL65151.1|ARO:3003971|erm(44) [Staphylococcus xylosus]	MLS	23S rRNA methyltransferases	ERM	erm(44)	erm(44)	[Staphylococcus xylosus]
455	SARD_455	Core	gb|CZT31773.1	gb|CZT31773.1|ARO:3004094|Erm(48) [Staphylococcus xylosus]	MLS	23S rRNA methyltransferases	ERM	Erm(48)	Erm(48)	[Staphylococcus xylosus]
456	SARD_456	Core	gb|CAB37345.2	gb|CAB37345.2|ARO:3004592|erm(32) [Streptomyces fradiae]	MLS	23S rRNA methyltransferases	ERM	erm(32)	erm(32)	[Streptomyces fradiae]
457	SARD_457	Core	gb|CEJ95855.1	gb|CEJ95855.1|ARO:3004595|erm45 [Staphylococcus fleurettii]	MLS	23S rRNA methyltransferases	ERM	erm45	erm45	[Staphylococcus fleurettii]
458	SARD_458	Core	gb|AJF36617.1	gb|AJF36617.1|ARO:3004596|erm(46) [Rhodococcus hoagii]	MLS	23S rRNA methyltransferases	ERM	erm(46)	erm(46)	[Rhodococcus hoagii]
459	SARD_459	Core	gb|AAB60941.1	gb|AAB60941.1|ARO:3005099|23S rRNA (adenine(2058)-N(6))-methyltransferase Erm(A) [Streptococcus pyogenes]	MLS	23S rRNA methyltransferases	ERM	23S rRNA (adenine(2058)-N(6))-methyltransferase Erm(A)	23S rRNA (adenine(2058)-N(6))-methyltransferase Erm(A)	[Streptococcus pyogenes]
460	SARD_460	Core	gb|AAT45742.1	gb|AAT45742.1|ARO:3000988|TEM-126 [Escherichia coli]	Betalactams	Class A betalactamases	TEM	TEM-126	TEM-126	[Escherichia coli]
461	SARD_461	Core	gb|AAF19151.1	gb|AAF19151.1|ARO:3000938|TEM-72 [Morganella morganii]	Betalactams	Class A betalactamases	TEM	TEM-72	TEM-72	[Morganella morganii]
462	SARD_462	Core	gb|AAD45935.1	gb|AAD45935.1|ARO:3000928|TEM-59 [Klebsiella oxytoca]	Betalactams	Class A betalactamases	TEM	TEM-59	TEM-59	[Klebsiella oxytoca]
463	SARD_463	Core	gb|AGE11905.1	gb|AGE11905.1|ARO:3000904|TEM-34 [Haemophilus parainfluenzae]	Betalactams	Class A betalactamases	TEM	TEM-34	TEM-34	[Haemophilus parainfluenzae]
464	SARD_464	Core	gb|AAO33760.1	gb|AAO33760.1|ARO:3000879|TEM-7 [Escherichia coli] Partial	Betalactams	Class A betalactamases	TEM	TEM-7	TEM-7	[Escherichia coli] Partial
465	SARD_465	Core	gb|AAR84298.1	gb|AAR84298.1|ARO:3000996|TEM-132 [Klebsiella pneumoniae]	Betalactams	Class A betalactamases	TEM	TEM-132	TEM-132	[Klebsiella pneumoniae]
466	SARD_466	Core	gb|CAA71322.1	gb|CAA71322.1|ARO:3000916|TEM-47 [Klebsiella pneumoniae]	Betalactams	Class A betalactamases	TEM	TEM-47	TEM-47	[Klebsiella pneumoniae]
467	SARD_467	Core	gb|CAA46346.1	gb|CAA46346.1|ARO:3000887|TEM-16 [Klebsiella pneumoniae]	Betalactams	Class A betalactamases	TEM	TEM-16	TEM-16	[Klebsiella pneumoniae]
468	SARD_468	Core	gb|AAK82652.1	gb|AAK82652.1|ARO:3000965|TEM-102 [Plasmid pWW100]	Betalactams	Class A betalactamases	TEM	TEM-102	TEM-102	[Plasmid pWW100]
469	SARD_469	Core	gb|AAB39956.1	gb|AAB39956.1|ARO:3000979|TEM-116 [Staphylococcus aureus]	Betalactams	Class A betalactamases	TEM	TEM-116	TEM-116	[Staphylococcus aureus]
470	SARD_470	Core	gb|AAT46413.1	gb|AAT46413.1|ARO:3000972|TEM-109 [Escherichia coli]	Betalactams	Class A betalactamases	TEM	TEM-109	TEM-109	[Escherichia coli]
471	SARD_471	Core	gb|AAC32889.2	gb|AAC32889.2|ARO:3000912|TEM-43 [Klebsiella pneumoniae]	Betalactams	Class A betalactamases	TEM	TEM-43	TEM-43	[Klebsiella pneumoniae]
472	SARD_472	Core	gb|AAG44570.1	gb|AAG44570.1|ARO:3000954|TEM-87 [Proteus mirabilis]	Betalactams	Class A betalactamases	TEM	TEM-87	TEM-87	[Proteus mirabilis]
473	SARD_473	Core	gb|ADR71220.1	gb|ADR71220.1|ARO:3001045|TEM-183 [Klebsiella pneumoniae]	Betalactams	Class A betalactamases	TEM	TEM-183	TEM-183	[Klebsiella pneumoniae]
474	SARD_474	Core	gb|BAL68178.1	gb|BAL68178.1|ARO:3001057|TEM-198 [Klebsiella pneumoniae]	Betalactams	Class A betalactamases	TEM	TEM-198	TEM-198	[Klebsiella pneumoniae]
475	SARD_475	Core	gb|AFC75525.1	gb|AFC75525.1|ARO:3001055|TEM-195 [Acinetobacter baumannii]	Betalactams	Class A betalactamases	TEM	TEM-195	TEM-195	[Acinetobacter baumannii]
476	SARD_476	Core	gb|AAF05612.1	gb|AAF05612.1|ARO:3000944|TEM-78 [Escherichia coli]	Betalactams	Class A betalactamases	TEM	TEM-78	TEM-78	[Escherichia coli]
477	SARD_477	Core	gb|AAQ01671.1	gb|AAQ01671.1|ARO:3000983|TEM-121 [Escherichia coli]	Betalactams	Class A betalactamases	TEM	TEM-121	TEM-121	[Escherichia coli]
478	SARD_478	Core	gb|AAW47922.1	gb|AAW47922.1|ARO:3001002|TEM-138 [Salmonella enterica]	Betalactams	Class A betalactamases	TEM	TEM-138	TEM-138	[Salmonella enterica]
479	SARD_479	Core	gb|AGK82336.1	gb|AGK82336.1|ARO:3001383|TEM-206 [Escherichia coli]	Betalactams	Class A betalactamases	TEM	TEM-206	TEM-206	[Escherichia coli]
480	SARD_480	Core	gb|AAF66653.1	gb|AAF66653.1|ARO:3000959|TEM-92 [Proteus mirabilis]	Betalactams	Class A betalactamases	TEM	TEM-92	TEM-92	[Proteus mirabilis]
481	SARD_481	Core	gb|ABQ00181.1	gb|ABQ00181.1|ARO:3001024|TEM-158 [Escherichia coli]	Betalactams	Class A betalactamases	TEM	TEM-158	TEM-158	[Escherichia coli]
482	SARD_482	Core	gb|BAB16308.1	gb|BAB16308.1|ARO:3000958|TEM-91 [Escherichia coli]	Betalactams	Class A betalactamases	TEM	TEM-91	TEM-91	[Escherichia coli]
483	SARD_483	Core	gb|AAW66604.1	gb|AAW66604.1|ARO:3000883|TEM-11 [Proteus mirabilis]	Betalactams	Class A betalactamases	TEM	TEM-11	TEM-11	[Proteus mirabilis]
484	SARD_484	Core	gb|AAD33116.2	gb|AAD33116.2|ARO:3000934|TEM-67 [Proteus mirabilis]	Betalactams	Class A betalactamases	TEM	TEM-67	TEM-67	[Proteus mirabilis]
485	SARD_485	Core	gb|CAA74912.2	gb|CAA74912.2|ARO:3000888|TEM-17 [Capnocytophaga ochracea]	Betalactams	Class A betalactamases	TEM	TEM-17	TEM-17	[Capnocytophaga ochracea]
486	SARD_486	Core	gb|AGK40892.1	gb|AGK40892.1|ARO:3001384|TEM-207 [Escherichia coli]	Betalactams	Class A betalactamases	TEM	TEM-207	TEM-207	[Escherichia coli]
487	SARD_487	Core	gb|ADB90239.1	gb|ADB90239.1|ARO:3001041|TEM-176 [Escherichia coli]	Betalactams	Class A betalactamases	TEM	TEM-176	TEM-176	[Escherichia coli]
488	SARD_488	Core	gb|CAJ32372.1	gb|CAJ32372.1|ARO:3001015|TEM-148 [Escherichia coli]	Betalactams	Class A betalactamases	TEM	TEM-148	TEM-148	[Escherichia coli]
489	SARD_489	Core	gb|ACI25375.1	gb|ACI25375.1|ARO:3001032|TEM-166 [Escherichia coli]	Betalactams	Class A betalactamases	TEM	TEM-166	TEM-166	[Escherichia coli]
490	SARD_490	Core	gb|CAD09800.1	gb|CAD09800.1|ARO:3000873|TEM-1 [Salmonella enterica subsp. enterica serovar Typhi str. CT18]	Betalactams	Class A betalactamases	TEM	TEM-1	TEM-1	[Salmonella enterica subsp. enterica serovar Typhi str. CT18]
491	SARD_491	Core	gb|AAS89982.1	gb|AAS89982.1|ARO:3000975|TEM-112 [Escherichia coli]	Betalactams	Class A betalactamases	TEM	TEM-112	TEM-112	[Escherichia coli]
492	SARD_492	Core	gb|ABG77582.1	gb|ABG77582.1|ARO:3001021|TEM-155 [Proteus mirabilis]	Betalactams	Class A betalactamases	TEM	TEM-155	TEM-155	[Proteus mirabilis]
493	SARD_493	Core	gb|AAQ98890.1	gb|AAQ98890.1|ARO:3000984|TEM-122 [Escherichia coli]	Betalactams	Class A betalactamases	TEM	TEM-122	TEM-122	[Escherichia coli]
494	SARD_494	Core	gb|AJO16044.1	gb|AJO16044.1|ARO:3001391|TEM-214 [Escherichia coli]	Betalactams	Class A betalactamases	TEM	TEM-214	TEM-214	[Escherichia coli]
495	SARD_495	Core	gb|AAL03985.1	gb|AAL03985.1|ARO:3000937|TEM-71 [Klebsiella pneumoniae]	Betalactams	Class A betalactamases	TEM	TEM-71	TEM-71	[Klebsiella pneumoniae]
496	SARD_496	Core	gb|ADL13944.1	gb|ADL13944.1|ARO:3000903|TEM-33 [Escherichia coli]	Betalactams	Class A betalactamases	TEM	TEM-33	TEM-33	[Escherichia coli]
497	SARD_497	Core	gb|CAA38429.1	gb|CAA38429.1|ARO:3000874|TEM-2 [Pseudomonas aeruginosa]	Betalactams	Class A betalactamases	TEM	TEM-2	TEM-2	[Pseudomonas aeruginosa]
498	SARD_498	Core	gb|ADP20705.1	gb|ADP20705.1|ARO:3001373|TEM-182 [Haemophilus parainfluenzae]	Betalactams	Class A betalactamases	TEM	TEM-182	TEM-182	[Haemophilus parainfluenzae]
499	SARD_499	Core	gb|CAA76795.1	gb|CAA76795.1|ARO:3000893|TEM-22 [Klebsiella pneumoniae]	Betalactams	Class A betalactamases	TEM	TEM-22	TEM-22	[Klebsiella pneumoniae]
500	SARD_500	Core	gb|ABI74448.1	gb|ABI74448.1|ARO:3001018|TEM-151 [Escherichia coli]	Betalactams	Class A betalactamases	TEM	TEM-151	TEM-151	[Escherichia coli]
501	SARD_501	Core	gb|AAR89359.1	gb|AAR89359.1|ARO:3000990|TEM-128 [Escherichia coli]	Betalactams	Class A betalactamases	TEM	TEM-128	TEM-128	[Escherichia coli]
502	SARD_502	Core	gb|APY23677.1	gb|APY23677.1|ARO:3001051|TEM-191 [Acinetobacter baumannii]	Betalactams	Class A betalactamases	TEM	TEM-191	TEM-191	[Acinetobacter baumannii]
503	SARD_503	Core	gb|AEL17198.1	gb|AEL17198.1|ARO:3001048|TEM-188 [Salmonella enterica]	Betalactams	Class A betalactamases	TEM	TEM-188	TEM-188	[Salmonella enterica]
504	SARD_504	Core	gb|AAL29436.1	gb|AAL29436.1|ARO:3000951|TEM-84 [Escherichia coli]	Betalactams	Class A betalactamases	TEM	TEM-84	TEM-84	[Escherichia coli]
505	SARD_505	Core	gb|CAA73933.1	gb|CAA73933.1|ARO:3000921|TEM-52 [Klebsiella pneumoniae]	Betalactams	Class A betalactamases	TEM	TEM-52	TEM-52	[Klebsiella pneumoniae]
506	SARD_506	Core	gb|CAC67290.1	gb|CAC67290.1|ARO:3000962|TEM-95 [Escherichia coli]	Betalactams	Class A betalactamases	TEM	TEM-95	TEM-95	[Escherichia coli]
507	SARD_507	Core	gb|AAS19171.1	gb|AAS19171.1|ARO:3000997|TEM-133 [Klebsiella pneumoniae]	Betalactams	Class A betalactamases	TEM	TEM-133	TEM-133	[Klebsiella pneumoniae]
508	SARD_508	Core	gb|AAM52207.1	gb|AAM52207.1|ARO:3000969|TEM-106 [Escherichia coli]	Betalactams	Class A betalactamases	TEM	TEM-106	TEM-106	[Escherichia coli]
509	SARD_509	Core	gb|AAM52215.1	gb|AAM52215.1|ARO:3000970|TEM-107 [Klebsiella pneumoniae]	Betalactams	Class A betalactamases	TEM	TEM-107	TEM-107	[Klebsiella pneumoniae]
510	SARD_510	Core	gb|ADM61585.1	gb|ADM61585.1|ARO:3001047|TEM-187 [Proteus mirabilis]	Betalactams	Class A betalactamases	TEM	TEM-187	TEM-187	[Proteus mirabilis]
511	SARD_511	Core	gb|AAL68923.1	gb|AAL68923.1|ARO:3000973|TEM-110 [Klebsiella pneumoniae]	Betalactams	Class A betalactamases	TEM	TEM-110	TEM-110	[Klebsiella pneumoniae]
512	SARD_512	Core	gb|CAB65358.1	gb|CAB65358.1|ARO:3000939|TEM-73 [Proteus mirabilis]	Betalactams	Class A betalactamases	TEM	TEM-73	TEM-73	[Proteus mirabilis]
513	SARD_513	Core	gb|AAZ14083.2	gb|AAZ14083.2|ARO:3001012|TEM-145 [Escherichia coli]	Betalactams	Class A betalactamases	TEM	TEM-145	TEM-145	[Escherichia coli]
514	SARD_514	Core	gb|AFS44742.1	gb|AFS44742.1|ARO:3001378|TEM-201 [Escherichia coli]	Betalactams	Class A betalactamases	TEM	TEM-201	TEM-201	[Escherichia coli]
515	SARD_515	Core	gb|CAA76794.1	gb|CAA76794.1|ARO:3000892|TEM-21 [Klebsiella pneumoniae]	Betalactams	Class A betalactamases	TEM	TEM-21	TEM-21	[Klebsiella pneumoniae]
516	SARD_516	Core	gb|AAK71474.1	gb|AAK71474.1|ARO:3000956|TEM-89 [Proteus mirabilis]	Betalactams	Class A betalactamases	TEM	TEM-89	TEM-89	[Proteus mirabilis]
517	SARD_517	Core	gb|ABO64442.1	gb|ABO64442.1|ARO:3001028|TEM-162 [Acinetobacter haemolyticus]	Betalactams	Class A betalactamases	TEM	TEM-162	TEM-162	[Acinetobacter haemolyticus]
518	SARD_518	Core	gb|AAC72362.1	gb|AAC72362.1|ARO:3000882|TEM-10 [Morganella morganii]	Betalactams	Class A betalactamases	TEM	TEM-10	TEM-10	[Morganella morganii]
519	SARD_519	Core	gb|AAO85882.1	gb|AAO85882.1|ARO:3000982|TEM-120 [Klebsiella oxytoca]	Betalactams	Class A betalactamases	TEM	TEM-120	TEM-120	[Klebsiella oxytoca]
520	SARD_520	Core	gb|ABM54869.1	gb|ABM54869.1|ARO:3001025|TEM-159 [Proteus mirabilis]	Betalactams	Class A betalactamases	TEM	TEM-159	TEM-159	[Proteus mirabilis]
521	SARD_521	Core	gb|AGZ20205.1	gb|AGZ20205.1|ARO:3001382|TEM-205 [Pseudomonas aeruginosa]	Betalactams	Class A betalactamases	TEM	TEM-205	TEM-205	[Pseudomonas aeruginosa]
522	SARD_522	Core	gb|AHA58207.1	gb|AHA58207.1|ARO:3001390|TEM-213 [Pseudomonas aeruginosa]	Betalactams	Class A betalactamases	TEM	TEM-213	TEM-213	[Pseudomonas aeruginosa]
523	SARD_523	Core	gb|AEQ59620.1	gb|AEQ59620.1|ARO:3001052|TEM-192 [Klebsiella pneumoniae]	Betalactams	Class A betalactamases	TEM	TEM-192	TEM-192	[Klebsiella pneumoniae]
524	SARD_524	Core	gb|CAD24670.1	gb|CAD24670.1|ARO:3000900|TEM-30 [Escherichia coli]	Betalactams	Class A betalactamases	TEM	TEM-30	TEM-30	[Escherichia coli]
525	SARD_525	Core	gb|CDN33426.1	gb|CDN33426.1|ARO:3001394|TEM-217 [Enterobacter cloacae]	Betalactams	Class A betalactamases	TEM	TEM-217	TEM-217	[Enterobacter cloacae]
526	SARD_526	Core	gb|CAA41038.1	gb|CAA41038.1|ARO:3000878|TEM-6 [Escherichia coli]	Betalactams	Class A betalactamases	TEM	TEM-6	TEM-6	[Escherichia coli]
527	SARD_527	Core	gb|ABB97007.1	gb|ABB97007.1|ARO:3000924|TEM-55 [Escherichia coli]	Betalactams	Class A betalactamases	TEM	TEM-55	TEM-55	[Escherichia coli]
528	SARD_528	Core	gb|ADA79630.1	gb|ADA79630.1|ARO:3001037|TEM-171 [Escherichia coli]	Betalactams	Class A betalactamases	TEM	TEM-171	TEM-171	[Escherichia coli]
529	SARD_529	Core	gb|WP_047028173.1	gb|WP_047028173.1|ARO:3000896|TEM-26 [Enterobacteriaceae]	Betalactams	Class A betalactamases	TEM	TEM-26	TEM-26	[Enterobacteriaceae]
530	SARD_530	Core	gb|AAS89983.1	gb|AAS89983.1|ARO:3000976|TEM-113 [Proteus mirabilis]	Betalactams	Class A betalactamases	TEM	TEM-113	TEM-113	[Proteus mirabilis]
531	SARD_531	Core	gb|AAL29435.1	gb|AAL29435.1|ARO:3000950|TEM-83 [Escherichia coli]	Betalactams	Class A betalactamases	TEM	TEM-83	TEM-83	[Escherichia coli]
532	SARD_532	Core	gb|CAB92324.1	gb|CAB92324.1|ARO:3000935|TEM-68 [Klebsiella pneumoniae]	Betalactams	Class A betalactamases	TEM	TEM-68	TEM-68	[Klebsiella pneumoniae]
533	SARD_533	Core	gb|ACF32746.1	gb|ACF32746.1|ARO:3001029|TEM-163 [Escherichia coli]	Betalactams	Class A betalactamases	TEM	TEM-163	TEM-163	[Escherichia coli]
534	SARD_534	Core	gb|ABD60314.1	gb|ABD60314.1|ARO:3001005|TEM-142 [Escherichia coli]	Betalactams	Class A betalactamases	TEM	TEM-142	TEM-142	[Escherichia coli]
535	SARD_535	Core	gb|CAA66659.1	gb|CAA66659.1|ARO:3000911|TEM-42 [Pseudomonas aeruginosa] Partial	Betalactams	Class A betalactamases	TEM	TEM-42	TEM-42	[Pseudomonas aeruginosa] Partial
536	SARD_536	Core	gb|AEG64812.1	gb|AEG64812.1|ARO:3001374|TEM-185 [Escherichia coli]	Betalactams	Class A betalactamases	TEM	TEM-185	TEM-185	[Escherichia coli]
537	SARD_537	Core	gb|AAK17194.1	gb|AAK17194.1|ARO:3000931|TEM-63 [Escherichia coli]	Betalactams	Class A betalactamases	TEM	TEM-63	TEM-63	[Escherichia coli]
538	SARD_538	Core	gb|CAA71324.1	gb|CAA71324.1|ARO:3000918|TEM-49 [Escherichia coli]	Betalactams	Class A betalactamases	TEM	TEM-49	TEM-49	[Escherichia coli]
539	SARD_539	Core	gb|ABI74447.1	gb|ABI74447.1|ARO:3001019|TEM-152 [Escherichia coli]	Betalactams	Class A betalactamases	TEM	TEM-152	TEM-152	[Escherichia coli]
540	SARD_540	Core	gb|AAT46414.1	gb|AAT46414.1|ARO:3000987|TEM-125 [Escherichia coli]	Betalactams	Class A betalactamases	TEM	TEM-125	TEM-125	[Escherichia coli]
541	SARD_541	Core	gb|AAK14792.1	gb|AAK14792.1|ARO:3000955|TEM-88 [Klebsiella pneumoniae]	Betalactams	Class A betalactamases	TEM	TEM-88	TEM-88	[Klebsiella pneumoniae]
542	SARD_542	Core	gb|CAL08007.1	gb|CAL08007.1|ARO:3001001|TEM-137 [Shigella sonnei]	Betalactams	Class A betalactamases	TEM	TEM-137	TEM-137	[Shigella sonnei]
543	SARD_543	Core	gb|AAM22276.1	gb|AAM22276.1|ARO:3000963|TEM-96 [Escherichia coli]	Betalactams	Class A betalactamases	TEM	TEM-96	TEM-96	[Escherichia coli]
544	SARD_544	Core	gb|AGA83484.1	gb|AGA83484.1|ARO:3001369|TEM-153 [Escherichia coli]	Betalactams	Class A betalactamases	TEM	TEM-153	TEM-153	[Escherichia coli]
545	SARD_545	Core	gb|AGW25367.1	gb|AGW25367.1|ARO:3001386|TEM-209 [Klebsiella pneumoniae]	Betalactams	Class A betalactamases	TEM	TEM-209	TEM-209	[Klebsiella pneumoniae]
546	SARD_546	Core	gb|CAA76796.1	gb|CAA76796.1|ARO:3000899|TEM-29 [Escherichia coli]	Betalactams	Class A betalactamases	TEM	TEM-29	TEM-29	[Escherichia coli]
547	SARD_547	Core	gb|AAC32891.1	gb|AAC32891.1|ARO:3000898|TEM-28 [Escherichia coli]	Betalactams	Class A betalactamases	TEM	TEM-28	TEM-28	[Escherichia coli]
548	SARD_548	Core	gb|AAV83795.1	gb|AAV83795.1|ARO:3001000|TEM-136 [Klebsiella pneumoniae]	Betalactams	Class A betalactamases	TEM	TEM-136	TEM-136	[Klebsiella pneumoniae]
549	SARD_549	Core	gb|AAN05029.1	gb|AAN05029.1|ARO:3000981|TEM-118 [Klebsiella oxytoca] Partial	Betalactams	Class A betalactamases	TEM	TEM-118	TEM-118	[Klebsiella oxytoca] Partial
550	SARD_550	Core	gb|CAA76793.1	gb|CAA76793.1|ARO:3000891|TEM-20 [Klebsiella pneumoniae]	Betalactams	Class A betalactamases	TEM	TEM-20	TEM-20	[Klebsiella pneumoniae]
551	SARD_551	Core	gb|ACP18864.1	gb|ACP18864.1|ARO:3001035|TEM-169 [Salmonella enterica subsp. enterica serovar Infantis]	Betalactams	Class A betalactamases	TEM	TEM-169	TEM-169	[Salmonella enterica subsp. enterica serovar Infantis]
552	SARD_552	Core	gb|AAF05611.1	gb|AAF05611.1|ARO:3000946|TEM-79 [Escherichia coli]	Betalactams	Class A betalactamases	TEM	TEM-79	TEM-79	[Escherichia coli]
553	SARD_553	Core	gb|AET99222.1	gb|AET99222.1|ARO:3001046|TEM-186 [Escherichia coli]	Betalactams	Class A betalactamases	TEM	TEM-186	TEM-186	[Escherichia coli]
554	SARD_554	Core	gb|AAK30619.1	gb|AAK30619.1|ARO:3000957|TEM-90 [Escherichia coli]	Betalactams	Class A betalactamases	TEM	TEM-90	TEM-90	[Escherichia coli]
555	SARD_555	Core	gb|CAQ00120.1	gb|CAQ00120.1|ARO:3001022|TEM-156 [Proteus mirabilis]	Betalactams	Class A betalactamases	TEM	TEM-156	TEM-156	[Proteus mirabilis]
556	SARD_556	Core	gb|AAZ14084.2	gb|AAZ14084.2|ARO:3001013|TEM-146 [Escherichia coli]	Betalactams	Class A betalactamases	TEM	TEM-146	TEM-146	[Escherichia coli]
557	SARD_557	Core	gb|CAG34105.1	gb|CAG34105.1|ARO:3000993|TEM-129 [Klebsiella oxytoca]	Betalactams	Class A betalactamases	TEM	TEM-129	TEM-129	[Klebsiella oxytoca]
558	SARD_558	Core	gb|AAD22539.1	gb|AAD22539.1|ARO:3000923|TEM-54 [Escherichia coli]	Betalactams	Class A betalactamases	TEM	TEM-54	TEM-54	[Escherichia coli]
559	SARD_559	Core	gb|AAS79107.1	gb|AAS79107.1|ARO:3000998|TEM-134 [Citrobacter koseri]	Betalactams	Class A betalactamases	TEM	TEM-134	TEM-134	[Citrobacter koseri]
560	SARD_560	Core	gb|AIS39742.1	gb|AIS39742.1|ARO:3003157|TEM-219 [Escherichia coli]	Betalactams	Class A betalactamases	TEM	TEM-219	TEM-219	[Escherichia coli]
561	SARD_561	Core	gb|CAA65888.1	gb|CAA65888.1|ARO:3001043|TEM-178 [Serratia marcescens]	Betalactams	Class A betalactamases	TEM	TEM-178	TEM-178	[Serratia marcescens]
562	SARD_562	Core	gb|CAJ17558.1	gb|CAJ17558.1|ARO:3001007|TEM-144 [Salmonella enterica subsp. enterica serovar Derby]	Betalactams	Class A betalactamases	TEM	TEM-144	TEM-144	[Salmonella enterica subsp. enterica serovar Derby]
563	SARD_563	Core	gb|AAS89984.1	gb|AAS89984.1|ARO:3000977|TEM-114 [Klebsiella aerogenes]	Betalactams	Class A betalactamases	TEM	TEM-114	TEM-114	[Klebsiella aerogenes]
564	SARD_564	Core	gb|CAA64682.1	gb|CAA64682.1|ARO:3000914|TEM-45 [Escherichia coli]	Betalactams	Class A betalactamases	TEM	TEM-45	TEM-45	[Escherichia coli]
565	SARD_565	Core	gb|AAM61952.1	gb|AAM61952.1|ARO:3000967|TEM-104 [Klebsiella pneumoniae]	Betalactams	Class A betalactamases	TEM	TEM-104	TEM-104	[Klebsiella pneumoniae]
566	SARD_566	Core	gb|AAX56615.1	gb|AAX56615.1|ARO:3001004|TEM-141 [Enterobacter cloacae]	Betalactams	Class A betalactamases	TEM	TEM-141	TEM-141	[Enterobacter cloacae]
567	SARD_567	Core	gb|CBJ06718.1	gb|CBJ06718.1|ARO:3001042|TEM-177 [Proteus mirabilis]	Betalactams	Class A betalactamases	TEM	TEM-177	TEM-177	[Proteus mirabilis]
568	SARD_568	Core	gb|CAC85660.1	gb|CAC85660.1|ARO:3000960|TEM-93 [Escherichia coli]	Betalactams	Class A betalactamases	TEM	TEM-93	TEM-93	[Escherichia coli]
569	SARD_569	Core	gb|ABC96711.1	gb|ABC96711.1|ARO:3001016|TEM-149 [Klebsiella aerogenes]	Betalactams	Class A betalactamases	TEM	TEM-149	TEM-149	[Klebsiella aerogenes]
570	SARD_570	Core	gb|AFC75523.1	gb|AFC75523.1|ARO:3001053|TEM-193 [Acinetobacter baumannii]	Betalactams	Class A betalactamases	TEM	TEM-193	TEM-193	[Acinetobacter baumannii]
571	SARD_571	Core	gb|AAQ93491.1	gb|AAQ93491.1|ARO:3000986|TEM-124 [Morganella morganii]	Betalactams	Class A betalactamases	TEM	TEM-124	TEM-124	[Morganella morganii]
572	SARD_572	Core	gb|CAC43229.1	gb|CAC43229.1|ARO:3000952|TEM-85 [Klebsiella pneumoniae]	Betalactams	Class A betalactamases	TEM	TEM-85	TEM-85	[Klebsiella pneumoniae]
573	SARD_573	Core	gb|CAO98721.1	gb|CAO98721.1|ARO:3000886|TEM-15 [Haemophilus parainfluenzae]	Betalactams	Class A betalactamases	TEM	TEM-15	TEM-15	[Haemophilus parainfluenzae]
574	SARD_574	Core	gb|CBX53726.1	gb|CBX53726.1|ARO:3000910|TEM-40 [Escherichia coli]	Betalactams	Class A betalactamases	TEM	TEM-40	TEM-40	[Escherichia coli]
575	SARD_575	Core	gb|AHJ78622.1	gb|AHJ78622.1|ARO:3001393|TEM-216 [Escherichia coli]	Betalactams	Class A betalactamases	TEM	TEM-216	TEM-216	[Escherichia coli]
576	SARD_576	Core	gb|ABI81768.1	gb|ABI81768.1|ARO:3001023|TEM-157 [Enterobacter cloacae]	Betalactams	Class A betalactamases	TEM	TEM-157	TEM-157	[Enterobacter cloacae]
577	SARD_577	Core	gb|AFN69127.1	gb|AFN69127.1|ARO:3001058|TEM-199 [Proteus mirabilis] Partial	Betalactams	Class A betalactamases	TEM	TEM-199	TEM-199	[Proteus mirabilis] Partial
578	SARD_578	Core	gb|AAN05028.1	gb|AAN05028.1|ARO:3000941|TEM-75 [Klebsiella pneumoniae] Partial	Betalactams	Class A betalactamases	TEM	TEM-75	TEM-75	[Klebsiella pneumoniae] Partial
579	SARD_579	Core	gb|ABM54870.1	gb|ABM54870.1|ARO:3001026|TEM-160 [Proteus mirabilis]	Betalactams	Class A betalactamases	TEM	TEM-160	TEM-160	[Proteus mirabilis]
580	SARD_580	Core	gb|ACR22829.1	gb|ACR22829.1|ARO:3001034|TEM-168 [Escherichia coli]	Betalactams	Class A betalactamases	TEM	TEM-168	TEM-168	[Escherichia coli]
581	SARD_581	Core	gb|CAI29263.1	gb|CAI29263.1|ARO:3000994|TEM-130 [Klebsiella pneumoniae]	Betalactams	Class A betalactamases	TEM	TEM-130	TEM-130	[Klebsiella pneumoniae]
582	SARD_582	Core	gb|AAL29433.1	gb|AAL29433.1|ARO:3000948|TEM-81 [Escherichia coli]	Betalactams	Class A betalactamases	TEM	TEM-81	TEM-81	[Escherichia coli]
583	SARD_583	Core	gb|AFC75524.1	gb|AFC75524.1|ARO:3001054|TEM-194 [Acinetobacter baumannii]	Betalactams	Class A betalactamases	TEM	TEM-194	TEM-194	[Acinetobacter baumannii]
584	SARD_584	Core	gb|AEK48085.1	gb|AEK48085.1|ARO:3001056|TEM-197 [Klebsiella pneumoniae]	Betalactams	Class A betalactamases	TEM	TEM-197	TEM-197	[Klebsiella pneumoniae]
585	SARD_585	Core	gb|AAZ23494.1	gb|AAZ23494.1|ARO:3001003|TEM-139 [Klebsiella pneumoniae]	Betalactams	Class A betalactamases	TEM	TEM-139	TEM-139	[Klebsiella pneumoniae]
586	SARD_586	Core	gb|AAN05026.1	gb|AAN05026.1|ARO:3000980|TEM-117 [Escherichia coli] Partial	Betalactams	Class A betalactamases	TEM	TEM-117	TEM-117	[Escherichia coli] Partial
587	SARD_587	Core	gb|AAM15527.1	gb|AAM15527.1|ARO:3000947|TEM-80 [Enterobacter cloacae]	Betalactams	Class A betalactamases	TEM	TEM-80	TEM-80	[Enterobacter cloacae]
588	SARD_588	Core	gb|AHA80960.1	gb|AHA80960.1|ARO:3001388|TEM-211 [Proteus mirabilis]	Betalactams	Class A betalactamases	TEM	TEM-211	TEM-211	[Proteus mirabilis]
589	SARD_589	Core	gb|AAY85632.1	gb|AAY85632.1|ARO:3001006|TEM-143 [Escherichia coli]	Betalactams	Class A betalactamases	TEM	TEM-143	TEM-143	[Escherichia coli]
590	SARD_590	Core	gb|CAG25427.1	gb|CAG25427.1|ARO:3000999|TEM-135 [Salmonella enterica subsp. enterica serovar Typhimurium]	Betalactams	Class A betalactamases	TEM	TEM-135	TEM-135	[Salmonella enterica subsp. enterica serovar Typhimurium]
591	SARD_591	Core	gb|AAN04881.1	gb|AAN04881.1|ARO:3000978|TEM-115 [Klebsiella pneumoniae]	Betalactams	Class A betalactamases	TEM	TEM-115	TEM-115	[Klebsiella pneumoniae]
592	SARD_592	Core	gb|CCA61905.1	gb|CCA61905.1|ARO:3001375|TEM-184 [Escherichia coli]	Betalactams	Class A betalactamases	TEM	TEM-184	TEM-184	[Escherichia coli]
593	SARD_593	Core	gb|AAM18924.1	gb|AAM18924.1|ARO:3000964|TEM-101 [Escherichia coli]	Betalactams	Class A betalactamases	TEM	TEM-101	TEM-101	[Escherichia coli]
594	SARD_594	Core	gb|AAD22538.1	gb|AAD22538.1|ARO:3000922|TEM-53 [Klebsiella pneumoniae]	Betalactams	Class A betalactamases	TEM	TEM-53	TEM-53	[Klebsiella pneumoniae]
595	SARD_595	Core	gb|AAR89358.1	gb|AAR89358.1|ARO:3000989|TEM-127 [Escherichia coli]	Betalactams	Class A betalactamases	TEM	TEM-127	TEM-127	[Escherichia coli]
596	SARD_596	Core	gb|AFN21551.1	gb|AFN21551.1|ARO:3000890|TEM-19 [Acinetobacter baumannii]	Betalactams	Class A betalactamases	TEM	TEM-19	TEM-19	[Acinetobacter baumannii]
597	SARD_597	Core	gb|AAA25053.1	gb|AAA25053.1|ARO:3000884|TEM-12 [Klebsiella oxytoca]	Betalactams	Class A betalactamases	TEM	TEM-12	TEM-12	[Klebsiella oxytoca]
598	SARD_598	Core	gb|CAA71323.1	gb|CAA71323.1|ARO:3000917|TEM-48 [Klebsiella pneumoniae]	Betalactams	Class A betalactamases	TEM	TEM-48	TEM-48	[Klebsiella pneumoniae]
599	SARD_599	Core	gb|ABX71157.1	gb|ABX71157.1|ARO:3001030|TEM-164 [Klebsiella pneumoniae]	Betalactams	Class A betalactamases	TEM	TEM-164	TEM-164	[Klebsiella pneumoniae]
600	SARD_600	Core	gb|ABB84515.1	gb|ABB84515.1|ARO:3001014|TEM-147 [Pseudomonas aeruginosa]	Betalactams	Class A betalactamases	TEM	TEM-147	TEM-147	[Pseudomonas aeruginosa]
601	SARD_601	Core	gb|AAR10958.1	gb|AAR10958.1|ARO:3000995|TEM-131 [Salmonella enterica subsp. enterica serovar Typhimurium]	Betalactams	Class A betalactamases	TEM	TEM-131	TEM-131	[Salmonella enterica subsp. enterica serovar Typhimurium]
602	SARD_602	Core	gb|CAA46344.1	gb|CAA46344.1|ARO:3000880|TEM-8 [Klebsiella pneumoniae]	Betalactams	Class A betalactamases	TEM	TEM-8	TEM-8	[Klebsiella pneumoniae]
603	SARD_603	Core	gb|CAA45828.1	gb|CAA45828.1|ARO:3000875|TEM-3 [Klebsiella pneumoniae]	Betalactams	Class A betalactamases	TEM	TEM-3	TEM-3	[Klebsiella pneumoniae]
604	SARD_604	Core	gb|CAC85661.1	gb|CAC85661.1|ARO:3000961|TEM-94 [Escherichia coli]	Betalactams	Class A betalactamases	TEM	TEM-94	TEM-94	[Escherichia coli]
605	SARD_605	Core	gb|AAL29434.1	gb|AAL29434.1|ARO:3000949|TEM-82 [Escherichia coli]	Betalactams	Class A betalactamases	TEM	TEM-82	TEM-82	[Escherichia coli]
606	SARD_606	Core	gb|AAF01046.1	gb|AAF01046.1|ARO:3000936|TEM-70 [Escherichia coli]	Betalactams	Class A betalactamases	TEM	TEM-70	TEM-70	[Escherichia coli]
607	SARD_607	Core	gb|CAC43230.1	gb|CAC43230.1|ARO:3000953|TEM-86 [Klebsiella pneumoniae]	Betalactams	Class A betalactamases	TEM	TEM-86	TEM-86	[Klebsiella pneumoniae]
608	SARD_608	Core	gb|AGL39384.1	gb|AGL39384.1|ARO:3001385|TEM-208 [Escherichia coli]	Betalactams	Class A betalactamases	TEM	TEM-208	TEM-208	[Escherichia coli]
609	SARD_609	Core	gb|CAJ66089.1	gb|CAJ66089.1|ARO:3001017|TEM-150 [Escherichia coli]	Betalactams	Class A betalactamases	TEM	TEM-150	TEM-150	[Escherichia coli]
610	SARD_610	Core	gb|ACJ04051.1	gb|ACJ04051.1|ARO:3001033|TEM-167 [Escherichia coli]	Betalactams	Class A betalactamases	TEM	TEM-167	TEM-167	[Escherichia coli]
611	SARD_611	Core	gb|AAF05613.1	gb|AAF05613.1|ARO:3000942|TEM-76 [Escherichia coli]	Betalactams	Class A betalactamases	TEM	TEM-76	TEM-76	[Escherichia coli]
612	SARD_612	Core	gb|ACO07310.1	gb|ACO07310.1|ARO:3001020|TEM-154 [Escherichia coli]	Betalactams	Class A betalactamases	TEM	TEM-154	TEM-154	[Escherichia coli]
613	SARD_613	Core	gb|AAM61953.1	gb|AAM61953.1|ARO:3000968|TEM-105 [Escherichia coli]	Betalactams	Class A betalactamases	TEM	TEM-105	TEM-105	[Escherichia coli]
614	SARD_614	Core	gb|AEL88240.1	gb|AEL88240.1|ARO:3001050|TEM-190 [Escherichia coli]	Betalactams	Class A betalactamases	TEM	TEM-190	TEM-190	[Escherichia coli]
615	SARD_615	Core	gb|AAL77062.1	gb|AAL77062.1|ARO:3000974|TEM-111 [Escherichia coli]	Betalactams	Class A betalactamases	TEM	TEM-111	TEM-111	[Escherichia coli]
616	SARD_616	Core	gb|AJO16045.1	gb|AJO16045.1|ARO:3001392|TEM-215 [Escherichia coli]	Betalactams	Class A betalactamases	TEM	TEM-215	TEM-215	[Escherichia coli]
617	SARD_617	Core	gb|CAA46345.1	gb|CAA46345.1|ARO:3000894|TEM-24 [Klebsiella pneumoniae]	Betalactams	Class A betalactamases	TEM	TEM-24	TEM-24	[Klebsiella pneumoniae]
618	SARD_618	Core	gb|AEL79515.1	gb|AEL79515.1|ARO:3001049|TEM-189 [Escherichia coli]	Betalactams	Class A betalactamases	TEM	TEM-189	TEM-189	[Escherichia coli]
619	SARD_619	Core	gb|ACJ43254.1	gb|ACJ43254.1|ARO:3000926|TEM-57 [Escherichia coli]	Betalactams	Class A betalactamases	TEM	TEM-57	TEM-57	[Escherichia coli]
620	SARD_620	Core	gb|AAQ93490.1	gb|AAQ93490.1|ARO:3000985|TEM-123 [Proteus mirabilis]	Betalactams	Class A betalactamases	TEM	TEM-123	TEM-123	[Proteus mirabilis]
621	SARD_621	Core	gb|AAM28884.1	gb|AAM28884.1|ARO:3000971|TEM-108 [Salmonella enterica subsp. enterica serovar Typhimurium]	Betalactams	Class A betalactamases	TEM	TEM-108	TEM-108	[Salmonella enterica subsp. enterica serovar Typhimurium]
622	SARD_622	Core	gb|AAC05975.1	gb|AAC05975.1|ARO:3000929|TEM-60 [Providencia stuartii]	Betalactams	Class A betalactamases	TEM	TEM-60	TEM-60	[Providencia stuartii]
623	SARD_623	Core	gb|AFE48832.1	gb|AFE48832.1|ARO:3001376|TEM-196 [Shigella sonnei]	Betalactams	Class A betalactamases	TEM	TEM-196	TEM-196	[Shigella sonnei]
624	SARD_624	Core	gb|CDR98216.1	gb|CDR98216.1|ARO:3000876|TEM-4 [Klebsiella pneumoniae]	Betalactams	Class A betalactamases	TEM	TEM-4	TEM-4	[Klebsiella pneumoniae]
625	SARD_625	Core	gb|AIW68620.1	gb|AIW68620.1|ARO:3003158|TEM-220 [Neisseria gonorrhoeae]	Betalactams	Class A betalactamases	TEM	TEM-220	TEM-220	[Neisseria gonorrhoeae]
626	SARD_626	Core	gb|WP_000027060.1	gb|WP_000027060.1|ARO:3001044|TEM-181 [Bacteria] Partial	Betalactams	Class A betalactamases	TEM	TEM-181	TEM-181	[Bacteria] Partial
627	SARD_627	Core	gb|WP_109963600.1	gb|WP_109963600.1|ARO:3000877|TEM-5 [Escherichia coli]	Betalactams	Class A betalactamases	TEM	TEM-5	TEM-5	[Escherichia coli]
628	SARD_628	Core	gb|WP_102607453.1	gb|WP_102607453.1|ARO:3000881|TEM-9 [Enterobacteriaceae]	Betalactams	Class A betalactamases	TEM	TEM-9	TEM-9	[Enterobacteriaceae]
629	SARD_629	Core	gb|WP_165539487.1	gb|WP_165539487.1|ARO:3000901|TEM-31 [Enterobacteriaceae]	Betalactams	Class A betalactamases	TEM	TEM-31	TEM-31	[Enterobacteriaceae]
630	SARD_630	Core	gb|WP_052944427.1	gb|WP_052944427.1|ARO:3000902|TEM-32 [Enterobacteriaceae]	Betalactams	Class A betalactamases	TEM	TEM-32	TEM-32	[Enterobacteriaceae]
631	SARD_631	Core	gb|WP_063864910.1	gb|WP_063864910.1|ARO:3000905|TEM-35 [Escherichia coli]	Betalactams	Class A betalactamases	TEM	TEM-35	TEM-35	[Escherichia coli]
632	SARD_632	Core	gb|WP_075985685.1	gb|WP_075985685.1|ARO:3000906|TEM-36 [Escherichia coli]	Betalactams	Class A betalactamases	TEM	TEM-36	TEM-36	[Escherichia coli]
633	SARD_633	Core	gb|WP_159373457.1	gb|WP_159373457.1|ARO:3000907|TEM-37 [Escherichia coli]	Betalactams	Class A betalactamases	TEM	TEM-37	TEM-37	[Escherichia coli]
634	SARD_634	Core	gb|WP_148044474.1	gb|WP_148044474.1|ARO:3000909|TEM-39 [Escherichia coli]	Betalactams	Class A betalactamases	TEM	TEM-39	TEM-39	[Escherichia coli]
635	SARD_635	Core	gb|WP_032072208.1	gb|WP_032072208.1|ARO:3001387|TEM-210 [Enterobacteriaceae]	Betalactams	Class A betalactamases	TEM	TEM-210	TEM-210	[Enterobacteriaceae]
636	SARD_636	Core	gb|WP_063864901.1	gb|WP_063864901.1|ARO:3001389|TEM-212 [Providencia stuartii]	Betalactams	Class A betalactamases	TEM	TEM-212	TEM-212	[Providencia stuartii]
637	SARD_637	Core	gb|WP_063864908.1	gb|WP_063864908.1|ARO:3005255|TEM-224 [Klebsiella pneumoniae]	Betalactams	Class A betalactamases	TEM	TEM-224	TEM-224	[Klebsiella pneumoniae]
638	SARD_638	Core	gb|WP_075985686.1	gb|WP_075985686.1|ARO:3005256|TEM-225 [Escherichia coli]	Betalactams	Class A betalactamases	TEM	TEM-225	TEM-225	[Escherichia coli]
639	SARD_639	Core	gb|WP_085562398.1	gb|WP_085562398.1|ARO:3005257|TEM-226 [Escherichia coli]	Betalactams	Class A betalactamases	TEM	TEM-226	TEM-226	[Escherichia coli]
640	SARD_640	Core	gb|WP_085562406.1	gb|WP_085562406.1|ARO:3005258|TEM-227 [Escherichia coli]	Betalactams	Class A betalactamases	TEM	TEM-227	TEM-227	[Escherichia coli]
641	SARD_641	Core	gb|WP_164461302.1	gb|WP_164461302.1|ARO:3005259|TEM-228 [Neisseria gonorrhoeae]	Betalactams	Class A betalactamases	TEM	TEM-228	TEM-228	[Neisseria gonorrhoeae]
642	SARD_642	Core	gb|WP_080699425.1	gb|WP_080699425.1|ARO:3005260|TEM-229 [Bacteria]	Betalactams	Class A betalactamases	TEM	TEM-229	TEM-229	[Bacteria]
643	SARD_643	Core	gb|WP_104009854.1	gb|WP_104009854.1|ARO:3005261|TEM-230 [Escherichia coli]	Betalactams	Class A betalactamases	TEM	TEM-230	TEM-230	[Escherichia coli]
644	SARD_644	Core	gb|WP_104009855.1	gb|WP_104009855.1|ARO:3005262|TEM-231 [Escherichia coli]	Betalactams	Class A betalactamases	TEM	TEM-231	TEM-231	[Escherichia coli]
645	SARD_645	Core	gb|WP_109545059.1	gb|WP_109545059.1|ARO:3005263|TEM-232 [Klebsiella pneumoniae]	Betalactams	Class A betalactamases	TEM	TEM-232	TEM-232	[Klebsiella pneumoniae]
646	SARD_646	Core	gb|WP_109791184.1	gb|WP_109791184.1|ARO:3005264|TEM-233 [Escherichia coli]	Betalactams	Class A betalactamases	TEM	TEM-233	TEM-233	[Escherichia coli]
647	SARD_647	Core	gb|WP_109791210.1	gb|WP_109791210.1|ARO:3005265|TEM-234 [Pseudomonas aeruginosa]	Betalactams	Class A betalactamases	TEM	TEM-234	TEM-234	[Pseudomonas aeruginosa]
648	SARD_648	Core	gb|WP_110174956.1	gb|WP_110174956.1|ARO:3005266|TEM-235 [mixed culture bacterium PE_gF3SD01_32]	Betalactams	Class A betalactamases	TEM	TEM-235	TEM-235	[mixed culture bacterium PE_gF3SD01_32]
649	SARD_649	Core	gb|WP_116786831.1	gb|WP_116786831.1|ARO:3005267|TEM-236 [Escherichia coli]	Betalactams	Class A betalactamases	TEM	TEM-236	TEM-236	[Escherichia coli]
650	SARD_650	Core	gb|WP_122630841.1	gb|WP_122630841.1|ARO:3005268|TEM-237 [Escherichia coli]	Betalactams	Class A betalactamases	TEM	TEM-237	TEM-237	[Escherichia coli]
651	SARD_651	Core	gb|WP_131419583.1	gb|WP_131419583.1|ARO:3005269|TEM-238 [Escherichia coli]	Betalactams	Class A betalactamases	TEM	TEM-238	TEM-238	[Escherichia coli]
652	SARD_652	Core	gb|WP_150823495.1	gb|WP_150823495.1|ARO:3005270|TEM-240 [Klebsiella variicola]	Betalactams	Class A betalactamases	TEM	TEM-240	TEM-240	[Klebsiella variicola]
653	SARD_653	Core	gb|WP_148044472.1	gb|WP_148044472.1|ARO:3005271|TEM-241 [Pseudomonas aeruginosa]	Betalactams	Class A betalactamases	TEM	TEM-241	TEM-241	[Pseudomonas aeruginosa]
654	SARD_654	Core	gb|WP_148044473.1	gb|WP_148044473.1|ARO:3005272|TEM-242 [Providencia stuartii]	Betalactams	Class A betalactamases	TEM	TEM-242	TEM-242	[Providencia stuartii]
655	SARD_655	Core	gb|WP_197749416.1	gb|WP_197749416.1|ARO:3005273|TEM-243 [Escherichia coli]	Betalactams	Class A betalactamases	TEM	TEM-243	TEM-243	[Escherichia coli]
656	SARD_656	Core	gb|ACH58990.1	gb|ACH58990.1|ARO:3002511|LRA-12 [uncultured bacterium BLR12]	Betalactams	Class B betalactamases	LRA	LRA-12	LRA-12	[uncultured bacterium BLR12]
657	SARD_657	Core	gb|ACH58989.1	gb|ACH58989.1|ARO:3002488|LRA-9 [uncultured bacterium BLR9]	Betalactams	Class B betalactamases	LRA	LRA-9	LRA-9	[uncultured bacterium BLR9]
658	SARD_658	Core	gb|AFO53532.1	gb|AFO53532.1|ARO:3002883|rgt1438 [Streptomyces sp. WAC1438]	Betalactams	Class B betalactamases	LRA	rgt1438	rgt1438	[Streptomyces sp. WAC1438]
659	SARD_659	Core	gb|ACH59002.1	gb|ACH59002.1|ARO:3002483|LRA-5 [uncultured bacterium BLR5]	Betalactams	Class B betalactamases	LRA	LRA-5	LRA-5	[uncultured bacterium BLR5]
660	SARD_660	Core	gb|ACH58988.1	gb|ACH58988.1|ARO:3002487|LRA-8 [uncultured bacterium BLR8]	Betalactams	Class B betalactamases	LRA	LRA-8	LRA-8	[uncultured bacterium BLR8]
661	SARD_661	Core	gb|ACH58997.1	gb|ACH58997.1|ARO:3002492|LRA-18 [uncultured bacterium BLR18]	Betalactams	Class B betalactamases	LRA	LRA-18	LRA-18	[uncultured bacterium BLR18]
662	SARD_662	Core	gb|ACH58994.1	gb|ACH58994.1|ARO:3002512|LRA-17 [uncultured bacterium BLR17]	Betalactams	Class B betalactamases	LRA	LRA-17	LRA-17	[uncultured bacterium BLR17]
663	SARD_663	Core	gb|ACH58985.1	gb|ACH58985.1|ARO:3002485|LRA-2 [uncultured bacterium BLR2]	Betalactams	Class B betalactamases	LRA	LRA-2	LRA-2	[uncultured bacterium BLR2]
664	SARD_664	Core	gb|ACH59005.1	gb|ACH59005.1|ARO:3002513|LRA-19 [uncultured bacterium BLR19]	Betalactams	Class B betalactamases	LRA	LRA-19	LRA-19	[uncultured bacterium BLR19]
665	SARD_665	Core	gb|ACH58980.1	gb|ACH58980.1|ARO:3002482|LRA-1 [uncultured bacterium BLR1]	Betalactams	Class B betalactamases	LRA	LRA-1	LRA-1	[uncultured bacterium BLR1]
666	SARD_666	Core	gb|ACH58991.1	gb|ACH58991.1|ARO:3002484|LRA-13 [uncultured bacterium BLR13]	Betalactams	Class B betalactamases	LRA	LRA-13	LRA-13	[uncultured bacterium BLR13]
667	SARD_667	Core	gb|ACH58987.1	gb|ACH58987.1|ARO:3002510|LRA-3 [uncultured bacterium BLR3]	Betalactams	Class B betalactamases	LRA	LRA-3	LRA-3	[uncultured bacterium BLR3]
668	SARD_668	Core	gb|ACH58999.1	gb|ACH58999.1|ARO:3002489|LRA-10 [uncultured bacterium BLR10]	Betalactams	Class B betalactamases	LRA	LRA-10	LRA-10	[uncultured bacterium BLR10]
669	SARD_669	Core	gb|ACH58998.1	gb|ACH58998.1|ARO:3002486|LRA-7 [uncultured bacterium BLR7]	Betalactams	Class B betalactamases	LRA	LRA-7	LRA-7	[uncultured bacterium BLR7]
670	SARD_670	Core	gb|ACS35345.1	gb|ACS35345.1|ARO:3002320|KPC-10 [Acinetobacter baumannii]	Betalactams	Class A betalactamases	KPC	KPC-10	KPC-10	[Acinetobacter baumannii]
671	SARD_671	Core	gb|ACI95258.1	gb|ACI95258.1|ARO:3002318|KPC-8 [Klebsiella pneumoniae]	Betalactams	Class A betalactamases	KPC	KPC-8	KPC-8	[Klebsiella pneumoniae]
672	SARD_672	Core	gb|ACA34343.1	gb|ACA34343.1|ARO:3002314|KPC-4 [Klebsiella pneumoniae]	Betalactams	Class A betalactamases	KPC	KPC-4	KPC-4	[Klebsiella pneumoniae]
673	SARD_673	Core	gb|AFV48348.1	gb|AFV48348.1|ARO:3002324|KPC-14 [Klebsiella pneumoniae]	Betalactams	Class A betalactamases	KPC	KPC-14	KPC-14	[Klebsiella pneumoniae]
674	SARD_674	Core	gb|AGJ01153.1	gb|AGJ01153.1|ARO:3002326|KPC-16 [Klebsiella pneumoniae]	Betalactams	Class A betalactamases	KPC	KPC-16	KPC-16	[Klebsiella pneumoniae]
675	SARD_675	Core	gb|ADH95186.1	gb|ADH95186.1|ARO:3002321|KPC-11 [Klebsiella pneumoniae]	Betalactams	Class A betalactamases	KPC	KPC-11	KPC-11	[Klebsiella pneumoniae]
676	SARD_676	Core	gb|AIH07017.1	gb|AIH07017.1|ARO:3002329|KPC-19 [Klebsiella pneumoniae subsp. pneumoniae]	Betalactams	Class A betalactamases	KPC	KPC-19	KPC-19	[Klebsiella pneumoniae subsp. pneumoniae]
677	SARD_677	Core	gb|AGF70638.1	gb|AGF70638.1|ARO:3002325|KPC-15 [Klebsiella pneumoniae]	Betalactams	Class A betalactamases	KPC	KPC-15	KPC-15	[Klebsiella pneumoniae]
678	SARD_678	Core	gb|ABY91240.1	gb|ABY91240.1|ARO:3002315|KPC-5 [Pseudomonas aeruginosa]	Betalactams	Class A betalactamases	KPC	KPC-5	KPC-5	[Pseudomonas aeruginosa]
679	SARD_679	Core	gb|AAL05630.1	gb|AAL05630.1|ARO:3002313|KPC-3 [Klebsiella pneumoniae]	Betalactams	Class A betalactamases	KPC	KPC-3	KPC-3	[Klebsiella pneumoniae]
680	SARD_680	Core	gb|ADZ75467.1	gb|ADZ75467.1|ARO:3002322|KPC-12 [Klebsiella pneumoniae]	Betalactams	Class A betalactamases	KPC	KPC-12	KPC-12	[Klebsiella pneumoniae]
681	SARD_681	Core	gb|ACB71165.1	gb|ACB71165.1|ARO:3002316|KPC-6 [Klebsiella pneumoniae]	Betalactams	Class A betalactamases	KPC	KPC-6	KPC-6	[Klebsiella pneumoniae]
682	SARD_682	Core	gb|AIX87991.1	gb|AIX87991.1|ARO:3003180|KPC-22 [Klebsiella pneumoniae]	Betalactams	Class A betalactamases	KPC	KPC-22	KPC-22	[Klebsiella pneumoniae]
683	SARD_683	Core	gb|AEA73284.1	gb|AEA73284.1|ARO:3002323|KPC-13 [Enterobacter cloacae]	Betalactams	Class A betalactamases	KPC	KPC-13	KPC-13	[Enterobacter cloacae]
684	SARD_684	Core	gb|ACE62798.1	gb|ACE62798.1|ARO:3002317|KPC-7 [Klebsiella pneumoniae]	Betalactams	Class A betalactamases	KPC	KPC-7	KPC-7	[Klebsiella pneumoniae]
685	SARD_685	Core	gb|AGJ01154.1	gb|AGJ01154.1|ARO:3002327|KPC-17 [Klebsiella pneumoniae]	Betalactams	Class A betalactamases	KPC	KPC-17	KPC-17	[Klebsiella pneumoniae]
686	SARD_686	Core	gb|AAK70220.1	gb|AAK70220.1|ARO:3002312|KPC-1 [Klebsiella pneumoniae]	Betalactams	Class A betalactamases	KPC	KPC-1	KPC-1	[Klebsiella pneumoniae]
687	SARD_687	Core	gb|AKQ06274.1	gb|AKQ06274.1|ARO:3004496|KPC-24 [Klebsiella pneumoniae]	Betalactams	Class A betalactamases	KPC	KPC-24	KPC-24	[Klebsiella pneumoniae]
688	SARD_688	Core	gb|AWU66461.1	gb|AWU66461.1|ARO:3005356|KPC-23 [Klebsiella pneumoniae]	Betalactams	Class A betalactamases	KPC	KPC-23	KPC-23	[Klebsiella pneumoniae]
689	SARD_689	Core	gb|WP_065419571.1	gb|WP_065419571.1|ARO:3005357|KPC-25 [Klebsiella pneumoniae]	Betalactams	Class A betalactamases	KPC	KPC-25	KPC-25	[Klebsiella pneumoniae]
690	SARD_690	Core	gb|ANY26940.1	gb|ANY26940.1|ARO:3005358|KPC-26 [Klebsiella pneumoniae]	Betalactams	Class A betalactamases	KPC	KPC-26	KPC-26	[Klebsiella pneumoniae]
691	SARD_691	Core	gb|AKO63215.1	gb|AKO63215.1|ARO:3002328|KPC-18 [Escherichia coli]	Betalactams	Class A betalactamases	KPC	KPC-18	KPC-18	[Escherichia coli]
692	SARD_692	Core	gb|AOR05747.1	gb|AOR05747.1|ARO:3005359|KPC-27 [Klebsiella pneumoniae]	Betalactams	Class A betalactamases	KPC	KPC-27	KPC-27	[Klebsiella pneumoniae]
693	SARD_693	Core	gb|AQM40193.1	gb|AQM40193.1|ARO:3005360|KPC-29 [Klebsiella pneumoniae]	Betalactams	Class A betalactamases	KPC	KPC-29	KPC-29	[Klebsiella pneumoniae]
694	SARD_694	Core	gb|APG42690.1	gb|APG42690.1|ARO:3005361|KPC-28 [Escherichia coli]	Betalactams	Class A betalactamases	KPC	KPC-28	KPC-28	[Escherichia coli]
695	SARD_695	Core	gb|OKK72649.1	gb|OKK72649.1|ARO:3005362|KPC-31 [Klebsiella pneumoniae]	Betalactams	Class A betalactamases	KPC	KPC-31	KPC-31	[Klebsiella pneumoniae]
696	SARD_696	Core	gb|OKL07573.1	gb|OKL07573.1|ARO:3005363|KPC-32 [Klebsiella pneumoniae]	Betalactams	Class A betalactamases	KPC	KPC-32	KPC-32	[Klebsiella pneumoniae]
697	SARD_697	Core	gb|AQT03460.1	gb|AQT03460.1|ARO:3005364|KPC-30 [Klebsiella pneumoniae]	Betalactams	Class A betalactamases	KPC	KPC-30	KPC-30	[Klebsiella pneumoniae]
698	SARD_698	Core	gb|AUD37084.1	gb|AUD37084.1|ARO:3005365|KPC-33 [Klebsiella pneumoniae]	Betalactams	Class A betalactamases	KPC	KPC-33	KPC-33	[Klebsiella pneumoniae]
699	SARD_699	Core	gb|AMS25623.1	gb|AMS25623.1|ARO:3005366|KPC-34 [Klebsiella pneumoniae]	Betalactams	Class A betalactamases	KPC	KPC-34	KPC-34	[Klebsiella pneumoniae]
700	SARD_700	Core	gb|AWR93230.1	gb|AWR93230.1|ARO:3005367|KPC-35 [Klebsiella pneumoniae]	Betalactams	Class A betalactamases	KPC	KPC-35	KPC-35	[Klebsiella pneumoniae]
701	SARD_701	Core	gb|AXC08545.1	gb|AXC08545.1|ARO:3005368|KPC-36 [Klebsiella pneumoniae]	Betalactams	Class A betalactamases	KPC	KPC-36	KPC-36	[Klebsiella pneumoniae]
702	SARD_702	Core	gb|AXL13972.1	gb|AXL13972.1|ARO:3005369|KPC-37 [Klebsiella pneumoniae]	Betalactams	Class A betalactamases	KPC	KPC-37	KPC-37	[Klebsiella pneumoniae]
703	SARD_703	Core	gb|AYP70144.1	gb|AYP70144.1|ARO:3005370|KPC-38 [Klebsiella pneumoniae]	Betalactams	Class A betalactamases	KPC	KPC-38	KPC-38	[Klebsiella pneumoniae]
704	SARD_704	Core	gb|AYR04937.1	gb|AYR04937.1|ARO:3005371|KPC-39 [Klebsiella pneumoniae]	Betalactams	Class A betalactamases	KPC	KPC-39	KPC-39	[Klebsiella pneumoniae]
705	SARD_705	Core	gb|RDT05676.1	gb|RDT05676.1|ARO:3005372|KPC-40 [Enterobacter hormaechei]	Betalactams	Class A betalactamases	KPC	KPC-40	KPC-40	[Enterobacter hormaechei]
706	SARD_706	Core	gb|QBC36180.1	gb|QBC36180.1|ARO:3005373|KPC-41 [Klebsiella pneumoniae]	Betalactams	Class A betalactamases	KPC	KPC-41	KPC-41	[Klebsiella pneumoniae]
707	SARD_707	Core	gb|QBC75465.1	gb|QBC75465.1|ARO:3005374|KPC-42 [Klebsiella pneumoniae]	Betalactams	Class A betalactamases	KPC	KPC-42	KPC-42	[Klebsiella pneumoniae]
708	SARD_708	Core	gb|QBO66649.1	gb|QBO66649.1|ARO:3005375|KPC-43 [Klebsiella pneumoniae]	Betalactams	Class A betalactamases	KPC	KPC-43	KPC-43	[Klebsiella pneumoniae]
709	SARD_709	Core	gb|QDM39441.1	gb|QDM39441.1|ARO:3005376|KPC-45 [Enterobacter cloacae]	Betalactams	Class A betalactamases	KPC	KPC-45	KPC-45	[Enterobacter cloacae]
710	SARD_710	Core	gb|QED08959.1	gb|QED08959.1|ARO:3005377|KPC-46 [Klebsiella pneumoniae]	Betalactams	Class A betalactamases	KPC	KPC-46	KPC-46	[Klebsiella pneumoniae]
711	SARD_711	Core	gb|QFX75995.1	gb|QFX75995.1|ARO:3005378|KPC-49 [Escherichia coli]	Betalactams	Class A betalactamases	KPC	KPC-49	KPC-49	[Escherichia coli]
712	SARD_712	Core	gb|QGJ02578.1	gb|QGJ02578.1|ARO:3005379|KPC-50 [Klebsiella pneumoniae]	Betalactams	Class A betalactamases	KPC	KPC-50	KPC-50	[Klebsiella pneumoniae]
713	SARD_713	Core	gb|QGT31448.1	gb|QGT31448.1|ARO:3005380|KPC-51 [Klebsiella pneumoniae]	Betalactams	Class A betalactamases	KPC	KPC-51	KPC-51	[Klebsiella pneumoniae]
714	SARD_714	Core	gb|QGT31449.1	gb|QGT31449.1|ARO:3005381|KPC-52 [Klebsiella pneumoniae]	Betalactams	Class A betalactamases	KPC	KPC-52	KPC-52	[Klebsiella pneumoniae]
715	SARD_715	Core	gb|QHA33651.1	gb|QHA33651.1|ARO:3005382|KPC-54 [Klebsiella pneumoniae]	Betalactams	Class A betalactamases	KPC	KPC-54	KPC-54	[Klebsiella pneumoniae]
716	SARD_716	Core	gb|QIS31290.1	gb|QIS31290.1|ARO:3005383|KPC-55 [Klebsiella pneumoniae]	Betalactams	Class A betalactamases	KPC	KPC-55	KPC-55	[Klebsiella pneumoniae]
717	SARD_717	Core	gb|QIC04092.1	gb|QIC04092.1|ARO:3005384|KPC-56 [Klebsiella pneumoniae]	Betalactams	Class A betalactamases	KPC	KPC-56	KPC-56	[Klebsiella pneumoniae]
718	SARD_718	Core	gb|QJD09264.1	gb|QJD09264.1|ARO:3005385|KPC-57 [Klebsiella pneumoniae subsp. pneumoniae]	Betalactams	Class A betalactamases	KPC	KPC-57	KPC-57	[Klebsiella pneumoniae subsp. pneumoniae]
719	SARD_719	Core	gb|AEV91551.1	gb|AEV91551.1|ARO:3001711|OXA-212 [Acinetobacter johnsonii]	Betalactams	Class D betalactamases	OXA	OXA-212	OXA-212	[Acinetobacter johnsonii]
720	SARD_720	Core	gb|AGW16411.1	gb|AGW16411.1|ARO:3001517|OXA-329 [Acinetobacter calcoaceticus]	Betalactams	Class D betalactamases	OXA	OXA-329	OXA-329	[Acinetobacter calcoaceticus]
721	SARD_721	Core	gb|BAO09635.1	gb|BAO09635.1|ARO:3001557|OXA-371 [Acinetobacter baumannii]	Betalactams	Class D betalactamases	OXA	OXA-371	OXA-371	[Acinetobacter baumannii]
722	SARD_722	Core	gb|CAD58780.1	gb|CAD58780.1|ARO:3001794|OXA-45 [Pseudomonas aeruginosa]	Betalactams	Class D betalactamases	OXA	OXA-45	OXA-45	[Pseudomonas aeruginosa]
723	SARD_723	Core	gb|ACM67635.1	gb|ACM67635.1|ARO:3001800|OXA-226 [Pseudomonas aeruginosa]	Betalactams	Class D betalactamases	OXA	OXA-226	OXA-226	[Pseudomonas aeruginosa]
724	SARD_724	Core	gb|AAQ08905.1	gb|AAQ08905.1|ARO:3001808|OXA-60 [Ralstonia pickettii]	Betalactams	Class D betalactamases	OXA	OXA-60	OXA-60	[Ralstonia pickettii]
725	SARD_725	Core	gb|CAJ77809.1	gb|CAJ77809.1|ARO:3001650|OXA-90 [Acinetobacter baumannii]	Betalactams	Class D betalactamases	OXA	OXA-90	OXA-90	[Acinetobacter baumannii]
726	SARD_726	Core	gb|CAM86994.1	gb|CAM86994.1|ARO:3001617|OXA-69 [Acinetobacter baumannii AYE]	Betalactams	Class D betalactamases	OXA	OXA-69	OXA-69	[Acinetobacter baumannii AYE]
727	SARD_727	Core	gb|CCE94500.1	gb|CCE94500.1|ARO:3001502|OXA-256 [Enterobacter cloacae]	Betalactams	Class D betalactamases	OXA	OXA-256	OXA-256	[Enterobacter cloacae]
728	SARD_728	Core	gb|AGW16412.1	gb|AGW16412.1|ARO:3001518|OXA-330 [Acinetobacter calcoaceticus]	Betalactams	Class D betalactamases	OXA	OXA-330	OXA-330	[Acinetobacter calcoaceticus]
729	SARD_729	Core	gb|AHN53381.1	gb|AHN53381.1|ARO:3001577|OXA-391 [Acinetobacter baumannii]	Betalactams	Class D betalactamases	OXA	OXA-391	OXA-391	[Acinetobacter baumannii]
730	SARD_730	Core	gb|AAK49460.1	gb|AAK49460.1|ARO:3001429|OXA-35 [Pseudomonas aeruginosa]	Betalactams	Class D betalactamases	OXA	OXA-35	OXA-35	[Pseudomonas aeruginosa]
731	SARD_731	Core	gb|AJA32744.1	gb|AJA32744.1|ARO:3003149|OXA-426 [Acinetobacter baumannii]	Betalactams	Class D betalactamases	OXA	OXA-426	OXA-426	[Acinetobacter baumannii]
732	SARD_732	Core	gb|AAT01092.1	gb|AAT01092.1|ARO:3001773|OXA-61 [Campylobacter jejuni]	Betalactams	Class D betalactamases	OXA	OXA-61	OXA-61	[Campylobacter jejuni]
733	SARD_733	Core	gb|AFM55000.1	gb|AFM55000.1|ARO:3001692|OXA-229 [Acinetobacter bereziniae]	Betalactams	Class D betalactamases	OXA	OXA-229	OXA-229	[Acinetobacter bereziniae]
734	SARD_734	Core	gb|CAK50801.1	gb|CAK50801.1|ARO:3001646|OXA-98 [Acinetobacter baumannii]	Betalactams	Class D betalactamases	OXA	OXA-98	OXA-98	[Acinetobacter baumannii]
735	SARD_735	Core	gb|AAG35609.2	gb|AAG35609.2|ARO:3001422|OXA-27 [Acinetobacter baumannii]	Betalactams	Class D betalactamases	OXA	OXA-27	OXA-27	[Acinetobacter baumannii]
736	SARD_736	Core	gb|AFH36332.1	gb|AFH36332.1|ARO:3001677|OXA-236 [Acinetobacter baumannii]	Betalactams	Class D betalactamases	OXA	OXA-236	OXA-236	[Acinetobacter baumannii]
737	SARD_737	Core	gb|AHL30276.1	gb|AHL30276.1|ARO:3001562|OXA-376 [Acinetobacter baumannii]	Betalactams	Class D betalactamases	OXA	OXA-376	OXA-376	[Acinetobacter baumannii]
738	SARD_738	Core	gb|AGD91915.1	gb|AGD91915.1|ARO:3001778|OXA-232 [Escherichia coli]	Betalactams	Class D betalactamases	OXA	OXA-232	OXA-232	[Escherichia coli]
739	SARD_739	Core	gb|AAA83417.1	gb|AAA83417.1|ARO:3001407|OXA-12 [Aeromonas sobria]	Betalactams	Class D betalactamases	OXA	OXA-12	OXA-12	[Aeromonas sobria]
740	SARD_740	Core	gb|AGW83446.1	gb|AGW83446.1|ARO:3001535|OXA-348 [Acinetobacter calcoaceticus]	Betalactams	Class D betalactamases	OXA	OXA-348	OXA-348	[Acinetobacter calcoaceticus]
741	SARD_741	Core	gb|AEB98921.1	gb|AEB98921.1|ARO:3001480|OXA-195 [Acinetobacter nosocomialis]	Betalactams	Class D betalactamases	OXA	OXA-195	OXA-195	[Acinetobacter nosocomialis]
742	SARD_742	Core	gb|AFC95894.1	gb|AFC95894.1|ARO:3001814|OXA-199 [Shewanella xiamenensis]	Betalactams	Class D betalactamases	OXA	OXA-199	OXA-199	[Shewanella xiamenensis]
743	SARD_743	Core	gb|CAA71699.2	gb|CAA71699.2|ARO:3001416|OXA-21 [Acinetobacter baumannii]	Betalactams	Class D betalactamases	OXA	OXA-21	OXA-21	[Acinetobacter baumannii]
744	SARD_744	Core	gb|ABW70410.1	gb|ABW70410.1|ARO:3001644|OXA-113 [Acinetobacter baumannii]	Betalactams	Class D betalactamases	OXA	OXA-113	OXA-113	[Acinetobacter baumannii]
745	SARD_745	Core	gb|AIY30331.1	gb|AIY30331.1|ARO:3003160|OXA-422 [Acinetobacter baumannii]	Betalactams	Class D betalactamases	OXA	OXA-422	OXA-422	[Acinetobacter baumannii]
746	SARD_746	Core	gb|ADI58622.1	gb|ADI58622.1|ARO:3001472|OXA-178 [Acinetobacter baumannii]	Betalactams	Class D betalactamases	OXA	OXA-178	OXA-178	[Acinetobacter baumannii]
747	SARD_747	Core	gb|AEP16366.1	gb|AEP16366.1|ARO:3001784|OXA-181 [Klebsiella pneumoniae]	Betalactams	Class D betalactamases	OXA	OXA-181	OXA-181	[Klebsiella pneumoniae]
748	SARD_748	Core	gb|ABC26007.1	gb|ABC26007.1|ARO:3001623|OXA-83 [Acinetobacter baumannii]	Betalactams	Class D betalactamases	OXA	OXA-83	OXA-83	[Acinetobacter baumannii]
749	SARD_749	Core	gb|AAA98406.1	gb|AAA98406.1|ARO:3001404|OXA-9 [Klebsiella pneumoniae]	Betalactams	Class D betalactamases	OXA	OXA-9	OXA-9	[Klebsiella pneumoniae]
750	SARD_750	Core	gb|ACX31142.1	gb|ACX31142.1|ARO:3001455|OXA-150 [Acinetobacter baumannii]	Betalactams	Class D betalactamases	OXA	OXA-150	OXA-150	[Acinetobacter baumannii]
751	SARD_751	Core	gb|CCA94644.1	gb|CCA94644.1|ARO:3001486|OXA-208 [Acinetobacter baumannii]	Betalactams	Class D betalactamases	OXA	OXA-208	OXA-208	[Acinetobacter baumannii]
752	SARD_752	Core	gb|CAD32565.1	gb|CAD32565.1|ARO:3001770|OXA-43 [Burkholderia pseudomallei]	Betalactams	Class D betalactamases	OXA	OXA-43	OXA-43	[Burkholderia pseudomallei]
753	SARD_753	Core	gb|ADI58618.1	gb|ADI58618.1|ARO:3001658|OXA-174 [Acinetobacter baumannii]	Betalactams	Class D betalactamases	OXA	OXA-174	OXA-174	[Acinetobacter baumannii]
754	SARD_754	Core	gb|AAP69916.1	gb|AAP69916.1|ARO:3001780|OXA-85 [Fusobacterium nucleatum]	Betalactams	Class D betalactamases	OXA	OXA-85	OXA-85	[Fusobacterium nucleatum]
755	SARD_755	Core	gb|ACN85419.1	gb|ACN85419.1|ARO:3001804|OXA-145 [Pseudomonas aeruginosa]	Betalactams	Class D betalactamases	OXA	OXA-145	OXA-145	[Pseudomonas aeruginosa]
756	SARD_756	Core	gb|ADK35871.1	gb|ADK35871.1|ARO:3001467|OXA-167 [Acinetobacter baumannii]	Betalactams	Class D betalactamases	OXA	OXA-167	OXA-167	[Acinetobacter baumannii]
757	SARD_757	Core	gb|ACX70402.1	gb|ACX70402.1|ARO:3001654|OXA-143 [Acinetobacter baumannii]	Betalactams	Class D betalactamases	OXA	OXA-143	OXA-143	[Acinetobacter baumannii]
758	SARD_758	Core	gb|AGZ83154.1	gb|AGZ83154.1|ARO:3001545|OXA-358 [Acinetobacter calcoaceticus]	Betalactams	Class D betalactamases	OXA	OXA-358	OXA-358	[Acinetobacter calcoaceticus]
759	SARD_759	Core	gb|AJO16038.1	gb|AJO16038.1|ARO:3001553|OXA-366 [Acinetobacter baumannii]	Betalactams	Class D betalactamases	OXA	OXA-366	OXA-366	[Acinetobacter baumannii]
760	SARD_760	Core	gb|AEP43731.1	gb|AEP43731.1|ARO:3001493|OXA-225 [Acinetobacter baumannii]	Betalactams	Class D betalactamases	OXA	OXA-225	OXA-225	[Acinetobacter baumannii]
761	SARD_761	Core	gb|AAK52604.1	gb|AAK52604.1|ARO:3001425|OXA-31 [Pseudomonas aeruginosa]	Betalactams	Class D betalactamases	OXA	OXA-31	OXA-31	[Pseudomonas aeruginosa]
762	SARD_762	Core	gb|AGI65307.1	gb|AGI65307.1|ARO:3001681|OXA-278 [Acinetobacter schindleri]	Betalactams	Class D betalactamases	OXA	OXA-278	OXA-278	[Acinetobacter schindleri]
763	SARD_763	Core	gb|ACX31140.1	gb|ACX31140.1|ARO:3001453|OXA-148 [Acinetobacter baumannii]	Betalactams	Class D betalactamases	OXA	OXA-148	OXA-148	[Acinetobacter baumannii]
764	SARD_764	Core	gb|AFP97030.1	gb|AFP97030.1|ARO:3001797|OXA-46 [Pseudomonas aeruginosa]	Betalactams	Class D betalactamases	OXA	OXA-46	OXA-46	[Pseudomonas aeruginosa]
765	SARD_765	Core	gb|ACD84988.1	gb|ACD84988.1|ARO:3001651|OXA-130 [Acinetobacter baumannii]	Betalactams	Class D betalactamases	OXA	OXA-130	OXA-130	[Acinetobacter baumannii]
766	SARD_766	Core	gb|AGZ83153.1	gb|AGZ83153.1|ARO:3001544|OXA-357 [Acinetobacter calcoaceticus]	Betalactams	Class D betalactamases	OXA	OXA-357	OXA-357	[Acinetobacter calcoaceticus]
767	SARD_767	Core	gb|AEO44980.1	gb|AEO44980.1|ARO:3001489|OXA-217 [Acinetobacter baumannii]	Betalactams	Class D betalactamases	OXA	OXA-217	OXA-217	[Acinetobacter baumannii]
768	SARD_768	Core	gb|ADX07747.1	gb|ADX07747.1|ARO:3001667|OXA-202 [Acinetobacter baumannii]	Betalactams	Class D betalactamases	OXA	OXA-202	OXA-202	[Acinetobacter baumannii]
769	SARD_769	Core	gb|AGW83450.1	gb|AGW83450.1|ARO:3001539|OXA-352 [Acinetobacter calcoaceticus]	Betalactams	Class D betalactamases	OXA	OXA-352	OXA-352	[Acinetobacter calcoaceticus]
770	SARD_770	Core	gb|AHL30280.1	gb|AHL30280.1|ARO:3001566|OXA-380 [Acinetobacter baumannii]	Betalactams	Class D betalactamases	OXA	OXA-380	OXA-380	[Acinetobacter baumannii]
771	SARD_771	Core	gb|ACV49885.1	gb|ACV49885.1|ARO:3001442|OXA-117 [Acinetobacter baumannii]	Betalactams	Class D betalactamases	OXA	OXA-117	OXA-117	[Acinetobacter baumannii]
772	SARD_772	Core	gb|ACY56711.1	gb|ACY56711.1|ARO:3002480|OXA-144 [Acinetobacter baumannii]	Betalactams	Class D betalactamases	OXA	OXA-144	OXA-144	[Acinetobacter baumannii]
773	SARD_773	Core	gb|AHL30277.1	gb|AHL30277.1|ARO:3001563|OXA-377 [Acinetobacter baumannii]	Betalactams	Class D betalactamases	OXA	OXA-377	OXA-377	[Acinetobacter baumannii]
774	SARD_774	Core	gb|AFU91598.1	gb|AFU91598.1|ARO:3001788|OXA-204 [Klebsiella pneumoniae]	Betalactams	Class D betalactamases	OXA	OXA-204	OXA-204	[Klebsiella pneumoniae]
775	SARD_775	Core	gb|AGW16407.1	gb|AGW16407.1|ARO:3001513|OXA-325 [Acinetobacter calcoaceticus]	Betalactams	Class D betalactamases	OXA	OXA-325	OXA-325	[Acinetobacter calcoaceticus]
776	SARD_776	Core	gb|ABC84263.1	gb|ABC84263.1|ARO:3001704|OXA-87 [Acinetobacter baumannii]	Betalactams	Class D betalactamases	OXA	OXA-87	OXA-87	[Acinetobacter baumannii]
777	SARD_777	Core	gb|AAR89917.1	gb|AAR89917.1|ARO:3001812|OXA-54 [Shewanella oneidensis]	Betalactams	Class D betalactamases	OXA	OXA-54	OXA-54	[Shewanella oneidensis]
778	SARD_778	Core	gb|CAC83905.2	gb|CAC83905.2|ARO:3001612|OXA-51 [Acinetobacter baumannii]	Betalactams	Class D betalactamases	OXA	OXA-51	OXA-51	[Acinetobacter baumannii]
779	SARD_779	Core	gb|ABF47916.1	gb|ABF47916.1|ARO:3001628|OXA-93 [Acinetobacter baumannii]	Betalactams	Class D betalactamases	OXA	OXA-93	OXA-93	[Acinetobacter baumannii]
780	SARD_780	Core	gb|AAC46344.1	gb|AAC46344.1|ARO:3001408|OXA-13 [Pseudomonas aeruginosa]	Betalactams	Class D betalactamases	OXA	OXA-13	OXA-13	[Pseudomonas aeruginosa]
781	SARD_781	Core	gb|AET05998.1	gb|AET05998.1|ARO:3001399|OXA-4 [Pseudomonas aeruginosa]	Betalactams	Class D betalactamases	OXA	OXA-4	OXA-4	[Pseudomonas aeruginosa]
782	SARD_782	Core	gb|ABV31686.1	gb|ABV31686.1|ARO:3001637|OXA-106 [Acinetobacter baumannii]	Betalactams	Class D betalactamases	OXA	OXA-106	OXA-106	[Acinetobacter baumannii]
783	SARD_783	Core	gb|ABV71246.1	gb|ABV71246.1|ARO:3001633|OXA-79 [Acinetobacter baumannii]	Betalactams	Class D betalactamases	OXA	OXA-79	OXA-79	[Acinetobacter baumannii]
784	SARD_784	Core	gb|ADK34116.1	gb|ADK34116.1|ARO:3001662|OXA-164 [Acinetobacter baumannii]	Betalactams	Class D betalactamases	OXA	OXA-164	OXA-164	[Acinetobacter baumannii]
785	SARD_785	Core	gb|AHL30273.1	gb|AHL30273.1|ARO:3001572|OXA-386 [Acinetobacter baumannii]	Betalactams	Class D betalactamases	OXA	OXA-386	OXA-386	[Acinetobacter baumannii]
786	SARD_786	Core	gb|CAP01453.1	gb|CAP01453.1|ARO:3001620|OXA-75 [Acinetobacter baumannii SDF]	Betalactams	Class D betalactamases	OXA	OXA-75	OXA-75	[Acinetobacter baumannii SDF]
787	SARD_787	Core	gb|CCJ32595.1	gb|CCJ32595.1|ARO:3001672|OXA-120 [Acinetobacter baumannii]	Betalactams	Class D betalactamases	OXA	OXA-120	OXA-120	[Acinetobacter baumannii]
788	SARD_788	Core	gb|ADY06444.1	gb|ADY06444.1|ARO:3001783|OXA-163 [Enterobacter cloacae]	Betalactams	Class D betalactamases	OXA	OXA-163	OXA-163	[Enterobacter cloacae]
789	SARD_789	Core	gb|ACE63186.1	gb|ACE63186.1|ARO:3001702|OXA-133 [Acinetobacter radioresistens]	Betalactams	Class D betalactamases	OXA	OXA-133	OXA-133	[Acinetobacter radioresistens]
790	SARD_790	Core	gb|AAX51233.1	gb|AAX51233.1|ARO:3001622|OXA-77 [Acinetobacter baumannii]	Betalactams	Class D betalactamases	OXA	OXA-77	OXA-77	[Acinetobacter baumannii]
791	SARD_791	Core	gb|AAK58418.1	gb|AAK58418.1|ARO:3001426|OXA-32 [Pseudomonas aeruginosa]	Betalactams	Class D betalactamases	OXA	OXA-32	OXA-32	[Pseudomonas aeruginosa]
792	SARD_792	Core	gb|AFM55001.1	gb|AFM55001.1|ARO:3001691|OXA-228 [Acinetobacter bereziniae]	Betalactams	Class D betalactamases	OXA	OXA-228	OXA-228	[Acinetobacter bereziniae]
793	SARD_793	Core	gb|ABW76138.1	gb|ABW76138.1|ARO:3001767|OXA-137 [Brachyspira pilosicoli]	Betalactams	Class D betalactamases	OXA	OXA-137	OXA-137	[Brachyspira pilosicoli]
794	SARD_794	Core	gb|ABW76134.1	gb|ABW76134.1|ARO:3001765|OXA-136 [Brachyspira pilosicoli]	Betalactams	Class D betalactamases	OXA	OXA-136	OXA-136	[Brachyspira pilosicoli]
795	SARD_795	Core	gb|AHL30272.1	gb|AHL30272.1|ARO:3001571|OXA-385 [Acinetobacter baumannii]	Betalactams	Class D betalactamases	OXA	OXA-385	OXA-385	[Acinetobacter baumannii]
796	SARD_796	Core	gb|ABF47919.1	gb|ABF47919.1|ARO:3001631|OXA-96 [Acinetobacter baumannii]	Betalactams	Class D betalactamases	OXA	OXA-96	OXA-96	[Acinetobacter baumannii]
797	SARD_797	Core	gb|AHA11124.1	gb|AHA11124.1|ARO:3001548|OXA-361 [Acinetobacter lwoffii]	Betalactams	Class D betalactamases	OXA	OXA-361	OXA-361	[Acinetobacter lwoffii]
798	SARD_798	Core	gb|AGW16410.1	gb|AGW16410.1|ARO:3001516|OXA-328 [Acinetobacter calcoaceticus]	Betalactams	Class D betalactamases	OXA	OXA-328	OXA-328	[Acinetobacter calcoaceticus]
799	SARD_799	Core	gb|AEV91550.1	gb|AEV91550.1|ARO:3001710|OXA-211 [Acinetobacter johnsonii]	Betalactams	Class D betalactamases	OXA	OXA-211	OXA-211	[Acinetobacter johnsonii]
800	SARD_800	Core	gb|ACO72579.1	gb|ACO72579.1|ARO:3001801|OXA-147 [Pseudomonas aeruginosa]	Betalactams	Class D betalactamases	OXA	OXA-147	OXA-147	[Pseudomonas aeruginosa]
801	SARD_801	Core	gb|AGR55864.1	gb|AGR55864.1|ARO:3001793|OXA-320 [Proteus mirabilis]	Betalactams	Class D betalactamases	OXA	OXA-320	OXA-320	[Proteus mirabilis]
802	SARD_802	Core	gb|AAW81339.1	gb|AAW81339.1|ARO:3001616|OXA-68 [Acinetobacter baumannii]	Betalactams	Class D betalactamases	OXA	OXA-68	OXA-68	[Acinetobacter baumannii]
803	SARD_803	Core	gb|AGW83453.1	gb|AGW83453.1|ARO:3001542|OXA-355 [Acinetobacter bereziniae]	Betalactams	Class D betalactamases	OXA	OXA-355	OXA-355	[Acinetobacter bereziniae]
804	SARD_804	Core	gb|AGW16414.1	gb|AGW16414.1|ARO:3001520|OXA-332 [Acinetobacter calcoaceticus]	Betalactams	Class D betalactamases	OXA	OXA-332	OXA-332	[Acinetobacter calcoaceticus]
805	SARD_805	Core	gb|AGW83447.1	gb|AGW83447.1|ARO:3001536|OXA-349 [Acinetobacter calcoaceticus]	Betalactams	Class D betalactamases	OXA	OXA-349	OXA-349	[Acinetobacter calcoaceticus]
806	SARD_806	Core	gb|ABS71123.1	gb|ABS71123.1|ARO:3001440|OXA-115 [Acinetobacter baumannii]	Betalactams	Class D betalactamases	OXA	OXA-115	OXA-115	[Acinetobacter baumannii]
807	SARD_807	Core	gb|AFQ90085.1	gb|AFQ90085.1|ARO:3001610|OXA-243 [Achromobacter xylosoxidans]	Betalactams	Class D betalactamases	OXA	OXA-243	OXA-243	[Achromobacter xylosoxidans]
808	SARD_808	Core	gb|AEL17179.1	gb|AEL17179.1|ARO:3001668|OXA-219 [Acinetobacter baumannii]	Betalactams	Class D betalactamases	OXA	OXA-219	OXA-219	[Acinetobacter baumannii]
809	SARD_809	Core	gb|AAB05874.1	gb|AAB05874.1|ARO:3001410|OXA-15 [Pseudomonas aeruginosa]	Betalactams	Class D betalactamases	OXA	OXA-15	OXA-15	[Pseudomonas aeruginosa]
810	SARD_810	Core	gb|AAG35607.1	gb|AAG35607.1|ARO:3001420|OXA-25 [Acinetobacter baumannii]	Betalactams	Class D betalactamases	OXA	OXA-25	OXA-25	[Acinetobacter baumannii]
811	SARD_811	Core	gb|ADK35875.1	gb|ADK35875.1|ARO:3001471|OXA-171 [Acinetobacter baumannii]	Betalactams	Class D betalactamases	OXA	OXA-171	OXA-171	[Acinetobacter baumannii]
812	SARD_812	Core	gb|AFN65709.1	gb|AFN65709.1|ARO:3001498|OXA-239 [Acinetobacter sp. enrichment culture clone 8407]	Betalactams	Class D betalactamases	OXA	OXA-239	OXA-239	[Acinetobacter sp. enrichment culture clone 8407]
813	SARD_813	Core	gb|ADG27454.1	gb|ADG27454.1|ARO:3001776|OXA-162 [Klebsiella pneumoniae]	Betalactams	Class D betalactamases	OXA	OXA-162	OXA-162	[Klebsiella pneumoniae]
814	SARD_814	Core	gb|AET35493.1	gb|AET35493.1|ARO:3001777|OXA-347 [uncultured bacterium]	Betalactams	Class D betalactamases	OXA	OXA-347	OXA-347	[uncultured bacterium]
815	SARD_815	Core	gb|AAL27445.1	gb|AAL27445.1|ARO:3002924|vanRE [Enterococcus faecalis]	Betalactams	Class D betalactamases	OXA	vanRE	vanRE	[Enterococcus faecalis]
816	SARD_816	Core	gb|AAD12233.1	gb|AAD12233.1|ARO:3001417|OXA-22 [Ralstonia pickettii]	Betalactams	Class D betalactamases	OXA	OXA-22	OXA-22	[Ralstonia pickettii]
817	SARD_817	Core	gb|AAF72942.1	gb|AAF72942.1|ARO:3001423|OXA-28 [Pseudomonas aeruginosa]	Betalactams	Class D betalactamases	OXA	OXA-28	OXA-28	[Pseudomonas aeruginosa]
818	SARD_818	Core	gb|AFH36331.1	gb|AFH36331.1|ARO:3001678|OXA-237 [Acinetobacter baumannii]	Betalactams	Class D betalactamases	OXA	OXA-237	OXA-237	[Acinetobacter baumannii]
819	SARD_819	Core	gb|ADT70779.1	gb|ADT70779.1|ARO:3001805|OXA-198 [Pseudomonas aeruginosa]	Betalactams	Class D betalactamases	OXA	OXA-198	OXA-198	[Pseudomonas aeruginosa]
820	SARD_820	Core	gb|AFK28473.1	gb|AFK28473.1|ARO:3001485|OXA-207 [Acinetobacter pittii]	Betalactams	Class D betalactamases	OXA	OXA-207	OXA-207	[Acinetobacter pittii]
821	SARD_821	Core	gb|AGW83448.1	gb|AGW83448.1|ARO:3001537|OXA-350 [Acinetobacter calcoaceticus]	Betalactams	Class D betalactamases	OXA	OXA-350	OXA-350	[Acinetobacter calcoaceticus]
822	SARD_822	Core	gb|AAU88145.1	gb|AAU88145.1|ARO:3001764|OXA-63 [Brachyspira pilosicoli]	Betalactams	Class D betalactamases	OXA	OXA-63	OXA-63	[Brachyspira pilosicoli]
823	SARD_823	Core	gb|AGW16406.1	gb|AGW16406.1|ARO:3001512|OXA-324 [Acinetobacter calcoaceticus]	Betalactams	Class D betalactamases	OXA	OXA-324	OXA-324	[Acinetobacter calcoaceticus]
824	SARD_824	Core	gb|CCA94649.1	gb|CCA94649.1|ARO:3001488|OXA-216 [Acinetobacter baumannii]	Betalactams	Class D betalactamases	OXA	OXA-216	OXA-216	[Acinetobacter baumannii]
825	SARD_825	Core	gb|AAC41449.1	gb|AAC41449.1|ARO:3001398|OXA-3 [Pseudomonas aeruginosa]	Betalactams	Class D betalactamases	OXA	OXA-3	OXA-3	[Pseudomonas aeruginosa]
826	SARD_826	Core	gb|ACD45467.1	gb|ACD45467.1|ARO:3001655|OXA-138 [Acinetobacter nosocomialis]	Betalactams	Class D betalactamases	OXA	OXA-138	OXA-138	[Acinetobacter nosocomialis]
827	SARD_827	Core	gb|AAG35608.1	gb|AAG35608.1|ARO:3001421|OXA-26 [Acinetobacter baumannii]	Betalactams	Class D betalactamases	OXA	OXA-26	OXA-26	[Acinetobacter baumannii]
828	SARD_828	Core	gb|ADB28891.1	gb|ADB28891.1|ARO:3001663|OXA-160 [Acinetobacter baumannii]	Betalactams	Class D betalactamases	OXA	OXA-160	OXA-160	[Acinetobacter baumannii]
829	SARD_829	Core	gb|AEV91554.1	gb|AEV91554.1|ARO:3001714|OXA-215 [Acinetobacter haemolyticus]	Betalactams	Class D betalactamases	OXA	OXA-215	OXA-215	[Acinetobacter haemolyticus]
830	SARD_830	Core	gb|AGC60012.1	gb|AGC60012.1|ARO:3001786|OXA-244 [Klebsiella pneumoniae]	Betalactams	Class D betalactamases	OXA	OXA-244	OXA-244	[Klebsiella pneumoniae]
831	SARD_831	Core	gb|ADI58619.1	gb|ADI58619.1|ARO:3001659|OXA-175 [Acinetobacter baumannii]	Betalactams	Class D betalactamases	OXA	OXA-175	OXA-175	[Acinetobacter baumannii]
832	SARD_832	Core	gb|AHL30281.1	gb|AHL30281.1|ARO:3001569|OXA-383 [Acinetobacter baumannii]	Betalactams	Class D betalactamases	OXA	OXA-383	OXA-383	[Acinetobacter baumannii]
833	SARD_833	Core	gb|ABF47917.1	gb|ABF47917.1|ARO:3001629|OXA-94 [Acinetobacter baumannii]	Betalactams	Class D betalactamases	OXA	OXA-94	OXA-94	[Acinetobacter baumannii]
834	SARD_834	Core	gb|ABC61637.1	gb|ABC61637.1|ARO:3001632|OXA-92 [Acinetobacter baumannii]	Betalactams	Class D betalactamases	OXA	OXA-92	OXA-92	[Acinetobacter baumannii]
835	SARD_835	Core	gb|CAA41211.1	gb|CAA41211.1|ARO:3001400|OXA-5 [Pseudomonas aeruginosa]	Betalactams	Class D betalactamases	OXA	OXA-5	OXA-5	[Pseudomonas aeruginosa]
836	SARD_836	Core	gb|AAG24866.1	gb|AAG24866.1|ARO:3001430|OXA-36 [Pseudomonas aeruginosa]	Betalactams	Class D betalactamases	OXA	OXA-36	OXA-36	[Pseudomonas aeruginosa]
837	SARD_837	Core	gb|AHL30285.1	gb|AHL30285.1|ARO:3001567|OXA-381 [Acinetobacter baumannii]	Betalactams	Class D betalactamases	OXA	OXA-381	OXA-381	[Acinetobacter baumannii]
838	SARD_838	Core	gb|AGU69254.1	gb|AGU69254.1|ARO:3001687|OXA-316 [Acinetobacter baumannii]	Betalactams	Class D betalactamases	OXA	OXA-316	OXA-316	[Acinetobacter baumannii]
839	SARD_839	Core	gb|AGU69252.1	gb|AGU69252.1|ARO:3001685|OXA-314 [Acinetobacter baumannii]	Betalactams	Class D betalactamases	OXA	OXA-314	OXA-314	[Acinetobacter baumannii]
840	SARD_840	Core	gb|AFO55202.1	gb|AFO55202.1|ARO:3001680|OXA-242 [Acinetobacter baumannii]	Betalactams	Class D betalactamases	OXA	OXA-242	OXA-242	[Acinetobacter baumannii]
841	SARD_841	Core	gb|ABQ52429.1	gb|ABQ52429.1|ARO:3001636|OXA-104 [Acinetobacter baumannii]	Betalactams	Class D betalactamases	OXA	OXA-104	OXA-104	[Acinetobacter baumannii]
842	SARD_842	Core	gb|CAJ77817.2	gb|CAJ77817.2|ARO:3001438|OXA-100 [Acinetobacter baumannii]	Betalactams	Class D betalactamases	OXA	OXA-100	OXA-100	[Acinetobacter baumannii]
843	SARD_843	Core	gb|AIN56719.1	gb|AIN56719.1|ARO:3002496|OXA-418 [Acinetobacter bereziniae]	Betalactams	Class D betalactamases	OXA	OXA-418	OXA-418	[Acinetobacter bereziniae]
844	SARD_844	Core	gb|AAW81336.1	gb|AAW81336.1|ARO:3001613|OXA-64 [Acinetobacter baumannii]	Betalactams	Class D betalactamases	OXA	OXA-64	OXA-64	[Acinetobacter baumannii]
845	SARD_845	Core	gb|AGW83454.1	gb|AGW83454.1|ARO:3001543|OXA-356 [Acinetobacter bereziniae]	Betalactams	Class D betalactamases	OXA	OXA-356	OXA-356	[Acinetobacter bereziniae]
846	SARD_846	Core	gb|CAP69660.1	gb|CAP69660.1|ARO:3001811|OXA-129 [Salmonella enterica subsp. enterica serovar Bredeney]	Betalactams	Class D betalactamases	OXA	OXA-129	OXA-129	[Salmonella enterica subsp. enterica serovar Bredeney]
847	SARD_847	Core	gb|AGW16415.1	gb|AGW16415.1|ARO:3001521|OXA-333 [Acinetobacter johnsonii]	Betalactams	Class D betalactamases	OXA	OXA-333	OXA-333	[Acinetobacter johnsonii]
848	SARD_848	Core	gb|AHL30278.1	gb|AHL30278.1|ARO:3001564|OXA-378 [Acinetobacter baumannii]	Betalactams	Class D betalactamases	OXA	OXA-378	OXA-378	[Acinetobacter baumannii]
849	SARD_849	Core	gb|ABV31692.1	gb|ABV31692.1|ARO:3001643|OXA-112 [Acinetobacter baumannii]	Betalactams	Class D betalactamases	OXA	OXA-112	OXA-112	[Acinetobacter baumannii]
850	SARD_850	Core	gb|ADM47435.1	gb|ADM47435.1|ARO:3001695|OXA-134 [Acinetobacter lwoffii]	Betalactams	Class D betalactamases	OXA	OXA-134	OXA-134	[Acinetobacter lwoffii]
851	SARD_851	Core	gb|AAZ78361.1	gb|AAZ78361.1|ARO:3001703|OXA-86 [Acinetobacter baumannii]	Betalactams	Class D betalactamases	OXA	OXA-86	OXA-86	[Acinetobacter baumannii]
852	SARD_852	Core	gb|AAB58555.1	gb|AAB58555.1|ARO:3001413|OXA-18 [Pseudomonas aeruginosa]	Betalactams	Class D betalactamases	OXA	OXA-18	OXA-18	[Pseudomonas aeruginosa]
853	SARD_853	Core	gb|AGK07369.1	gb|AGK07369.1|ARO:3001690|OXA-255 [Acinetobacter pittii]	Betalactams	Class D betalactamases	OXA	OXA-255	OXA-255	[Acinetobacter pittii]
854	SARD_854	Core	gb|AFO55201.1	gb|AFO55201.1|ARO:3001679|OXA-241 [Acinetobacter baumannii]	Betalactams	Class D betalactamases	OXA	OXA-241	OXA-241	[Acinetobacter baumannii]
855	SARD_855	Core	gb|AHI63011.1	gb|AHI63011.1|ARO:3001552|OXA-365 [Acinetobacter baumannii]	Betalactams	Class D betalactamases	OXA	OXA-365	OXA-365	[Acinetobacter baumannii]
856	SARD_856	Core	gb|ABF47918.1	gb|ABF47918.1|ARO:3001630|OXA-95 [Acinetobacter baumannii]	Betalactams	Class D betalactamases	OXA	OXA-95	OXA-95	[Acinetobacter baumannii]
857	SARD_857	Core	gb|BAL15076.1	gb|BAL15076.1|ARO:3001484|OXA-206 [Acinetobacter baumannii]	Betalactams	Class D betalactamases	OXA	OXA-206	OXA-206	[Acinetobacter baumannii]
858	SARD_858	Core	gb|AHL30282.1	gb|AHL30282.1|ARO:3001570|OXA-384 [Acinetobacter baumannii]	Betalactams	Class D betalactamases	OXA	OXA-384	OXA-384	[Acinetobacter baumannii]
859	SARD_859	Core	gb|AAG33665.1	gb|AAG33665.1|ARO:3001431|OXA-37 [Acinetobacter baumannii]	Betalactams	Class D betalactamases	OXA	OXA-37	OXA-37	[Acinetobacter baumannii]
860	SARD_860	Core	gb|BAP28835.1	gb|BAP28835.1|ARO:3003116|OXA-420 [Acinetobacter baumannii]	Betalactams	Class D betalactamases	OXA	OXA-420	OXA-420	[Acinetobacter baumannii]
861	SARD_861	Core	gb|ACT09125.1	gb|ACT09125.1|ARO:3001799|OXA-161 [Pseudomonas aeruginosa]	Betalactams	Class D betalactamases	OXA	OXA-161	OXA-161	[Pseudomonas aeruginosa]
862	SARD_862	Core	gb|AGW16405.1	gb|AGW16405.1|ARO:3001511|OXA-323 [Acinetobacter calcoaceticus]	Betalactams	Class D betalactamases	OXA	OXA-323	OXA-323	[Acinetobacter calcoaceticus]
863	SARD_863	Core	gb|AGK07368.1	gb|AGK07368.1|ARO:3001689|OXA-253 [Acinetobacter baumannii]	Betalactams	Class D betalactamases	OXA	OXA-253	OXA-253	[Acinetobacter baumannii]
864	SARD_864	Core	gb|AAP70012.1	gb|AAP70012.1|ARO:3001782|OXA-48 [Klebsiella pneumoniae]	Betalactams	Class D betalactamases	OXA	OXA-48	OXA-48	[Klebsiella pneumoniae]
865	SARD_865	Core	gb|AGC60013.1	gb|AGC60013.1|ARO:3001787|OXA-245 [Klebsiella pneumoniae]	Betalactams	Class D betalactamases	OXA	OXA-245	OXA-245	[Klebsiella pneumoniae]
866	SARD_866	Core	gb|ACC58995.1	gb|ACC58995.1|ARO:3001611|OXA-58 [Acinetobacter baumannii ACICU]	Betalactams	Class D betalactamases	OXA	OXA-58	OXA-58	[Acinetobacter baumannii ACICU]
867	SARD_867	Core	gb|AJT57878.1	gb|AJT57878.1|ARO:3003162|OXA-435 [Acinetobacter baumannii]	Betalactams	Class D betalactamases	OXA	OXA-435	OXA-435	[Acinetobacter baumannii]
868	SARD_868	Core	gb|AAB59082.1	gb|AAB59082.1|ARO:3001397|OXA-2 [Plasmid R46]	Betalactams	Class D betalactamases	OXA	OXA-2	OXA-2	[Plasmid R46]
869	SARD_869	Core	gb|ADM26745.1	gb|ADM26745.1|ARO:3001474|OXA-180 [Acinetobacter baumannii]	Betalactams	Class D betalactamases	OXA	OXA-180	OXA-180	[Acinetobacter baumannii]
870	SARD_870	Core	gb|AFO09968.1	gb|AFO09968.1|ARO:3001476|OXA-184 [Campylobacter jejuni]	Betalactams	Class D betalactamases	OXA	OXA-184	OXA-184	[Campylobacter jejuni]
871	SARD_871	Core	gb|AAV65289.1	gb|AAV65289.1|ARO:3001418|OXA-23 [Acinetobacter baumannii]	Betalactams	Class D betalactamases	OXA	OXA-23	OXA-23	[Acinetobacter baumannii]
872	SARD_872	Core	gb|ABD48715.1	gb|ABD48715.1|ARO:3001626|OXA-88 [Acinetobacter baumannii]	Betalactams	Class D betalactamases	OXA	OXA-88	OXA-88	[Acinetobacter baumannii]
873	SARD_873	Core	gb|ADK35873.1	gb|ADK35873.1|ARO:3001469|OXA-169 [Acinetobacter baumannii]	Betalactams	Class D betalactamases	OXA	OXA-169	OXA-169	[Acinetobacter baumannii]
874	SARD_874	Core	gb|CAA53242.1	gb|CAA53242.1|ARO:3001402|OXA-7 [Escherichia coli]	Betalactams	Class D betalactamases	OXA	OXA-7	OXA-7	[Escherichia coli]
875	SARD_875	Core	gb|AAC61670.1	gb|AAC61670.1|ARO:3001308|VgbB [Staphylococcus cohnii]	Betalactams	Class D betalactamases	OXA	VgbB	VgbB	[Staphylococcus cohnii]
876	SARD_876	Core	gb|AHA11126.1	gb|AHA11126.1|ARO:3001550|OXA-363 [Acinetobacter lwoffii]	Betalactams	Class D betalactamases	OXA	OXA-363	OXA-363	[Acinetobacter lwoffii]
877	SARD_877	Core	gb|AFN20670.1	gb|AFN20670.1|ARO:3001499|OXA-240 [Pseudomonas aeruginosa]	Betalactams	Class D betalactamases	OXA	OXA-240	OXA-240	[Pseudomonas aeruginosa]
878	SARD_878	Core	gb|AGZ83156.1	gb|AGZ83156.1|ARO:3001547|OXA-360 [Acinetobacter schindleri]	Betalactams	Class D betalactamases	OXA	OXA-360	OXA-360	[Acinetobacter schindleri]
879	SARD_879	Core	gb|AEB98920.1	gb|AEB98920.1|ARO:3001479|OXA-194 [Acinetobacter nosocomialis]	Betalactams	Class D betalactamases	OXA	OXA-194	OXA-194	[Acinetobacter nosocomialis]
880	SARD_880	Core	gb|ADK92148.1	gb|ADK92148.1|ARO:3001709|OXA-182 [Acinetobacter baumannii]	Betalactams	Class D betalactamases	OXA	OXA-182	OXA-182	[Acinetobacter baumannii]
881	SARD_881	Core	gb|ADI58620.1	gb|ADI58620.1|ARO:3001660|OXA-176 [Acinetobacter baumannii]	Betalactams	Class D betalactamases	OXA	OXA-176	OXA-176	[Acinetobacter baumannii]
882	SARD_882	Core	gb|AGW16409.1	gb|AGW16409.1|ARO:3001515|OXA-327 [Acinetobacter calcoaceticus]	Betalactams	Class D betalactamases	OXA	OXA-327	OXA-327	[Acinetobacter calcoaceticus]
883	SARD_883	Core	gb|CCJ32596.1	gb|CCJ32596.1|ARO:3001673|OXA-248 [Acinetobacter baumannii]	Betalactams	Class D betalactamases	OXA	OXA-248	OXA-248	[Acinetobacter baumannii]
884	SARD_884	Core	gb|AGW83452.1	gb|AGW83452.1|ARO:3001541|OXA-354 [Acinetobacter calcoaceticus]	Betalactams	Class D betalactamases	OXA	OXA-354	OXA-354	[Acinetobacter calcoaceticus]
885	SARD_885	Core	gb|AAB97924.1	gb|AAB97924.1|ARO:3001411|OXA-16 [Pseudomonas aeruginosa] Partial	Betalactams	Class D betalactamases	OXA	OXA-16	OXA-16	[Pseudomonas aeruginosa] Partial
886	SARD_886	Core	gb|AAW81342.1	gb|AAW81342.1|ARO:3001619|OXA-71 [Acinetobacter baumannii]	Betalactams	Class D betalactamases	OXA	OXA-71	OXA-71	[Acinetobacter baumannii]
887	SARD_887	Core	gb|ABQ15112.1	gb|ABQ15112.1|ARO:3001802|OXA-141 [Pseudomonas aeruginosa]	Betalactams	Class D betalactamases	OXA	OXA-141	OXA-141	[Pseudomonas aeruginosa]
888	SARD_888	Core	gb|CAQ51348.1	gb|CAQ51348.1|ARO:3001451|OXA-139 [Acinetobacter baumannii]	Betalactams	Class D betalactamases	OXA	OXA-139	OXA-139	[Acinetobacter baumannii]
889	SARD_889	Core	gb|AFG29918.1	gb|AFG29918.1|ARO:3001670|OXA-231 [Acinetobacter baumannii]	Betalactams	Class D betalactamases	OXA	OXA-231	OXA-231	[Acinetobacter baumannii]
890	SARD_890	Core	gb|AIT76118.1	gb|AIT76118.1|ARO:3001583|OXA-397 [Acinetobacter baumannii]	Betalactams	Class D betalactamases	OXA	OXA-397	OXA-397	[Acinetobacter baumannii]
891	SARD_891	Core	gb|AAN41427.1	gb|AAN41427.1|ARO:3001775|OXA-119 [uncultured bacterium]	Betalactams	Class D betalactamases	OXA	OXA-119	OXA-119	[uncultured bacterium]
892	SARD_892	Core	gb|AAR03105.1	gb|AAR03105.1|ARO:3001813|OXA-55 [Shewanella algae]	Betalactams	Class D betalactamases	OXA	OXA-55	OXA-55	[Shewanella algae]
893	SARD_893	Core	gb|ADZ54048.1	gb|ADZ54048.1|ARO:3001766|OXA-192 [Brachyspira pilosicoli]	Betalactams	Class D betalactamases	OXA	OXA-192	OXA-192	[Brachyspira pilosicoli]
894	SARD_894	Core	gb|AEE61368.1	gb|AEE61368.1|ARO:3001487|OXA-210 [Pseudomonas aeruginosa]	Betalactams	Class D betalactamases	OXA	OXA-210	OXA-210	[Pseudomonas aeruginosa]
895	SARD_895	Core	gb|ABV31690.1	gb|ABV31690.1|ARO:3001641|OXA-110 [Acinetobacter baumannii]	Betalactams	Class D betalactamases	OXA	OXA-110	OXA-110	[Acinetobacter baumannii]
896	SARD_896	Core	gb|ABV71248.1	gb|ABV71248.1|ARO:3001635|OXA-82 [Acinetobacter baumannii]	Betalactams	Class D betalactamases	OXA	OXA-82	OXA-82	[Acinetobacter baumannii]
897	SARD_897	Core	gb|AEB98923.1	gb|AEB98923.1|ARO:3001482|OXA-197 [Acinetobacter nosocomialis]	Betalactams	Class D betalactamases	OXA	OXA-197	OXA-197	[Acinetobacter nosocomialis]
898	SARD_898	Core	gb|ABV31691.1	gb|ABV31691.1|ARO:3001642|OXA-111 [Acinetobacter baumannii]	Betalactams	Class D betalactamases	OXA	OXA-111	OXA-111	[Acinetobacter baumannii]
899	SARD_899	Core	gb|AEV91553.1	gb|AEV91553.1|ARO:3001713|OXA-214 [Acinetobacter haemolyticus]	Betalactams	Class D betalactamases	OXA	OXA-214	OXA-214	[Acinetobacter haemolyticus]
900	SARD_900	Core	gb|AAW81337.1	gb|AAW81337.1|ARO:3001614|OXA-65 [Acinetobacter baumannii]	Betalactams	Class D betalactamases	OXA	OXA-65	OXA-65	[Acinetobacter baumannii]
901	SARD_901	Core	gb|ADK35874.1	gb|ADK35874.1|ARO:3001470|OXA-170 [Acinetobacter baumannii]	Betalactams	Class D betalactamases	OXA	OXA-170	OXA-170	[Acinetobacter baumannii]
902	SARD_902	Core	gb|AAP43641.1	gb|AAP43641.1|ARO:3001810|OXA-53 [Salmonella enterica subsp. enterica serovar Agona]	Betalactams	Class D betalactamases	OXA	OXA-53	OXA-53	[Salmonella enterica subsp. enterica serovar Agona]
903	SARD_903	Core	gb|ADK35870.1	gb|ADK35870.1|ARO:3001466|OXA-166 [Acinetobacter baumannii]	Betalactams	Class D betalactamases	OXA	OXA-166	OXA-166	[Acinetobacter baumannii]
904	SARD_904	Core	gb|AJA32743.1	gb|AJA32743.1|ARO:3003148|OXA-425 [Acinetobacter baumannii]	Betalactams	Class D betalactamases	OXA	OXA-425	OXA-425	[Acinetobacter baumannii]
905	SARD_905	Core	gb|AER57903.1	gb|AER57903.1|ARO:3001500|OXA-251 [Pseudomonas aeruginosa]	Betalactams	Class D betalactamases	OXA	OXA-251	OXA-251	[Pseudomonas aeruginosa]
906	SARD_906	Core	gb|AID67109.1	gb|AID67109.1|ARO:3001495|OXA-233 [Citrobacter freundii]	Betalactams	Class D betalactamases	OXA	OXA-233	OXA-233	[Citrobacter freundii]
907	SARD_907	Core	gb|AEL88491.1	gb|AEL88491.1|ARO:3001669|OXA-223 [Acinetobacter baumannii]	Betalactams	Class D betalactamases	OXA	OXA-223	OXA-223	[Acinetobacter baumannii]
908	SARD_908	Core	gb|AGU69251.1	gb|AGU69251.1|ARO:3001684|OXA-313 [Acinetobacter baumannii]	Betalactams	Class D betalactamases	OXA	OXA-313	OXA-313	[Acinetobacter baumannii]
909	SARD_909	Core	gb|AHL30286.1	gb|AHL30286.1|ARO:3001568|OXA-382 [Acinetobacter baumannii]	Betalactams	Class D betalactamases	OXA	OXA-382	OXA-382	[Acinetobacter baumannii]
910	SARD_910	Core	gb|ABI53716.1	gb|ABI53716.1|ARO:3001649|OXA-99 [Acinetobacter baumannii]	Betalactams	Class D betalactamases	OXA	OXA-99	OXA-99	[Acinetobacter baumannii]
911	SARD_911	Core	gb|AGK07370.1	gb|AGK07370.1|ARO:3001694|OXA-257 [Acinetobacter bereziniae]	Betalactams	Class D betalactamases	OXA	OXA-257	OXA-257	[Acinetobacter bereziniae]
912	SARD_912	Core	gb|CAA80304.1	gb|CAA80304.1|ARO:3001406|OXA-11 [Pseudomonas aeruginosa]	Betalactams	Class D betalactamases	OXA	OXA-11	OXA-11	[Pseudomonas aeruginosa]
913	SARD_913	Core	gb|ABV31688.1	gb|ABV31688.1|ARO:3001639|OXA-108 [Acinetobacter baumannii]	Betalactams	Class D betalactamases	OXA	OXA-108	OXA-108	[Acinetobacter baumannii]
914	SARD_914	Core	gb|AGU69253.1	gb|AGU69253.1|ARO:3001686|OXA-315 [Acinetobacter baumannii]	Betalactams	Class D betalactamases	OXA	OXA-315	OXA-315	[Acinetobacter baumannii]
915	SARD_915	Core	gb|AHL30283.1	gb|AHL30283.1|ARO:3001576|OXA-390 [Acinetobacter baumannii]	Betalactams	Class D betalactamases	OXA	OXA-390	OXA-390	[Acinetobacter baumannii]
916	SARD_916	Core	gb|AHL30284.1	gb|AHL30284.1|ARO:3001574|OXA-388 [Acinetobacter baumannii]	Betalactams	Class D betalactamases	OXA	OXA-388	OXA-388	[Acinetobacter baumannii]
917	SARD_917	Core	gb|AGU69248.1	gb|AGU69248.1|ARO:3001443|OXA-121 [Acinetobacter baumannii]	Betalactams	Class D betalactamases	OXA	OXA-121	OXA-121	[Acinetobacter baumannii]
918	SARD_918	Core	gb|AAD02245.1	gb|AAD02245.1|ARO:3001414|OXA-19 [Pseudomonas aeruginosa]	Betalactams	Class D betalactamases	OXA	OXA-19	OXA-19	[Pseudomonas aeruginosa]
919	SARD_919	Core	gb|AAR32134.1	gb|AAR32134.1|ARO:3001792|OXA-62 [Pandoraea pnomenusa]	Betalactams	Class D betalactamases	OXA	OXA-62	OXA-62	[Pandoraea pnomenusa]
920	SARD_920	Core	gb|ADI58616.1	gb|ADI58616.1|ARO:3001656|OXA-172 [Acinetobacter baumannii]	Betalactams	Class D betalactamases	OXA	OXA-172	OXA-172	[Acinetobacter baumannii]
921	SARD_921	Core	gb|ABE03012.1	gb|ABE03012.1|ARO:3001625|OXA-89 [Acinetobacter baumannii]	Betalactams	Class D betalactamases	OXA	OXA-89	OXA-89	[Acinetobacter baumannii]
922	SARD_922	Core	gb|ACD84989.1	gb|ACD84989.1|ARO:3001652|OXA-131 [Acinetobacter baumannii]	Betalactams	Class D betalactamases	OXA	OXA-131	OXA-131	[Acinetobacter baumannii]
923	SARD_923	Core	gb|BAR45714.1	gb|BAR45714.1|ARO:3003610|OXA-454 [Delftia acidovorans]	Betalactams	Class D betalactamases	OXA	OXA-454	OXA-454	[Delftia acidovorans]
924	SARD_924	Core	gb|CAG15145.1	gb|CAG15145.1|ARO:3001772|OXA-59 [Burkholderia pseudomallei]	Betalactams	Class D betalactamases	OXA	OXA-59	OXA-59	[Burkholderia pseudomallei]
925	SARD_925	Core	gb|AEQ73521.1	gb|AEQ73521.1|ARO:3001806|OXA-224 [Pseudomonas aeruginosa]	Betalactams	Class D betalactamases	OXA	OXA-224	OXA-224	[Pseudomonas aeruginosa]
926	SARD_926	Core	gb|AEM66528.1	gb|AEM66528.1|ARO:3001809|OXA-209 [Riemerella anatipestifer]	Betalactams	Class D betalactamases	OXA	OXA-209	OXA-209	[Riemerella anatipestifer]
927	SARD_927	Core	gb|AIY30332.1	gb|AIY30332.1|ARO:3003161|OXA-423 [Acinetobacter baumannii]	Betalactams	Class D betalactamases	OXA	OXA-423	OXA-423	[Acinetobacter baumannii]
928	SARD_928	Core	gb|ABF50983.1	gb|ABF50983.1|ARO:3001437|OXA-67 [Acinetobacter baumannii]	Betalactams	Class D betalactamases	OXA	OXA-67	OXA-67	[Acinetobacter baumannii]
929	SARD_929	Core	gb|CCJ32597.1	gb|CCJ32597.1|ARO:3001674|OXA-249 [Acinetobacter baumannii]	Betalactams	Class D betalactamases	OXA	OXA-249	OXA-249	[Acinetobacter baumannii]
930	SARD_930	Core	gb|AIZ00987.1	gb|AIZ00987.1|ARO:3003117|OXA-421 [Acinetobacter pittii]	Betalactams	Class D betalactamases	OXA	OXA-421	OXA-421	[Acinetobacter pittii]
931	SARD_931	Core	gb|AAW81358.1	gb|AAW81358.1|ARO:3001645|OXA-78 [Acinetobacter baumannii]	Betalactams	Class D betalactamases	OXA	OXA-78	OXA-78	[Acinetobacter baumannii]
932	SARD_932	Core	gb|ADV41666.1	gb|ADV41666.1|ARO:3001475|OXA-183 [Pseudomonas aeruginosa]	Betalactams	Class D betalactamases	OXA	OXA-183	OXA-183	[Pseudomonas aeruginosa]
933	SARD_933	Core	gb|AEO92079.1	gb|AEO92079.1|ARO:3001483|OXA-205 [Pseudomonas aeruginosa]	Betalactams	Class D betalactamases	OXA	OXA-205	OXA-205	[Pseudomonas aeruginosa]
934	SARD_934	Core	gb|ABF47914.1	gb|ABF47914.1|ARO:3001627|OXA-91 [Acinetobacter baumannii]	Betalactams	Class D betalactamases	OXA	OXA-91	OXA-91	[Acinetobacter baumannii]
935	SARD_935	Core	gb|ABI63579.1	gb|ABI63579.1|ARO:3001412|OXA-17 [Klebsiella pneumoniae] Partial	Betalactams	Class D betalactamases	OXA	OXA-17	OXA-17	[Klebsiella pneumoniae] Partial
936	SARD_936	Core	gb|AAG45720.1	gb|AAG45720.1|ARO:3001405|OXA-10 [Escherichia coli]	Betalactams	Class D betalactamases	OXA	OXA-10	OXA-10	[Escherichia coli]
937	SARD_937	Core	gb|AAM34291.1	gb|AAM34291.1|ARO:3001419|OXA-24 [Acinetobacter baumannii]	Betalactams	Class D betalactamases	OXA	OXA-24	OXA-24	[Acinetobacter baumannii]
938	SARD_938	Core	gb|CAL85435.1	gb|CAL85435.1|ARO:3001439|OXA-101 [Citrobacter freundii]	Betalactams	Class D betalactamases	OXA	OXA-101	OXA-101	[Citrobacter freundii]
939	SARD_939	Core	gb|CAH69530.1	gb|CAH69530.1|ARO:3001798|OXA-74 [Pseudomonas aeruginosa]	Betalactams	Class D betalactamases	OXA	OXA-74	OXA-74	[Pseudomonas aeruginosa]
940	SARD_940	Core	gb|AHA11125.1	gb|AHA11125.1|ARO:3001549|OXA-362 [Acinetobacter lwoffii]	Betalactams	Class D betalactamases	OXA	OXA-362	OXA-362	[Acinetobacter lwoffii]
941	SARD_941	Core	gb|ADM26744.1	gb|ADM26744.1|ARO:3001473|OXA-179 [Acinetobacter baumannii]	Betalactams	Class D betalactamases	OXA	OXA-179	OXA-179	[Acinetobacter baumannii]
942	SARD_942	Core	gb|ADX07748.1	gb|ADX07748.1|ARO:3001664|OXA-203 [Acinetobacter baumannii]	Betalactams	Class D betalactamases	OXA	OXA-203	OXA-203	[Acinetobacter baumannii]
943	SARD_943	Core	gb|CCE73593.2	gb|CCE73593.2|ARO:3001503|OXA-258 [Achromobacter ruhlandii]	Betalactams	Class D betalactamases	OXA	OXA-258	OXA-258	[Achromobacter ruhlandii]
944	SARD_944	Core	gb|AHL30275.1	gb|AHL30275.1|ARO:3001561|OXA-375 [Acinetobacter baumannii]	Betalactams	Class D betalactamases	OXA	OXA-375	OXA-375	[Acinetobacter baumannii]
945	SARD_945	Core	gb|AAP40270.1	gb|AAP40270.1|ARO:3001671|OXA-49 [Acinetobacter baumannii]	Betalactams	Class D betalactamases	OXA	OXA-49	OXA-49	[Acinetobacter baumannii]
946	SARD_946	Core	gb|AAK15582.1	gb|AAK15582.1|ARO:3001428|OXA-34 [Pseudomonas aeruginosa]	Betalactams	Class D betalactamases	OXA	OXA-34	OXA-34	[Pseudomonas aeruginosa]
947	SARD_947	Core	gb|AGU69255.1	gb|AGU69255.1|ARO:3001688|OXA-317 [Acinetobacter baumannii]	Betalactams	Class D betalactamases	OXA	OXA-317	OXA-317	[Acinetobacter baumannii]
948	SARD_948	Core	gb|AGW83451.1	gb|AGW83451.1|ARO:3001540|OXA-353 [Acinetobacter calcoaceticus]	Betalactams	Class D betalactamases	OXA	OXA-353	OXA-353	[Acinetobacter calcoaceticus]
949	SARD_949	Core	gb|ABY79006.1	gb|ABY79006.1|ARO:3001803|OXA-142 [Pseudomonas aeruginosa]	Betalactams	Class D betalactamases	OXA	OXA-142	OXA-142	[Pseudomonas aeruginosa]
950	SARD_950	Core	gb|AAW22056.1	gb|AAW22056.1|ARO:3001785|OXA-73 [Klebsiella pneumoniae]	Betalactams	Class D betalactamases	OXA	OXA-73	OXA-73	[Klebsiella pneumoniae]
951	SARD_951	Core	gb|AIT76095.1	gb|AIT76095.1|ARO:3001584|OXA-398 [Acinetobacter baumannii]	Betalactams	Class D betalactamases	OXA	OXA-398	OXA-398	[Acinetobacter baumannii]
952	SARD_952	Core	gb|AFM55002.1	gb|AFM55002.1|ARO:3001693|OXA-230 [Acinetobacter bereziniae]	Betalactams	Class D betalactamases	OXA	OXA-230	OXA-230	[Acinetobacter bereziniae]
953	SARD_953	Core	gb|CAD32564.1	gb|CAD32564.1|ARO:3001769|OXA-42 [Burkholderia pseudomallei]	Betalactams	Class D betalactamases	OXA	OXA-42	OXA-42	[Burkholderia pseudomallei]
954	SARD_954	Core	gb|AFH36330.1	gb|AFH36330.1|ARO:3001676|OXA-235 [Acinetobacter baumannii]	Betalactams	Class D betalactamases	OXA	OXA-235	OXA-235	[Acinetobacter baumannii]
955	SARD_955	Core	gb|AIG94927.1	gb|AIG94927.1|ARO:3001606|OXA-415 [Pseudomonas aeruginosa]	Betalactams	Class D betalactamases	OXA	OXA-415	OXA-415	[Pseudomonas aeruginosa]
956	SARD_956	Core	gb|AGZ83155.1	gb|AGZ83155.1|ARO:3001546|OXA-359 [Acinetobacter calcoaceticus]	Betalactams	Class D betalactamases	OXA	OXA-359	OXA-359	[Acinetobacter calcoaceticus]
957	SARD_957	Core	gb|AHN07454.1	gb|AHN07454.1|ARO:3001526|OXA-338 [Acinetobacter baumannii]	Betalactams	Class D betalactamases	OXA	OXA-338	OXA-338	[Acinetobacter baumannii]
958	SARD_958	Core	gb|BAN10684.1	gb|BAN10684.1|ARO:3001682|OXA-254 [Acinetobacter baumannii]	Betalactams	Class D betalactamases	OXA	OXA-254	OXA-254	[Acinetobacter baumannii]
959	SARD_959	Core	gb|AGW16408.1	gb|AGW16408.1|ARO:3001514|OXA-326 [Acinetobacter calcoaceticus]	Betalactams	Class D betalactamases	OXA	OXA-326	OXA-326	[Acinetobacter calcoaceticus]
960	SARD_960	Core	gb|AGW83449.1	gb|AGW83449.1|ARO:3001538|OXA-351 [Acinetobacter calcoaceticus]	Betalactams	Class D betalactamases	OXA	OXA-351	OXA-351	[Acinetobacter calcoaceticus]
961	SARD_961	Core	gb|ABO33299.1	gb|ABO33299.1|ARO:3001647|OXA-97 [Acinetobacter baumannii]	Betalactams	Class D betalactamases	OXA	OXA-97	OXA-97	[Acinetobacter baumannii]
962	SARD_962	Core	gb|AAR32651.1	gb|AAR32651.1|ARO:3001795|OXA-56 [Pseudomonas aeruginosa]	Betalactams	Class D betalactamases	OXA	OXA-56	OXA-56	[Pseudomonas aeruginosa]
963	SARD_963	Core	gb|ADI58621.1	gb|ADI58621.1|ARO:3001661|OXA-177 [Acinetobacter baumannii]	Betalactams	Class D betalactamases	OXA	OXA-177	OXA-177	[Acinetobacter baumannii]
964	SARD_964	Core	gb|ACI28281.1	gb|ACI28281.1|ARO:3001779|OXA-146 [Acinetobacter baumannii]	Betalactams	Class D betalactamases	OXA	OXA-146	OXA-146	[Acinetobacter baumannii]
965	SARD_965	Core	gb|AGW16416.1	gb|AGW16416.1|ARO:3001522|OXA-334 [Acinetobacter johnsonii]	Betalactams	Class D betalactamases	OXA	OXA-334	OXA-334	[Acinetobacter johnsonii]
966	SARD_966	Core	gb|ADK35872.1	gb|ADK35872.1|ARO:3001468|OXA-168 [Acinetobacter baumannii]	Betalactams	Class D betalactamases	OXA	OXA-168	OXA-168	[Acinetobacter baumannii]
967	SARD_967	Core	gb|ABV31687.1	gb|ABV31687.1|ARO:3001638|OXA-107 [Acinetobacter baumannii A424]	Betalactams	Class D betalactamases	OXA	OXA-107	OXA-107	[Acinetobacter baumannii A424]
968	SARD_968	Core	gb|AHX74209.1	gb|AHX74209.1|ARO:3001409|OXA-14 [Pseudomonas aeruginosa]	Betalactams	Class D betalactamases	OXA	OXA-14	OXA-14	[Pseudomonas aeruginosa]
969	SARD_969	Core	gb|AAW81341.1	gb|AAW81341.1|ARO:3001618|OXA-70 [Acinetobacter baumannii]	Betalactams	Class D betalactamases	OXA	OXA-70	OXA-70	[Acinetobacter baumannii]
970	SARD_970	Core	gb|AHL30274.1	gb|AHL30274.1|ARO:3001560|OXA-374 [Acinetobacter baumannii]	Betalactams	Class D betalactamases	OXA	OXA-374	OXA-374	[Acinetobacter baumannii]
971	SARD_971	Core	gb|ADX07746.1	gb|ADX07746.1|ARO:3001666|OXA-201 [Acinetobacter baumannii]	Betalactams	Class D betalactamases	OXA	OXA-201	OXA-201	[Acinetobacter baumannii]
972	SARD_972	Core	gb|AAX51234.1	gb|AAX51234.1|ARO:3001621|OXA-76 [Acinetobacter baumannii]	Betalactams	Class D betalactamases	OXA	OXA-76	OXA-76	[Acinetobacter baumannii]
973	SARD_973	Core	gb|ABY77907.1	gb|ABY77907.1|ARO:3001648|OXA-128 [Acinetobacter baumannii]	Betalactams	Class D betalactamases	OXA	OXA-128	OXA-128	[Acinetobacter baumannii]
974	SARD_974	Core	gb|AGU69250.1	gb|AGU69250.1|ARO:3001683|OXA-312 [Acinetobacter baumannii]	Betalactams	Class D betalactamases	OXA	OXA-312	OXA-312	[Acinetobacter baumannii]
975	SARD_975	Core	gb|ACC55538.1	gb|ACC55538.1|ARO:3001415|OXA-20 [Acinetobacter baumannii ACICU]	Betalactams	Class D betalactamases	OXA	OXA-20	OXA-20	[Acinetobacter baumannii ACICU]
976	SARD_976	Core	gb|AHK51384.1	gb|AHK51384.1|ARO:3001573|OXA-387 [Acinetobacter baumannii]	Betalactams	Class D betalactamases	OXA	OXA-387	OXA-387	[Acinetobacter baumannii]
977	SARD_977	Core	gb|ADK35869.1	gb|ADK35869.1|ARO:3001465|OXA-165 [Acinetobacter baumannii]	Betalactams	Class D betalactamases	OXA	OXA-165	OXA-165	[Acinetobacter baumannii]
978	SARD_978	Core	gb|ABV31689.1	gb|ABV31689.1|ARO:3001640|OXA-109 [Acinetobacter baumannii]	Betalactams	Class D betalactamases	OXA	OXA-109	OXA-109	[Acinetobacter baumannii]
979	SARD_979	Core	gb|ABK34774.1	gb|ABK34774.1|ARO:3001615|OXA-66 [Acinetobacter baumannii]	Betalactams	Class D betalactamases	OXA	OXA-66	OXA-66	[Acinetobacter baumannii]
980	SARD_980	Core	gb|AHL30287.1	gb|AHL30287.1|ARO:3001575|OXA-389 [Acinetobacter baumannii]	Betalactams	Class D betalactamases	OXA	OXA-389	OXA-389	[Acinetobacter baumannii]
981	SARD_981	Core	gb|AEB98922.1	gb|AEB98922.1|ARO:3001481|OXA-196 [Acinetobacter nosocomialis]	Betalactams	Class D betalactamases	OXA	OXA-196	OXA-196	[Acinetobacter nosocomialis]
982	SARD_982	Core	gb|ADB28892.1	gb|ADB28892.1|ARO:3001705|OXA-72 [Acinetobacter baumannii] Partial	Betalactams	Class D betalactamases	OXA	OXA-72	OXA-72	[Acinetobacter baumannii] Partial
983	SARD_983	Core	gb|ABV71247.1	gb|ABV71247.1|ARO:3001634|OXA-80 [Acinetobacter baumannii]	Betalactams	Class D betalactamases	OXA	OXA-80	OXA-80	[Acinetobacter baumannii]
984	SARD_984	Core	gb|ABX38721.1	gb|ABX38721.1|ARO:3001609|OXA-114a [Achromobacter xylosoxidans]	Betalactams	Class D betalactamases	OXA	OXA-114a	OXA-114a	[Achromobacter xylosoxidans]
985	SARD_985	Core	gb|AHL30279.1	gb|AHL30279.1|ARO:3001565|OXA-379 [Acinetobacter baumannii]	Betalactams	Class D betalactamases	OXA	OXA-379	OXA-379	[Acinetobacter baumannii]
986	SARD_986	Core	gb|AHC31001.1	gb|AHC31001.1|ARO:3001807|OXA-246 [Pseudomonas aeruginosa]	Betalactams	Class D betalactamases	OXA	OXA-246	OXA-246	[Pseudomonas aeruginosa]
987	SARD_987	Core	gb|AAQ76277.1	gb|AAQ76277.1|ARO:3001796|OXA-50 [Pseudomonas aeruginosa]	Betalactams	Class D betalactamases	OXA	OXA-50	OXA-50	[Pseudomonas aeruginosa]
988	SARD_988	Core	gb|AAK55330.1	gb|AAK55330.1|ARO:3001768|OXA-118 [Burkholderia cepacia]	Betalactams	Class D betalactamases	OXA	OXA-118	OXA-118	[Burkholderia cepacia]
989	SARD_989	Core	gb|AFB82783.1	gb|AFB82783.1|ARO:3001396|OXA-1 [Klebsiella pneumoniae]	Betalactams	Class D betalactamases	OXA	OXA-1	OXA-1	[Klebsiella pneumoniae]
990	SARD_990	Core	gb|CAC35728.1	gb|CAC35728.1|ARO:3001424|OXA-29 [Fluoribacter gormanii]	Betalactams	Class D betalactamases	OXA	OXA-29	OXA-29	[Fluoribacter gormanii]
991	SARD_991	Core	gb|AAP69225.1	gb|AAP69225.1|ARO:3001781|OXA-47 [Klebsiella pneumoniae]	Betalactams	Class D betalactamases	OXA	OXA-47	OXA-47	[Klebsiella pneumoniae]
992	SARD_992	Core	gb|ABW95047.1	gb|ABW95047.1|ARO:3001441|OXA-116 [Acinetobacter baumannii] Partial	Betalactams	Class D betalactamases	OXA	OXA-116	OXA-116	[Acinetobacter baumannii] Partial
993	SARD_993	Core	gb|ACX31141.1	gb|ACX31141.1|ARO:3001454|OXA-149 [Acinetobacter baumannii]	Betalactams	Class D betalactamases	OXA	OXA-149	OXA-149	[Acinetobacter baumannii]
994	SARD_994	Core	gb|ADX07745.1	gb|ADX07745.1|ARO:3001665|OXA-200 [Acinetobacter baumannii]	Betalactams	Class D betalactamases	OXA	OXA-200	OXA-200	[Acinetobacter baumannii]
995	SARD_995	Core	gb|AGC70814.1	gb|AGC70814.1|ARO:3001791|OXA-247 [Klebsiella pneumoniae]	Betalactams	Class D betalactamases	OXA	OXA-247	OXA-247	[Klebsiella pneumoniae]
996	SARD_996	Core	gb|CCW28916.1	gb|CCW28916.1|ARO:3001504|OXA-309 [Acinetobacter johnsonii]	Betalactams	Class D betalactamases	OXA	OXA-309	OXA-309	[Acinetobacter johnsonii]
997	SARD_997	Core	gb|CCJ32598.1	gb|CCJ32598.1|ARO:3001675|OXA-250 [Acinetobacter baumannii]	Betalactams	Class D betalactamases	OXA	OXA-250	OXA-250	[Acinetobacter baumannii]
998	SARD_998	Core	gb|AGW16417.1	gb|AGW16417.1|ARO:3001523|OXA-335 [Acinetobacter lwoffii]	Betalactams	Class D betalactamases	OXA	OXA-335	OXA-335	[Acinetobacter lwoffii]
999	SARD_999	Core	gb|AHF71363.1	gb|AHF71363.1|ARO:3001774|OXA-370 [Enterobacter sp. 87F-2]	Betalactams	Class D betalactamases	OXA	OXA-370	OXA-370	[Enterobacter sp. 87F-2]
1000	SARD_1000	Core	gb|AEV91552.1	gb|AEV91552.1|ARO:3001712|OXA-213 [Acinetobacter calcoaceticus]	Betalactams	Class D betalactamases	OXA	OXA-213	OXA-213	[Acinetobacter calcoaceticus]
1001	SARD_1001	Core	gb|ACD84990.1	gb|ACD84990.1|ARO:3001653|OXA-132 [Acinetobacter baumannii]	Betalactams	Class D betalactamases	OXA	OXA-132	OXA-132	[Acinetobacter baumannii]
1002	SARD_1002	Core	gb|ABC26006.1	gb|ABC26006.1|ARO:3001624|OXA-84 [Acinetobacter baumannii]	Betalactams	Class D betalactamases	OXA	OXA-84	OXA-84	[Acinetobacter baumannii]
1003	SARD_1003	Core	gb|ADI58617.1	gb|ADI58617.1|ARO:3001657|OXA-173 [Acinetobacter baumannii]	Betalactams	Class D betalactamases	OXA	OXA-173	OXA-173	[Acinetobacter baumannii]
1004	SARD_1004	Core	gb|AJA32742.1	gb|AJA32742.1|ARO:3003147|OXA-424 [Acinetobacter baumannii]	Betalactams	Class D betalactamases	OXA	OXA-424	OXA-424	[Acinetobacter baumannii]
1005	SARD_1005	Core	gb|AGW16404.1	gb|AGW16404.1|ARO:3001510|OXA-322 [Acinetobacter calcoaceticus]	Betalactams	Class D betalactamases	OXA	OXA-322	OXA-322	[Acinetobacter calcoaceticus]
1006	SARD_1006	Core	gb|CAF74882.1	gb|CAF74882.1|ARO:3001771|OXA-57 [Burkholderia pseudomallei 576]	Betalactams	Class D betalactamases	OXA	OXA-57	OXA-57	[Burkholderia pseudomallei 576]
1007	SARD_1007	Core	gb|AGW16413.1	gb|AGW16413.1|ARO:3001519|OXA-331 [Acinetobacter calcoaceticus]	Betalactams	Class D betalactamases	OXA	OXA-331	OXA-331	[Acinetobacter calcoaceticus]
1008	SARD_1008	Core	gb|WP_032865068.1	gb|WP_032865068.1|ARO:3001742|OXA-287 [Acinetobacter sp. CIP 56.2]	Betalactams	Class D betalactamases	OXA	OXA-287	OXA-287	[Acinetobacter sp. CIP 56.2]
1009	SARD_1009	Core	gb|AJP77058	gb|AJP77058|ARO:3003719|MSI-OXA [Massilia sp. SB1-3]	Betalactams	Class D betalactamases	OXA	MSI-OXA	MSI-OXA	[Massilia sp. SB1-3]
1010	SARD_1010	Core	gb|ENX60508.1	gb|ENX60508.1|ARO:3001743|OXA-288 [Acinetobacter sp. CIP 70.18]	Betalactams	Class D betalactamases	OXA	OXA-288	OXA-288	[Acinetobacter sp. CIP 70.18]
1011	SARD_1011	Core	gb|AHN07464.1	gb|AHN07464.1|ARO:3001534|OXA-346 [Acinetobacter baumannii]	Betalactams	Class D betalactamases	OXA	OXA-346	OXA-346	[Acinetobacter baumannii]
1012	SARD_1012	Core	gb|AKR53961.1	gb|AKR53961.1|ARO:3003595|OXA-439 [Escherichia coli]	Betalactams	Class D betalactamases	OXA	OXA-439	OXA-439	[Escherichia coli]
1013	SARD_1013	Core	gb|ALC79292.1	gb|ALC79292.1|ARO:3003634|OXA-477 [Brachyspira pilosicoli]	Betalactams	Class D betalactamases	OXA	OXA-477	OXA-477	[Brachyspira pilosicoli]
1014	SARD_1014	Core	gb|AFR53898.2	gb|AFR53898.2|ARO:3001551|OXA-364 [Achromobacter dolens]	Betalactams	Class D betalactamases	OXA	OXA-364	OXA-364	[Achromobacter dolens]
1015	SARD_1015	Core	gb|AKR53962.1	gb|AKR53962.1|ARO:3003596|OXA-440 [Acinetobacter baumannii]	Betalactams	Class D betalactamases	OXA	OXA-440	OXA-440	[Acinetobacter baumannii]
1016	SARD_1016	Core	gb|ALC79293.1	gb|ALC79293.1|ARO:3003635|OXA-478 [Brachyspira pilosicoli]	Betalactams	Class D betalactamases	OXA	OXA-478	OXA-478	[Brachyspira pilosicoli]
1017	SARD_1017	Core	gb|AMB19637.1	gb|AMB19637.1|ARO:3001555|OXA-368 [Aeromonas sobria]	Betalactams	Class D betalactamases	OXA	OXA-368	OXA-368	[Aeromonas sobria]
1018	SARD_1018	Core	gb|ENW94121.1	gb|ENW94121.1|ARO:3001746|OXA-291 [Acinetobacter sp. ANC 4105]	Betalactams	Class D betalactamases	OXA	OXA-291	OXA-291	[Acinetobacter sp. ANC 4105]
1019	SARD_1019	Core	gb|AIG22448.1	gb|AIG22448.1|ARO:3001558|OXA-372 [Citrobacter freundii]	Betalactams	Class D betalactamases	OXA	OXA-372	OXA-372	[Citrobacter freundii]
1020	SARD_1020	Core	gb|AFZ84684.1	gb|AFZ84684.1|ARO:3003597|OXA-441 [Acinetobacter baumannii]	Betalactams	Class D betalactamases	OXA	OXA-441	OXA-441	[Acinetobacter baumannii]
1021	SARD_1021	Core	gb|ALC79294.1	gb|ALC79294.1|ARO:3003636|OXA-479 [Brachyspira pilosicoli]	Betalactams	Class D betalactamases	OXA	OXA-479	OXA-479	[Brachyspira pilosicoli]
1022	SARD_1022	Core	gb|ENU21024.1	gb|ENU21024.1|ARO:3001751|OXA-296 [Acinetobacter bohemicus ANC 3994]	Betalactams	Class D betalactamases	OXA	OXA-296	OXA-296	[Acinetobacter bohemicus ANC 3994]
1023	SARD_1023	Core	gb|ENX53612.1	gb|ENX53612.1|ARO:3001747|OXA-292 [Acinetobacter sp. NIPH 1867]	Betalactams	Class D betalactamases	OXA	OXA-292	OXA-292	[Acinetobacter sp. NIPH 1867]
1024	SARD_1024	Core	gb|CDM87362.1	gb|CDM87362.1|ARO:3001559|OXA-373 [Acinetobacter johnsonii]	Betalactams	Class D betalactamases	OXA	OXA-373	OXA-373	[Acinetobacter johnsonii]
1025	SARD_1025	Core	gb|AKU37610.1	gb|AKU37610.1|ARO:3003598|OXA-442 [Acinetobacter baumannii]	Betalactams	Class D betalactamases	OXA	OXA-442	OXA-442	[Acinetobacter baumannii]
1026	SARD_1026	Core	gb|ALL53530.1	gb|ALL53530.1|ARO:3003637|OXA-480 [Acinetobacter baumannii]	Betalactams	Class D betalactamases	OXA	OXA-480	OXA-480	[Acinetobacter baumannii]
1027	SARD_1027	Core	gb|WP_032877719.1	gb|WP_032877719.1|ARO:3001748|OXA-293 [Acinetobacter sp. ANC 3929]	Betalactams	Class D betalactamases	OXA	OXA-293	OXA-293	[Acinetobacter sp. ANC 3929]
1028	SARD_1028	Core	gb|AAN41430.1	gb|AAN41430.1|ARO:3001578|OXA-392 [uncultured bacterium]	Betalactams	Class D betalactamases	OXA	OXA-392	OXA-392	[uncultured bacterium]
1029	SARD_1029	Core	gb|ENU93232.1	gb|ENU93232.1|ARO:3001749|OXA-294 [Acinetobacter sp. NIPH 758]	Betalactams	Class D betalactamases	OXA	OXA-294	OXA-294	[Acinetobacter sp. NIPH 758]
1030	SARD_1030	Core	gb|AIS39036.1	gb|AIS39036.1|ARO:3001586|OXA-400 [Acinetobacter baumannii]	Betalactams	Class D betalactamases	OXA	OXA-400	OXA-400	[Acinetobacter baumannii]
1031	SARD_1031	Core	gb|PLT17746.1	gb|PLT17746.1|ARO:3003599|OXA-443 [Ralstonia mannitolilytica]	Betalactams	Class D betalactamases	OXA	OXA-443	OXA-443	[Ralstonia mannitolilytica]
1032	SARD_1032	Core	gb|AKF41839.1	gb|AKF41839.1|ARO:3003639|OXA-482 [Acinetobacter baumannii]	Betalactams	Class D betalactamases	OXA	OXA-482	OXA-482	[Acinetobacter baumannii]
1033	SARD_1033	Core	gb|AIS39035.1	gb|AIS39035.1|ARO:3001588|OXA-402 [Acinetobacter baumannii]	Betalactams	Class D betalactamases	OXA	OXA-402	OXA-402	[Acinetobacter baumannii]
1034	SARD_1034	Core	gb|ENW35072.1	gb|ENW35072.1|ARO:3001717|OXA-261 [Acinetobacter baumannii NIPH 201]	Betalactams	Class D betalactamases	OXA	OXA-261	OXA-261	[Acinetobacter baumannii NIPH 201]
1035	SARD_1035	Core	gb|ENX19403.1	gb|ENX19403.1|ARO:3001750|OXA-295 [Acinetobacter sp. NIPH 2168]	Betalactams	Class D betalactamases	OXA	OXA-295	OXA-295	[Acinetobacter sp. NIPH 2168]
1036	SARD_1036	Core	gb|AIS39034.1	gb|AIS39034.1|ARO:3001587|OXA-401 [Acinetobacter baumannii]	Betalactams	Class D betalactamases	OXA	OXA-401	OXA-401	[Acinetobacter baumannii]
1037	SARD_1037	Core	gb|BAQ55594.1	gb|BAQ55594.1|ARO:3003600|OXA-444 [Ralstonia mannitolilytica]	Betalactams	Class D betalactamases	OXA	OXA-444	OXA-444	[Ralstonia mannitolilytica]
1038	SARD_1038	Core	gb|AKF41840.1	gb|AKF41840.1|ARO:3003640|OXA-483 [Acinetobacter baumannii]	Betalactams	Class D betalactamases	OXA	OXA-483	OXA-483	[Acinetobacter baumannii]
1039	SARD_1039	Core	gb|ENW50687.1	gb|ENW50687.1|ARO:3001718|OXA-262 [Acinetobacter baumannii NIPH 67]	Betalactams	Class D betalactamases	OXA	OXA-262	OXA-262	[Acinetobacter baumannii NIPH 67]
1040	SARD_1040	Core	gb|ENX09209.1	gb|ENX09209.1|ARO:3001752|OXA-297 [Acinetobacter sp. NIPH 1847]	Betalactams	Class D betalactamases	OXA	OXA-297	OXA-297	[Acinetobacter sp. NIPH 1847]
1041	SARD_1041	Core	gb|AIM47095.1	gb|AIM47095.1|ARO:3001589|OXA-403 [Acinetobacter baumannii]	Betalactams	Class D betalactamases	OXA	OXA-403	OXA-403	[Acinetobacter baumannii]
1042	SARD_1042	Core	gb|ENV88740.1	gb|ENV88740.1|ARO:3001707|OXA-103 [Acinetobacter radioresistens DSM 6976 = NBRC 102413 = CIP 103788]	Betalactams	Class D betalactamases	OXA	OXA-103	OXA-103	[Acinetobacter radioresistens DSM 6976 = NBRC 102413 = CIP 103788]
1043	SARD_1043	Core	gb|ENW43915.1	gb|ENW43915.1|ARO:3001719|OXA-263 [Acinetobacter baumannii NIPH 329]	Betalactams	Class D betalactamases	OXA	OXA-263	OXA-263	[Acinetobacter baumannii NIPH 329]
1044	SARD_1044	Core	gb|ENX40034.1	gb|ENX40034.1|ARO:3001753|OXA-298 [Acinetobacter sp. NIPH 3623]	Betalactams	Class D betalactamases	OXA	OXA-298	OXA-298	[Acinetobacter sp. NIPH 3623]
1045	SARD_1045	Core	gb|AIM47096.1	gb|AIM47096.1|ARO:3001595|OXA-404 [Acinetobacter baumannii]	Betalactams	Class D betalactamases	OXA	OXA-404	OXA-404	[Acinetobacter baumannii]
1046	SARD_1046	Core	gb|AKI29907.1	gb|AKI29907.1|ARO:3003602|OXA-446 [Campylobacter jejuni]	Betalactams	Class D betalactamases	OXA	OXA-446	OXA-446	[Campylobacter jejuni]
1047	SARD_1047	Core	gb|ALI16502.1	gb|ALI16502.1|ARO:3003641|OXA-484 [Klebsiella pneumoniae]	Betalactams	Class D betalactamases	OXA	OXA-484	OXA-484	[Klebsiella pneumoniae]
1048	SARD_1048	Core	gb|ABX45061.1	gb|ABX45061.1|ARO:3001444|OXA-122 [Acinetobacter baumannii]	Betalactams	Class D betalactamases	OXA	OXA-122	OXA-122	[Acinetobacter baumannii]
1049	SARD_1049	Core	gb|ENW20318.1	gb|ENW20318.1|ARO:3001720|OXA-264 [Acinetobacter haemolyticus CIP 64.3]	Betalactams	Class D betalactamases	OXA	OXA-264	OXA-264	[Acinetobacter haemolyticus CIP 64.3]
1050	SARD_1050	Core	gb|ENV82218.1	gb|ENV82218.1|ARO:3001754|OXA-299 [Acinetobacter bouvetii DSM 14964 = CIP 107468]	Betalactams	Class D betalactamases	OXA	OXA-299	OXA-299	[Acinetobacter bouvetii DSM 14964 = CIP 107468]
1051	SARD_1051	Core	gb|AJA30430.1	gb|AJA30430.1|ARO:3001596|OXA-405 [Serratia marcescens]	Betalactams	Class D betalactamases	OXA	OXA-405	OXA-405	[Serratia marcescens]
1052	SARD_1052	Core	gb|AKI29908.1	gb|AKI29908.1|ARO:3003603|OXA-447 [Campylobacter jejuni]	Betalactams	Class D betalactamases	OXA	OXA-447	OXA-447	[Campylobacter jejuni]
1053	SARD_1053	Core	gb|KSG40284.1	gb|KSG40284.1|ARO:3003642|OXA-485 [Pseudomonas aeruginosa]	Betalactams	Class D betalactamases	OXA	OXA-485	OXA-485	[Pseudomonas aeruginosa]
1054	SARD_1054	Core	gb|ABX45062.1	gb|ABX45062.1|ARO:3001445|OXA-123 [Acinetobacter baumannii]	Betalactams	Class D betalactamases	OXA	OXA-123	OXA-123	[Acinetobacter baumannii]
1055	SARD_1055	Core	gb|RFX69805.1	gb|RFX69805.1|ARO:3001721|OXA-265 [Acinetobacter haemolyticus]	Betalactams	Class D betalactamases	OXA	OXA-265	OXA-265	[Acinetobacter haemolyticus]
1056	SARD_1056	Core	gb|ENV20093.1	gb|ENV20093.1|ARO:3001755|OXA-300 [Acinetobacter bereziniae NIPH 3]	Betalactams	Class D betalactamases	OXA	OXA-300	OXA-300	[Acinetobacter bereziniae NIPH 3]
1057	SARD_1057	Core	gb|AJD07402.1	gb|AJD07402.1|ARO:3001597|OXA-406 [Acinetobacter baumannii]	Betalactams	Class D betalactamases	OXA	OXA-406	OXA-406	[Acinetobacter baumannii]
1058	SARD_1058	Core	gb|AKI29909.1	gb|AKI29909.1|ARO:3003604|OXA-448 [Campylobacter jejuni]	Betalactams	Class D betalactamases	OXA	OXA-448	OXA-448	[Campylobacter jejuni]
1059	SARD_1059	Core	gb|QBY97442.1	gb|QBY97442.1|ARO:3003643|OXA-486 [Pseudomonas aeruginosa]	Betalactams	Class D betalactamases	OXA	OXA-486	OXA-486	[Pseudomonas aeruginosa]
1060	SARD_1060	Core	gb|ABX45063.1	gb|ABX45063.1|ARO:3001446|OXA-124 [Acinetobacter baumannii]	Betalactams	Class D betalactamases	OXA	OXA-124	OXA-124	[Acinetobacter baumannii]
1061	SARD_1061	Core	gb|ENV38192.1	gb|ENV38192.1|ARO:3001722|OXA-266 [Acinetobacter venetianus RAG-1 = CIP 110063]	Betalactams	Class D betalactamases	OXA	OXA-266	OXA-266	[Acinetobacter venetianus RAG-1 = CIP 110063]
1062	SARD_1062	Core	gb|ENV90372.1	gb|ENV90372.1|ARO:3001756|OXA-301 [Acinetobacter bereziniae LMG 1003 = CIP 70.12]	Betalactams	Class D betalactamases	OXA	OXA-301	OXA-301	[Acinetobacter bereziniae LMG 1003 = CIP 70.12]
1063	SARD_1063	Core	gb|AJD07403.1	gb|AJD07403.1|ARO:3001598|OXA-407 [Acinetobacter baumannii]	Betalactams	Class D betalactamases	OXA	OXA-407	OXA-407	[Acinetobacter baumannii]
1064	SARD_1064	Core	gb|AKI29910.1	gb|AKI29910.1|ARO:3003605|OXA-449 [Campylobacter jejuni]	Betalactams	Class D betalactamases	OXA	OXA-449	OXA-449	[Campylobacter jejuni]
1065	SARD_1065	Core	gb|AKI29919.1	gb|AKI29919.1|ARO:3003609|OXA-453 [Campylobacter jejuni]	Betalactams	Class D betalactamases	OXA	OXA-453	OXA-453	[Campylobacter jejuni]
1066	SARD_1066	Core	gb|TKV86805.1	gb|TKV86805.1|ARO:3003645|OXA-488 [Pseudomonas aeruginosa]	Betalactams	Class D betalactamases	OXA	OXA-488	OXA-488	[Pseudomonas aeruginosa]
1067	SARD_1067	Core	gb|ABX45064.1	gb|ABX45064.1|ARO:3001447|OXA-125 [Acinetobacter baumannii]	Betalactams	Class D betalactamases	OXA	OXA-125	OXA-125	[Acinetobacter baumannii]
1068	SARD_1068	Core	gb|ENV93423.1	gb|ENV93423.1|ARO:3001723|OXA-267 [Acinetobacter calcoaceticus ANC 3680]	Betalactams	Class D betalactamases	OXA	OXA-267	OXA-267	[Acinetobacter calcoaceticus ANC 3680]
1069	SARD_1069	Core	gb|ENX18112.1	gb|ENX18112.1|ARO:3001757|OXA-302 [Acinetobacter sp. CIP 64.2]	Betalactams	Class D betalactamases	OXA	OXA-302	OXA-302	[Acinetobacter sp. CIP 64.2]
1070	SARD_1070	Core	gb|AJD07404.1	gb|AJD07404.1|ARO:3001599|OXA-408 [Acinetobacter baumannii]	Betalactams	Class D betalactamases	OXA	OXA-408	OXA-408	[Acinetobacter baumannii]
1071	SARD_1071	Core	gb|AKI29914.1	gb|AKI29914.1|ARO:3003606|OXA-450 [Campylobacter coli]	Betalactams	Class D betalactamases	OXA	OXA-450	OXA-450	[Campylobacter coli]
1072	SARD_1072	Core	gb|ALC76097.1	gb|ALC76097.1|ARO:3003611|OXA-455 [Achromobacter insuavis]	Betalactams	Class D betalactamases	OXA	OXA-455	OXA-455	[Achromobacter insuavis]
1073	SARD_1073	Core	gb|ABX45065.1	gb|ABX45065.1|ARO:3001448|OXA-126 [Acinetobacter baumannii]	Betalactams	Class D betalactamases	OXA	OXA-126	OXA-126	[Acinetobacter baumannii]
1074	SARD_1074	Core	gb|ARX76025.1	gb|ARX76025.1|ARO:3003128|OXA-436 [Enterobacter asburiae]	Betalactams	Class D betalactamases	OXA	OXA-436	OXA-436	[Enterobacter asburiae]
1075	SARD_1075	Core	gb|AOQ26572.1	gb|AOQ26572.1|ARO:3004362|OXA-535 [Shewanella sp.]	Betalactams	Class D betalactamases	OXA	OXA-535	OXA-535	[Shewanella sp.]
1076	SARD_1076	Core	gb|ABX45066.1	gb|ABX45066.1|ARO:3001449|OXA-127 [Acinetobacter baumannii]	Betalactams	Class D betalactamases	OXA	OXA-127	OXA-127	[Acinetobacter baumannii]
1077	SARD_1077	Core	gb|ENU09033.1	gb|ENU09033.1|ARO:3001724|OXA-268 [Acinetobacter calcoaceticus NIPH 13]	Betalactams	Class D betalactamases	OXA	OXA-268	OXA-268	[Acinetobacter calcoaceticus NIPH 13]
1078	SARD_1078	Core	gb|EOQ63861.1	gb|EOQ63861.1|ARO:3001725|OXA-269 [Acinetobacter calcoaceticus ANC 3811]	Betalactams	Class D betalactamases	OXA	OXA-269	OXA-269	[Acinetobacter calcoaceticus ANC 3811]
1079	SARD_1079	Core	gb|ENX56371.1	gb|ENX56371.1|ARO:3001758|OXA-303 [Acinetobacter sp. ANC 3880]	Betalactams	Class D betalactamases	OXA	OXA-303	OXA-303	[Acinetobacter sp. ANC 3880]
1080	SARD_1080	Core	gb|AJD07405.1	gb|AJD07405.1|ARO:3001600|OXA-409 [Acinetobacter baumannii]	Betalactams	Class D betalactamases	OXA	OXA-409	OXA-409	[Acinetobacter baumannii]
1081	SARD_1081	Core	gb|AKI29916.1	gb|AKI29916.1|ARO:3003607|OXA-451 [Campylobacter jejuni]	Betalactams	Class D betalactamases	OXA	OXA-451	OXA-451	[Campylobacter jejuni]
1082	SARD_1082	Core	gb|ALC76098.1	gb|ALC76098.1|ARO:3003613|OXA-457 [Achromobacter sp. 2015clin2ach]	Betalactams	Class D betalactamases	OXA	OXA-457	OXA-457	[Achromobacter sp. 2015clin2ach]
1083	SARD_1083	Core	gb|SUA76968.1	gb|SUA76968.1|ARO:3001456|OXA-151 [Pandoraea pnomenusa]	Betalactams	Class D betalactamases	OXA	OXA-151	OXA-151	[Pandoraea pnomenusa]
1084	SARD_1084	Core	gb|EOQ69512.1	gb|EOQ69512.1|ARO:3001726|OXA-270 [Acinetobacter pittii ANC 4050]	Betalactams	Class D betalactamases	OXA	OXA-270	OXA-270	[Acinetobacter pittii ANC 4050]
1085	SARD_1085	Core	gb|ENX45276.1	gb|ENX45276.1|ARO:3001759|OXA-304 [Acinetobacter sp. NIPH 542]	Betalactams	Class D betalactamases	OXA	OXA-304	OXA-304	[Acinetobacter sp. NIPH 542]
1086	SARD_1086	Core	gb|AJD07406.1	gb|AJD07406.1|ARO:3001602|OXA-411 [Acinetobacter baumannii]	Betalactams	Class D betalactamases	OXA	OXA-411	OXA-411	[Acinetobacter baumannii]
1087	SARD_1087	Core	gb|AKI29917.1	gb|AKI29917.1|ARO:3003608|OXA-452 [Campylobacter jejuni]	Betalactams	Class D betalactamases	OXA	OXA-452	OXA-452	[Campylobacter jejuni]
1088	SARD_1088	Core	gb|ALC76100.1	gb|ALC76100.1|ARO:3003614|OXA-458 [Achromobacter sp. 2015clin4ach]	Betalactams	Class D betalactamases	OXA	OXA-458	OXA-458	[Achromobacter sp. 2015clin4ach]
1089	SARD_1089	Core	gb|ALA99186.1	gb|ALA99186.1|ARO:3001457|OXA-152 [Pandoraea pnomenusa]	Betalactams	Class D betalactamases	OXA	OXA-152	OXA-152	[Pandoraea pnomenusa]
1090	SARD_1090	Core	gb|EOQ72432.1	gb|EOQ72432.1|ARO:3001727|OXA-271 [Acinetobacter lactucae]	Betalactams	Class D betalactamases	OXA	OXA-271	OXA-271	[Acinetobacter lactucae]
1091	SARD_1091	Core	gb|ENV02983.1	gb|ENV02983.1|ARO:3001760|OXA-305 [Acinetobacter sp. NIPH 817]	Betalactams	Class D betalactamases	OXA	OXA-305	OXA-305	[Acinetobacter sp. NIPH 817]
1092	SARD_1092	Core	gb|AJD07407.1	gb|AJD07407.1|ARO:3001603|OXA-412 [Acinetobacter baumannii]	Betalactams	Class D betalactamases	OXA	OXA-412	OXA-412	[Acinetobacter baumannii]
1093	SARD_1093	Core	gb|ALC76101.1	gb|ALC76101.1|ARO:3003615|OXA-459 [Achromobacter insuavis]	Betalactams	Class D betalactamases	OXA	OXA-459	OXA-459	[Achromobacter insuavis]
1094	SARD_1094	Core	gb|CFB60580.1	gb|CFB60580.1|ARO:3001458|OXA-153 [Pandoraea apista]	Betalactams	Class D betalactamases	OXA	OXA-153	OXA-153	[Pandoraea apista]
1095	SARD_1095	Core	gb|ENW16915.1	gb|ENW16915.1|ARO:3001728|OXA-272 [Acinetobacter pittii ATCC 19004 = CIP 70.29]	Betalactams	Class D betalactamases	OXA	OXA-272	OXA-272	[Acinetobacter pittii ATCC 19004 = CIP 70.29]
1096	SARD_1096	Core	gb|ENX38336.1	gb|ENX38336.1|ARO:3001761|OXA-306 [Acinetobacter sp. NIPH 2100]	Betalactams	Class D betalactamases	OXA	OXA-306	OXA-306	[Acinetobacter sp. NIPH 2100]
1097	SARD_1097	Core	gb|AJD07408.1	gb|AJD07408.1|ARO:3001604|OXA-413 [Acinetobacter baumannii]	Betalactams	Class D betalactamases	OXA	OXA-413	OXA-413	[Acinetobacter baumannii]
1098	SARD_1098	Core	gb|ATL95930.1	gb|ATL95930.1|ARO:3003616|OXA-460 [Campylobacter jejuni]	Betalactams	Class D betalactamases	OXA	OXA-460	OXA-460	[Campylobacter jejuni]
1099	SARD_1099	Core	gb|SNU87672.1	gb|SNU87672.1|ARO:3001459|OXA-154 [Pandoraea sputorum]	Betalactams	Class D betalactamases	OXA	OXA-154	OXA-154	[Pandoraea sputorum]
1100	SARD_1100	Core	gb|ENW12288.1	gb|ENW12288.1|ARO:3001729|OXA-273 [Acinetobacter pittii ANC 3678]	Betalactams	Class D betalactamases	OXA	OXA-273	OXA-273	[Acinetobacter pittii ANC 3678]
1101	SARD_1101	Core	gb|AJD07401.1	gb|AJD07401.1|ARO:3001605|OXA-414 [Acinetobacter baumannii]	Betalactams	Class D betalactamases	OXA	OXA-414	OXA-414	[Acinetobacter baumannii]
1102	SARD_1102	Core	gb|AKI29921.1	gb|AKI29921.1|ARO:3003617|OXA-461 [Campylobacter jejuni]	Betalactams	Class D betalactamases	OXA	OXA-461	OXA-461	[Campylobacter jejuni]
1103	SARD_1103	Core	gb|ALA99189.1	gb|ALA99189.1|ARO:3001460|OXA-155 [Pandoraea sputorum]	Betalactams	Class D betalactamases	OXA	OXA-155	OXA-155	[Pandoraea sputorum]
1104	SARD_1104	Core	gb|ENV18923.1	gb|ENV18923.1|ARO:3001731|OXA-275 [Acinetobacter guillouiae NIPH 991]	Betalactams	Class D betalactamases	OXA	OXA-275	OXA-275	[Acinetobacter guillouiae NIPH 991]
1105	SARD_1105	Core	gb|ENV32314.1	gb|ENV32314.1|ARO:3001763|OXA-308 [Acinetobacter gerneri DSM 14967 = CIP 107464]	Betalactams	Class D betalactamases	OXA	OXA-308	OXA-308	[Acinetobacter gerneri DSM 14967 = CIP 107464]
1106	SARD_1106	Core	gb|AKH90740.1	gb|AKH90740.1|ARO:3001607|OXA-416 [Shewanella xiamenensis]	Betalactams	Class D betalactamases	OXA	OXA-416	OXA-416	[Shewanella xiamenensis]
1107	SARD_1107	Core	gb|ANW35663.1	gb|ANW35663.1|ARO:3003620|OXA-464 [Arcobacter butzleri]	Betalactams	Class D betalactamases	OXA	OXA-464	OXA-464	[Arcobacter butzleri]
1108	SARD_1108	Core	gb|SUA92210.1	gb|SUA92210.1|ARO:3001461|OXA-156 [Pandoraea pulmonicola]	Betalactams	Class D betalactamases	OXA	OXA-156	OXA-156	[Pandoraea pulmonicola]
1109	SARD_1109	Core	gb|ENV13583.1	gb|ENV13583.1|ARO:3001732|OXA-276 [Acinetobacter schindleri NIPH 900]	Betalactams	Class D betalactamases	OXA	OXA-276	OXA-276	[Acinetobacter schindleri NIPH 900]
1110	SARD_1110	Core	gb|AHN07452.1	gb|AHN07452.1|ARO:3001524|OXA-336 [Acinetobacter baumannii]	Betalactams	Class D betalactamases	OXA	OXA-336	OXA-336	[Acinetobacter baumannii]
1111	SARD_1111	Core	gb|AIU44173.1	gb|AIU44173.1|ARO:3001608|OXA-417 [Acinetobacter calcoaceticus]	Betalactams	Class D betalactamases	OXA	OXA-417	OXA-417	[Acinetobacter calcoaceticus]
1112	SARD_1112	Core	gb|AKI29912.1	gb|AKI29912.1|ARO:3003621|OXA-465 [Campylobacter jejuni]	Betalactams	Class D betalactamases	OXA	OXA-465	OXA-465	[Campylobacter jejuni]
1113	SARD_1113	Core	gb|EOR02560.1	gb|EOR02560.1|ARO:3004479|OXA-664 [Acinetobacter tandoii DSM 14970 = CIP 107469]	Betalactams	Class D betalactamases	OXA	OXA-664	OXA-664	[Acinetobacter tandoii DSM 14970 = CIP 107469]
1114	SARD_1114	Core	gb|EPF70268.1	gb|EPF70268.1|ARO:3004478|OXA-665 [Acinetobacter rudis CIP 110305]	Betalactams	Class D betalactamases	OXA	OXA-665	OXA-665	[Acinetobacter rudis CIP 110305]
1115	SARD_1115	Core	gb|ALA99191.1	gb|ALA99191.1|ARO:3001462|OXA-157 [Pandoraea norimbergensis]	Betalactams	Class D betalactamases	OXA	OXA-157	OXA-157	[Pandoraea norimbergensis]
1116	SARD_1116	Core	gb|EPH38243.1	gb|EPH38243.1|ARO:3001730|OXA-274 [Acinetobacter guillouiae MSP4-18]	Betalactams	Class D betalactamases	OXA	OXA-274	OXA-274	[Acinetobacter guillouiae MSP4-18]
1117	SARD_1117	Core	gb|ENU21708.1	gb|ENU21708.1|ARO:3001741|OXA-286 [Acinetobacter sp. NIPH 809]	Betalactams	Class D betalactamases	OXA	OXA-286	OXA-286	[Acinetobacter sp. NIPH 809]
1118	SARD_1118	Core	gb|ENV45890.1	gb|ENV45890.1|ARO:3001733|OXA-277 [Acinetobacter schindleri CIP 107287]	Betalactams	Class D betalactamases	OXA	OXA-277	OXA-277	[Acinetobacter schindleri CIP 107287]
1119	SARD_1119	Core	gb|RIL13772.1	gb|RIL13772.1|ARO:3001525|OXA-337 [Acinetobacter baumannii]	Betalactams	Class D betalactamases	OXA	OXA-337	OXA-337	[Acinetobacter baumannii]
1120	SARD_1120	Core	gb|OWG16436.1	gb|OWG16436.1|ARO:3004489|OXA-663 [Klebsiella pneumoniae BIDMC 35]	Betalactams	Class D betalactamases	OXA	OXA-663	OXA-663	[Klebsiella pneumoniae BIDMC 35]
1121	SARD_1121	Core	gb|ARO85965.1	gb|ARO85965.1|ARO:3003115|OXA-427 [Enterobacter cloacae]	Betalactams	Class D betalactamases	OXA	OXA-427	OXA-427	[Enterobacter cloacae]
1122	SARD_1122	Core	gb|AKI29913.1	gb|AKI29913.1|ARO:3003622|OXA-466 [Campylobacter jejuni]	Betalactams	Class D betalactamases	OXA	OXA-466	OXA-466	[Campylobacter jejuni]
1123	SARD_1123	Core	gb|ALA99192.1	gb|ALA99192.1|ARO:3001463|OXA-158 [Pandoraea sp. Va8523]	Betalactams	Class D betalactamases	OXA	OXA-158	OXA-158	[Pandoraea sp. Va8523]
1124	SARD_1124	Core	gb|ENU35234.1	gb|ENU35234.1|ARO:3001734|OXA-279 [Acinetobacter parvus DSM 16617 = CIP 108168]	Betalactams	Class D betalactamases	OXA	OXA-279	OXA-279	[Acinetobacter parvus DSM 16617 = CIP 108168]
1125	SARD_1125	Core	gb|AHN07456.1	gb|AHN07456.1|ARO:3001527|OXA-339 [Acinetobacter baumannii]	Betalactams	Class D betalactamases	OXA	OXA-339	OXA-339	[Acinetobacter baumannii]
1126	SARD_1126	Core	gb|AJG01375.1	gb|AJG01375.1|ARO:3003120|OXA-429 [Acinetobacter baumannii]	Betalactams	Class D betalactamases	OXA	OXA-429	OXA-429	[Acinetobacter baumannii]
1127	SARD_1127	Core	gb|ALC79285.1	gb|ALC79285.1|ARO:3003626|OXA-470 [Brachyspira pilosicoli]	Betalactams	Class D betalactamases	OXA	OXA-470	OXA-470	[Brachyspira pilosicoli]
1128	SARD_1128	Core	gb|CAB76928.1	gb|CAB76928.1|ARO:3004837|OXA-724 [Aeromonas hydrophila]	Betalactams	Class D betalactamases	OXA	OXA-724	OXA-724	[Aeromonas hydrophila]
1129	SARD_1129	Core	gb|AFO09969.1	gb|AFO09969.1|ARO:3001477|OXA-185 [Campylobacter jejuni]	Betalactams	Class D betalactamases	OXA	OXA-185	OXA-185	[Campylobacter jejuni]
1130	SARD_1130	Core	gb|ENV74419.1	gb|ENV74419.1|ARO:3001735|OXA-280 [Acinetobacter johnsonii ANC 3681]	Betalactams	Class D betalactamases	OXA	OXA-280	OXA-280	[Acinetobacter johnsonii ANC 3681]
1131	SARD_1131	Core	gb|OTK94966.1	gb|OTK94966.1|ARO:3001528|OXA-340 [Acinetobacter baumannii]	Betalactams	Class D betalactamases	OXA	OXA-340	OXA-340	[Acinetobacter baumannii]
1132	SARD_1132	Core	gb|WP_063862927.1	gb|WP_063862927.1|ARO:3003121|OXA-430 [Acinetobacter baumannii]	Betalactams	Class D betalactamases	OXA	OXA-430	OXA-430	[Acinetobacter baumannii]
1133	SARD_1133	Core	gb|ALC79286.1	gb|ALC79286.1|ARO:3003627|OXA-471 [Brachyspira pilosicoli]	Betalactams	Class D betalactamases	OXA	OXA-471	OXA-471	[Brachyspira pilosicoli]
1134	SARD_1134	Core	gb|WP_038350216.1	gb|WP_038350216.1|ARO:3001496|OXA-234 [Acinetobacter baumannii]	Betalactams	Class D betalactamases	OXA	OXA-234	OXA-234	[Acinetobacter baumannii]
1135	SARD_1135	Core	gb|ENU38533.1	gb|ENU38533.1|ARO:3001736|OXA-281 [Acinetobacter johnsonii CIP 64.6]	Betalactams	Class D betalactamases	OXA	OXA-281	OXA-281	[Acinetobacter johnsonii CIP 64.6]
1136	SARD_1136	Core	gb|AHN07458.1	gb|AHN07458.1|ARO:3001529|OXA-341 [Acinetobacter baumannii]	Betalactams	Class D betalactamases	OXA	OXA-341	OXA-341	[Acinetobacter baumannii]
1137	SARD_1137	Core	gb|AJG01377.1	gb|AJG01377.1|ARO:3003124|OXA-431 [Acinetobacter baumannii]	Betalactams	Class D betalactamases	OXA	OXA-431	OXA-431	[Acinetobacter baumannii]
1138	SARD_1138	Core	gb|ALC79287.1	gb|ALC79287.1|ARO:3003628|OXA-472 [Brachyspira pilosicoli]	Betalactams	Class D betalactamases	OXA	OXA-472	OXA-472	[Brachyspira pilosicoli]
1139	SARD_1139	Core	gb|ASF15667.1	gb|ASF15667.1|ARO:3001501|OXA-252 [Shewanella sp. FDAARGOS_354]	Betalactams	Class D betalactamases	OXA	OXA-252	OXA-252	[Shewanella sp. FDAARGOS_354]
1140	SARD_1140	Core	gb|EKE23052.1	gb|EKE23052.1|ARO:3001737|OXA-282 [uncultured bacterium]	Betalactams	Class D betalactamases	OXA	OXA-282	OXA-282	[uncultured bacterium]
1141	SARD_1141	Core	gb|AHN07460.1	gb|AHN07460.1|ARO:3001530|OXA-342 [Acinetobacter baumannii]	Betalactams	Class D betalactamases	OXA	OXA-342	OXA-342	[Acinetobacter baumannii]
1142	SARD_1142	Core	gb|AJG01378.1	gb|AJG01378.1|ARO:3003125|OXA-432 [Acinetobacter baumannii]	Betalactams	Class D betalactamases	OXA	OXA-432	OXA-432	[Acinetobacter baumannii]
1143	SARD_1143	Core	gb|ALC79288.1	gb|ALC79288.1|ARO:3003629|OXA-473 [Brachyspira pilosicoli]	Betalactams	Class D betalactamases	OXA	OXA-473	OXA-473	[Brachyspira pilosicoli]
1144	SARD_1144	Core	gb|AGV04655.1	gb|AGV04655.1|ARO:3001715|OXA-259 [Acinetobacter baumannii]	Betalactams	Class D betalactamases	OXA	OXA-259	OXA-259	[Acinetobacter baumannii]
1145	SARD_1145	Core	gb|ENU15301.1	gb|ENU15301.1|ARO:3001738|OXA-283 [Acinetobacter sp. CIP A162]	Betalactams	Class D betalactamases	OXA	OXA-283	OXA-283	[Acinetobacter sp. CIP A162]
1146	SARD_1146	Core	gb|PCE45447.1	gb|PCE45447.1|ARO:3001531|OXA-343 [Acinetobacter baumannii]	Betalactams	Class D betalactamases	OXA	OXA-343	OXA-343	[Acinetobacter baumannii]
1147	SARD_1147	Core	gb|AJG01379.1	gb|AJG01379.1|ARO:3003126|OXA-433 [Acinetobacter baumannii]	Betalactams	Class D betalactamases	OXA	OXA-433	OXA-433	[Acinetobacter baumannii]
1148	SARD_1148	Core	gb|ALC79289.1	gb|ALC79289.1|ARO:3003631|OXA-474 [Brachyspira pilosicoli]	Betalactams	Class D betalactamases	OXA	OXA-474	OXA-474	[Brachyspira pilosicoli]
1149	SARD_1149	Core	gb|ENU54757.1	gb|ENU54757.1|ARO:3001716|OXA-260 [Acinetobacter baumannii NIPH 1362]	Betalactams	Class D betalactamases	OXA	OXA-260	OXA-260	[Acinetobacter baumannii NIPH 1362]
1150	SARD_1150	Core	gb|ENX16434.1	gb|ENX16434.1|ARO:3001739|OXA-284 [Acinetobacter sp. CIP 51.11]	Betalactams	Class D betalactamases	OXA	OXA-284	OXA-284	[Acinetobacter sp. CIP 51.11]
1151	SARD_1151	Core	gb|AHN07462.1	gb|AHN07462.1|ARO:3001532|OXA-344 [Acinetobacter baumannii]	Betalactams	Class D betalactamases	OXA	OXA-344	OXA-344	[Acinetobacter baumannii]
1152	SARD_1152	Core	gb|AKL59536.1	gb|AKL59536.1|ARO:3003593|OXA-437 [Acinetobacter baumannii]	Betalactams	Class D betalactamases	OXA	OXA-437	OXA-437	[Acinetobacter baumannii]
1153	SARD_1153	Core	gb|ALC79290.1	gb|ALC79290.1|ARO:3003632|OXA-475 [Brachyspira pilosicoli]	Betalactams	Class D betalactamases	OXA	OXA-475	OXA-475	[Brachyspira pilosicoli]
1154	SARD_1154	Core	gb|ENX26326.1	gb|ENX26326.1|ARO:3001740|OXA-285 [Acinetobacter sp. CIP 64.7]	Betalactams	Class D betalactamases	OXA	OXA-285	OXA-285	[Acinetobacter sp. CIP 64.7]
1155	SARD_1155	Core	gb|AHN07463.1	gb|AHN07463.1|ARO:3001533|OXA-345 [Acinetobacter baumannii]	Betalactams	Class D betalactamases	OXA	OXA-345	OXA-345	[Acinetobacter baumannii]
1156	SARD_1156	Core	gb|AKL59521.1	gb|AKL59521.1|ARO:3003594|OXA-438 [Escherichia coli]	Betalactams	Class D betalactamases	OXA	OXA-438	OXA-438	[Escherichia coli]
1157	SARD_1157	Core	gb|ALC79291.1	gb|ALC79291.1|ARO:3003633|OXA-476 [Brachyspira pilosicoli]	Betalactams	Class D betalactamases	OXA	OXA-476	OXA-476	[Brachyspira pilosicoli]
1158	SARD_1158	Core	gb|QEE23059.1	gb|QEE23059.1|ARO:3005060|OXA-837 [Cupriavidus gilardii]	Betalactams	Class D betalactamases	OXA	OXA-837	OXA-837	[Cupriavidus gilardii]
1159	SARD_1159	Core	gb|QHT72949.1	gb|QHT72949.1|ARO:3005093|OXA-899 [Ralstonia pickettii]	Betalactams	Class D betalactamases	OXA	OXA-899	OXA-899	[Ralstonia pickettii]
1160	SARD_1160	Core	gb|QHT72948.1	gb|QHT72948.1|ARO:3005094|OXA-898 [Ralstonia pickettii]	Betalactams	Class D betalactamases	OXA	OXA-898	OXA-898	[Ralstonia pickettii]
1161	SARD_1161	Core	gb|QEJ80883.1	gb|QEJ80883.1|ARO:3005130|OXA-846 [Pseudomonas aeruginosa]	Betalactams	Class D betalactamases	OXA	OXA-846	OXA-846	[Pseudomonas aeruginosa]
1162	SARD_1162	Core	gb|QIC04089.1	gb|QIC04089.1|ARO:3005136|OXA-906 [Pseudomonas aeruginosa]	Betalactams	Class D betalactamases	OXA	OXA-906	OXA-906	[Pseudomonas aeruginosa]
1163	SARD_1163	Core	gb|QEJ80887	gb|QEJ80887|ARO:3005138|OXA-850 [Pseudomonas aeruginosa]	Betalactams	Class D betalactamases	OXA	OXA-850	OXA-850	[Pseudomonas aeruginosa]
1164	SARD_1164	Core	gb|KEC85091.1	gb|KEC85091.1|ARO:3005158|OXA-668 [Acinetobacter sp. ETR1]	Betalactams	Class D betalactamases	OXA	OXA-668	OXA-668	[Acinetobacter sp. ETR1]
1165	SARD_1165	Core	gb|QBQ03043.1	gb|QBQ03043.1|ARO:3005159|OXA-818 [Acinetobacter radioresistens]	Betalactams	Class D betalactamases	OXA	OXA-818	OXA-818	[Acinetobacter radioresistens]
1166	SARD_1166	Core	gb|QBQ03037.1	gb|QBQ03037.1|ARO:3005160|OXA-812 [Acinetobacter radioresistens]	Betalactams	Class D betalactamases	OXA	OXA-812	OXA-812	[Acinetobacter radioresistens]
1167	SARD_1167	Core	gb|WP_071537493	gb|WP_071537493|ARO:3005222|OXA-544 [Pseudomonas aeruginosa] Partial	Betalactams	Class D betalactamases	OXA	OXA-544	OXA-544	[Pseudomonas aeruginosa] Partial
1168	SARD_1168	Core	gb|WP_071846203.1	gb|WP_071846203.1|ARO:3005314|OXA-540 [Stenotrophomonas maltophilia] Partial	Betalactams	Class D betalactamases	OXA	OXA-540	OXA-540	[Stenotrophomonas maltophilia] Partial
1169	SARD_1169	Core	gb|WP_122634438.1	gb|WP_122634438.1|ARO:3005315|OXA-779 [Pseudomonas aeruginosa]	Betalactams	Class D betalactamases	OXA	OXA-779	OXA-779	[Pseudomonas aeruginosa]
1170	SARD_1170	Core	gb|QEJ74001.1	gb|QEJ74001.1|ARO:3005316|OXA-838 [Pseudomonas aeruginosa]	Betalactams	Class D betalactamases	OXA	OXA-838	OXA-838	[Pseudomonas aeruginosa]
1171	SARD_1171	Core	gb|WP_071593233.1	gb|WP_071593233.1|ARO:3005317|OXA-539 [Pseudomonas aeruginosa]	Betalactams	Class D betalactamases	OXA	OXA-539	OXA-539	[Pseudomonas aeruginosa]
1172	SARD_1172	Core	gb|WP_058132644.1	gb|WP_058132644.1|ARO:3005318|OXA-543 [Pseudomonas aeruginosa] Partial	Betalactams	Class D betalactamases	OXA	OXA-543	OXA-543	[Pseudomonas aeruginosa] Partial
1173	SARD_1173	Core	gb|WP_122630881.1	gb|WP_122630881.1|ARO:3005319|OXA-681 [Pseudomonas aeruginosa]	Betalactams	Class D betalactamases	OXA	OXA-681	OXA-681	[Pseudomonas aeruginosa]
1174	SARD_1174	Core	gb|WP_122630856.1	gb|WP_122630856.1|ARO:3005320|OXA-737 [Pseudomonas aeruginosa]	Betalactams	Class D betalactamases	OXA	OXA-737	OXA-737	[Pseudomonas aeruginosa]
1175	SARD_1175	Core	gb|WP_071846384.1	gb|WP_071846384.1|ARO:3005321|OXA-541 [Pseudomonas putida] Partial	Betalactams	Class D betalactamases	OXA	OXA-541	OXA-541	[Pseudomonas putida] Partial
1176	SARD_1176	Core	gb|WP_148044422.1	gb|WP_148044422.1|ARO:3005322|OXA-835 [Pseudomonas aeruginosa]	Betalactams	Class D betalactamases	OXA	OXA-835	OXA-835	[Pseudomonas aeruginosa]
1177	SARD_1177	Core	gb|WP_114268491.1	gb|WP_114268491.1|ARO:3005323|OXA-926 [Klebsiella]	Betalactams	Class D betalactamases	OXA	OXA-926	OXA-926	[Klebsiella]
1178	SARD_1178	Core	gb|WP_102607462.1	gb|WP_102607462.1|ARO:3005324|OXA-570 [Ralstonia insidiosa]	Betalactams	Class D betalactamases	OXA	OXA-570	OXA-570	[Ralstonia insidiosa]
1179	SARD_1179	Core	gb|WP_064808881.1	gb|WP_064808881.1|ARO:3005325|OXA-573 [Ralstonia insidiosa]	Betalactams	Class D betalactamases	OXA	OXA-573	OXA-573	[Ralstonia insidiosa]
1180	SARD_1180	Core	gb|WP_102607463.1	gb|WP_102607463.1|ARO:3005326|OXA-571 [Ralstonia mannitolilytica]	Betalactams	Class D betalactamases	OXA	OXA-571	OXA-571	[Ralstonia mannitolilytica]
1181	SARD_1181	Core	gb|WP_023271137.1	gb|WP_023271137.1|ARO:3005327|OXA-672 [Acinetobacter gyllenbergii] Partial	Betalactams	Class D betalactamases	OXA	OXA-672	OXA-672	[Acinetobacter gyllenbergii] Partial
1182	SARD_1182	Core	gb|WP_081401608.1	gb|WP_081401608.1|ARO:3005328|OXA-671 [Acinetobacter gyllenbergii] Partial	Betalactams	Class D betalactamases	OXA	OXA-671	OXA-671	[Acinetobacter gyllenbergii] Partial
1183	SARD_1183	Core	gb|WP_016162389.1	gb|WP_016162389.1|ARO:3005329|OXA-673 [Acinetobacter sp. CIP 110321] Partial	Betalactams	Class D betalactamases	OXA	OXA-673	OXA-673	[Acinetobacter sp. CIP 110321] Partial
1184	SARD_1184	Core	gb|WP_190259776.1	gb|WP_190259776.1|ARO:3005330|OXA-931 [Acinetobacter bereziniae]	Betalactams	Class D betalactamases	OXA	OXA-931	OXA-931	[Acinetobacter bereziniae]
1185	SARD_1185	Core	gb|WP_151781119.1	gb|WP_151781119.1|ARO:3005331|OXA-930 [Acinetobacter bereziniae]	Betalactams	Class D betalactamases	OXA	OXA-930	OXA-930	[Acinetobacter bereziniae]
1186	SARD_1186	Core	gb|WP_100886243.1	gb|WP_100886243.1|ARO:3005332|OXA-895 [Acinetobacter bereziniae]	Betalactams	Class D betalactamases	OXA	OXA-895	OXA-895	[Acinetobacter bereziniae]
1187	SARD_1187	Core	gb|WP_109545072.1	gb|WP_109545072.1|ARO:3005333|OXA-641 [Morganella morganii]	Betalactams	Class D betalactamases	OXA	OXA-641	OXA-641	[Morganella morganii]
1188	SARD_1188	Core	gb|WP_064483990.1	gb|WP_064483990.1|ARO:3005335|OXA-496 [Acinetobacter lwoffii]	Betalactams	Class D betalactamases	OXA	OXA-496	OXA-496	[Acinetobacter lwoffii]
1189	SARD_1189	Core	gb|WP_168370988.1	gb|WP_168370988.1|ARO:3005336|OXA-915 [Acinetobacter lwoffii] Partial	Betalactams	Class D betalactamases	OXA	OXA-915	OXA-915	[Acinetobacter lwoffii] Partial
1190	SARD_1190	Core	gb|WP_140423315.1	gb|WP_140423315.1|ARO:3005337|oxa-647 [Acinetobacter lwoffii]	Betalactams	Class D betalactamases	OXA	oxa-647	oxa-647	[Acinetobacter lwoffii]
1191	SARD_1191	Core	gb|WP_140423316.1	gb|WP_140423316.1|ARO:3005338|OXA-648 [Acinetobacter lwoffii]	Betalactams	Class D betalactamases	OXA	OXA-648	OXA-648	[Acinetobacter lwoffii]
1192	SARD_1192	Core	gb|WP_039902635.1	gb|WP_039902635.1|ARO:3005339|OXA-646 [Acinetobacter lwoffii]	Betalactams	Class D betalactamases	OXA	OXA-646	OXA-646	[Acinetobacter lwoffii]
1193	SARD_1193	Core	gb|WP_109545071.1	gb|WP_109545071.1|ARO:3005340|OXA-649 [Acinetobacter bereziniae]	Betalactams	Class D betalactamases	OXA	OXA-649	OXA-649	[Acinetobacter bereziniae]
1194	SARD_1194	Core	gb|WP_164461290.1	gb|WP_164461290.1|ARO:3005341|OXA-897 [Acinetobacter baumannii]	Betalactams	Class D betalactamases	OXA	OXA-897	OXA-897	[Acinetobacter baumannii]
1195	SARD_1195	Core	gb|WP_087554513.1	gb|WP_087554513.1|ARO:3005342|OXA-653 [Acinetobacter]	Betalactams	Class D betalactamases	OXA	OXA-653	OXA-653	[Acinetobacter]
1196	SARD_1196	Core	gb|WP_063864112.1	gb|WP_063864112.1|ARO:3005343|OXA-499 [Acinetobacter pittii]	Betalactams	Class D betalactamases	OXA	OXA-499	OXA-499	[Acinetobacter pittii]
1197	SARD_1197	Core	gb|WP_140423318.1	gb|WP_140423318.1|ARO:3005344|OXA-825 [Acinetobacter baumannii]	Betalactams	Class D betalactamases	OXA	OXA-825	OXA-825	[Acinetobacter baumannii]
1198	SARD_1198	Core	gb|CAB94707.1	gb|CAB94707.1|ARO:3002193|IMP-2 [Acinetobacter baumannii]	Betalactams	Class B betalactamases	IMP	IMP-2	IMP-2	[Acinetobacter baumannii]
1199	SARD_1199	Core	gb|BAM62793.1	gb|BAM62793.1|ARO:3002233|IMP-42 [Acinetobacter soli]	Betalactams	Class B betalactamases	IMP	IMP-42	IMP-42	[Acinetobacter soli]
1200	SARD_1200	Core	gb|CAD12765.1	gb|CAD12765.1|ARO:3002203|IMP-12 [Pseudomonas putida]	Betalactams	Class B betalactamases	IMP	IMP-12	IMP-12	[Pseudomonas putida]
1201	SARD_1201	Core	gb|AEU17778.1	gb|AEU17778.1|ARO:3002224|IMP-33 [Pseudomonas aeruginosa]	Betalactams	Class B betalactamases	IMP	IMP-33	IMP-33	[Pseudomonas aeruginosa]
1202	SARD_1202	Core	gb|ABM67078.1	gb|ABM67078.1|ARO:3002210|IMP-19 [Aeromonas caviae]	Betalactams	Class B betalactamases	IMP	IMP-19	IMP-19	[Aeromonas caviae]
1203	SARD_1203	Core	gb|BAQ56016.1	gb|BAQ56016.1|ARO:3003659|IMP-51 [Pseudomonas aeruginosa]	Betalactams	Class B betalactamases	IMP	IMP-51	IMP-51	[Pseudomonas aeruginosa]
1204	SARD_1204	Core	gb|ACY01749.1	gb|ACY01749.1|ARO:3002217|IMP-26 [Pseudomonas aeruginosa]	Betalactams	Class B betalactamases	IMP	IMP-26	IMP-26	[Pseudomonas aeruginosa]
1205	SARD_1205	Core	gb|CAA11471.1	gb|CAA11471.1|ARO:3002192|IMP-1 [Pseudomonas aeruginosa]	Betalactams	Class B betalactamases	IMP	IMP-1	IMP-1	[Pseudomonas aeruginosa]
1206	SARD_1206	Core	gb|AFG25462.1	gb|AFG25462.1|ARO:3002220|IMP-29 [Pseudomonas aeruginosa]	Betalactams	Class B betalactamases	IMP	IMP-29	IMP-29	[Pseudomonas aeruginosa]
1207	SARD_1207	Core	gb|AAK27847.1	gb|AAK27847.1|ARO:3002196|IMP-5 [Acinetobacter baumannii]	Betalactams	Class B betalactamases	IMP	IMP-5	IMP-5	[Acinetobacter baumannii]
1208	SARD_1208	Core	gb|ABC88434.1	gb|ABC88434.1|ARO:3002213|IMP-22 [Pseudomonas fluorescens]	Betalactams	Class B betalactamases	IMP	IMP-22	IMP-22	[Pseudomonas fluorescens]
1209	SARD_1209	Core	gb|AIT76110.1	gb|AIT76110.1|ARO:3002239|IMP-48 [Pseudomonas aeruginosa]	Betalactams	Class B betalactamases	IMP	IMP-48	IMP-48	[Pseudomonas aeruginosa]
1210	SARD_1210	Core	gb|BAB72072.1	gb|BAB72072.1|ARO:3002202|IMP-11 [Acinetobacter baumannii]	Betalactams	Class B betalactamases	IMP	IMP-11	IMP-11	[Acinetobacter baumannii]
1211	SARD_1211	Core	gb|ACB41775.1	gb|ACB41775.1|ARO:3002216|IMP-25 [Pseudomonas aeruginosa]	Betalactams	Class B betalactamases	IMP	IMP-25	IMP-25	[Pseudomonas aeruginosa]
1212	SARD_1212	Core	gb|BAM98935.1	gb|BAM98935.1|ARO:3002234|IMP-43 [Pseudomonas aeruginosa]	Betalactams	Class B betalactamases	IMP	IMP-43	IMP-43	[Pseudomonas aeruginosa]
1213	SARD_1213	Core	gb|BAM38093.1	gb|BAM38093.1|ARO:3002225|IMP-34 [Klebsiella oxytoca]	Betalactams	Class B betalactamases	IMP	IMP-34	IMP-34	[Klebsiella oxytoca]
1214	SARD_1214	Core	gb|CAE48334.1	gb|CAE48334.1|ARO:3002207|IMP-16 [Pseudomonas aeruginosa]	Betalactams	Class B betalactamases	IMP	IMP-16	IMP-16	[Pseudomonas aeruginosa]
1215	SARD_1215	Core	gb|AAK13430.1	gb|AAK13430.1|ARO:3002199|IMP-8 [Klebsiella pneumoniae]	Betalactams	Class B betalactamases	IMP	IMP-8	IMP-8	[Klebsiella pneumoniae]
1216	SARD_1216	Core	gb|BAD89802.1	gb|BAD89802.1|ARO:3002212|IMP-21 [Pseudomonas aeruginosa]	Betalactams	Class B betalactamases	IMP	IMP-21	IMP-21	[Pseudomonas aeruginosa]
1217	SARD_1217	Core	gb|AAT49068.1	gb|AAT49068.1|ARO:3002205|IMP-14 [Pseudomonas aeruginosa]	Betalactams	Class B betalactamases	IMP	IMP-14	IMP-14	[Pseudomonas aeruginosa]
1218	SARD_1218	Core	gb|AFO59566.1	gb|AFO59566.1|ARO:3002226|IMP-35 [Pseudomonas aeruginosa]	Betalactams	Class B betalactamases	IMP	IMP-35	IMP-35	[Pseudomonas aeruginosa]
1219	SARD_1219	Core	gb|AFP97028.1	gb|AFP97028.1|ARO:3002228|IMP-37 [Pseudomonas aeruginosa]	Betalactams	Class B betalactamases	IMP	IMP-37	IMP-37	[Pseudomonas aeruginosa]
1220	SARD_1220	Core	gb|ABF70513.1	gb|ABF70513.1|ARO:3002221|IMP-30 [Pseudomonas aeruginosa]	Betalactams	Class B betalactamases	IMP	IMP-30	IMP-30	[Pseudomonas aeruginosa]
1221	SARD_1221	Core	gb|BAB15941.1	gb|BAB15941.1|ARO:3002197|IMP-6 [Serratia marcescens]	Betalactams	Class B betalactamases	IMP	IMP-6	IMP-6	[Serratia marcescens]
1222	SARD_1222	Core	gb|AAK13078.1	gb|AAK13078.1|ARO:3002195|IMP-4 [Acinetobacter baumannii]	Betalactams	Class B betalactamases	IMP	IMP-4	IMP-4	[Acinetobacter baumannii]
1223	SARD_1223	Core	gb|BAB72069.1	gb|BAB72069.1|ARO:3002201|IMP-10 [Pseudomonas aeruginosa]	Betalactams	Class B betalactamases	IMP	IMP-10	IMP-10	[Pseudomonas aeruginosa]
1224	SARD_1224	Core	gb|AGS82587.1	gb|AGS82587.1|ARO:3002222|IMP-31 [Pseudomonas aeruginosa]	Betalactams	Class B betalactamases	IMP	IMP-31	IMP-31	[Pseudomonas aeruginosa]
1225	SARD_1225	Core	gb|BAA77393.1	gb|BAA77393.1|ARO:3002194|IMP-3 [Shigella flexneri]	Betalactams	Class B betalactamases	IMP	IMP-3	IMP-3	[Shigella flexneri]
1226	SARD_1226	Core	gb|AAK12087.1	gb|AAK12087.1|ARO:3002198|IMP-7 [Pseudomonas aeruginosa]	Betalactams	Class B betalactamases	IMP	IMP-7	IMP-7	[Pseudomonas aeruginosa]
1227	SARD_1227	Core	gb|AAT49070.1	gb|AAT49070.1|ARO:3002206|IMP-15 [Pseudomonas aeruginosa]	Betalactams	Class B betalactamases	IMP	IMP-15	IMP-15	[Pseudomonas aeruginosa]
1228	SARD_1228	Core	gb|BAM62794.1	gb|BAM62794.1|ARO:3002231|IMP-40 [Pseudomonas aeruginosa]	Betalactams	Class B betalactamases	IMP	IMP-40	IMP-40	[Pseudomonas aeruginosa]
1229	SARD_1229	Core	gb|AFG73659.1	gb|AFG73659.1|ARO:3002219|IMP-28 [Klebsiella oxytoca]	Betalactams	Class B betalactamases	IMP	IMP-28	IMP-28	[Klebsiella oxytoca]
1230	SARD_1230	Core	gb|AEN75249.1	gb|AEN75249.1|ARO:3002229|IMP-38 [Klebsiella pneumoniae]	Betalactams	Class B betalactamases	IMP	IMP-38	IMP-38	[Klebsiella pneumoniae]
1231	SARD_1231	Core	gb|CAD80251.1	gb|CAD80251.1|ARO:3002204|IMP-13 [Pseudomonas aeruginosa]	Betalactams	Class B betalactamases	IMP	IMP-13	IMP-13	[Pseudomonas aeruginosa]
1232	SARD_1232	Core	gb|BAD81061.1	gb|BAD81061.1|ARO:3002211|IMP-20 [Pseudomonas aeruginosa]	Betalactams	Class B betalactamases	IMP	IMP-20	IMP-20	[Pseudomonas aeruginosa]
1233	SARD_1233	Core	gb|BAM62795.1	gb|BAM62795.1|ARO:3002232|IMP-41 [Pseudomonas aeruginosa]	Betalactams	Class B betalactamases	IMP	IMP-41	IMP-41	[Pseudomonas aeruginosa]
1234	SARD_1234	Core	gb|BAM98942.1	gb|BAM98942.1|ARO:3002235|IMP-44 [Pseudomonas aeruginosa]	Betalactams	Class B betalactamases	IMP	IMP-44	IMP-44	[Pseudomonas aeruginosa]
1235	SARD_1235	Core	gb|ABM68358.1	gb|ABM68358.1|ARO:3002215|IMP-24 [Serratia marcescens]	Betalactams	Class B betalactamases	IMP	IMP-24	IMP-24	[Serratia marcescens]
1236	SARD_1236	Core	gb|AEQ73520.1	gb|AEQ73520.1|ARO:3002209|IMP-18 [Pseudomonas aeruginosa]	Betalactams	Class B betalactamases	IMP	IMP-18	IMP-18	[Pseudomonas aeruginosa]
1237	SARD_1237	Core	gb|AFR33816.1	gb|AFR33816.1|ARO:3002223|IMP-32 [Klebsiella pneumoniae]	Betalactams	Class B betalactamases	IMP	IMP-32	IMP-32	[Klebsiella pneumoniae]
1238	SARD_1238	Core	gb|AIA58910.1	gb|AIA58910.1|ARO:3002236|IMP-45 [Pseudomonas aeruginosa]	Betalactams	Class B betalactamases	IMP	IMP-45	IMP-45	[Pseudomonas aeruginosa]
1239	SARD_1239	Core	gb|AAK59385.1	gb|AAK59385.1|ARO:3002200|IMP-9 [Pseudomonas aeruginosa]	Betalactams	Class B betalactamases	IMP	IMP-9	IMP-9	[Pseudomonas aeruginosa]
1240	SARD_1240	Core	gb|AEH41427.1	gb|AEH41427.1|ARO:3002218|IMP-27 [Proteus mirabilis]	Betalactams	Class B betalactamases	IMP	IMP-27	IMP-27	[Proteus mirabilis]
1241	SARD_1241	Core	gb|AKO63210.1	gb|AKO63210.1|ARO:3003657|IMP-49 [Pseudomonas aeruginosa]	Betalactams	Class B betalactamases	IMP	IMP-49	IMP-49	[Pseudomonas aeruginosa]
1242	SARD_1242	Core	gb|BAR80870.1	gb|BAR80870.1|ARO:3004823|IMP-52 [Escherichia coli]	Betalactams	Class B betalactamases	IMP	IMP-52	IMP-52	[Escherichia coli]
1243	SARD_1243	Core	gb|ALT07696.1	gb|ALT07696.1|ARO:3004494|IMP-55 [Acinetobacter baumannii]	Betalactams	Class B betalactamases	IMP	IMP-55	IMP-55	[Acinetobacter baumannii]
1244	SARD_1244	Core	gb|ALT53802.1	gb|ALT53802.1|ARO:3004495|IMP-56 [Pseudomonas aeruginosa]	Betalactams	Class B betalactamases	IMP	IMP-56	IMP-56	[Pseudomonas aeruginosa]
1245	SARD_1245	Core	gb|ASU31903.1	gb|ASU31903.1|ARO:3005019|IMP-68 [Klebsiella pneumoniae]	Betalactams	Class B betalactamases	IMP	IMP-68	IMP-68	[Klebsiella pneumoniae]
1246	SARD_1246	Core	gb|CAA63264.1	gb|CAA63264.1|ARO:3002012|CMY-1 [Klebsiella pneumoniae]	Betalactams	Class C betalactamases	CMY	CMY-1	CMY-1	[Klebsiella pneumoniae]
1247	SARD_1247	Core	gb|AIT76099.1	gb|AIT76099.1|ARO:3002125|CMY-114 [Citrobacter freundii]	Betalactams	Class C betalactamases	CMY	CMY-114	CMY-114	[Citrobacter freundii]
1248	SARD_1248	Core	gb|ADM21467.1	gb|ADM21467.1|ARO:3002053|CMY-42 [Escherichia coli]	Betalactams	Class C betalactamases	CMY	CMY-42	CMY-42	[Escherichia coli]
1249	SARD_1249	Core	gb|AFU25635.1	gb|AFU25635.1|ARO:3002083|CMY-70 [Citrobacter braakii]	Betalactams	Class C betalactamases	CMY	CMY-70	CMY-70	[Citrobacter braakii]
1250	SARD_1250	Core	gb|ADK55605.1	gb|ADK55605.1|ARO:3002066|CMY-55 [Escherichia coli]	Betalactams	Class C betalactamases	CMY	CMY-55	CMY-55	[Escherichia coli]
1251	SARD_1251	Core	gb|AFK73446.1	gb|AFK73446.1|ARO:3002092|CMY-79 [Citrobacter freundii]	Betalactams	Class C betalactamases	CMY	CMY-79	CMY-79	[Citrobacter freundii]
1252	SARD_1252	Core	gb|ADT91162.1	gb|ADT91162.1|ARO:3002067|CMY-56 [Klebsiella pneumoniae]	Betalactams	Class C betalactamases	CMY	CMY-56	CMY-56	[Klebsiella pneumoniae]
1253	SARD_1253	Core	gb|ADP02979.1	gb|ADP02979.1|ARO:3002059|CMY-48 [Citrobacter freundii]	Betalactams	Class C betalactamases	CMY	CMY-48	CMY-48	[Citrobacter freundii]
1254	SARD_1254	Core	gb|BAB72158.1	gb|BAB72158.1|ARO:3002020|CMY-9 [Escherichia coli]	Betalactams	Class C betalactamases	CMY	CMY-9	CMY-9	[Escherichia coli]
1255	SARD_1255	Core	gb|BAF95726.1	gb|BAF95726.1|ARO:3002050|CMY-39 [Citrobacter freundii]	Betalactams	Class C betalactamases	CMY	CMY-39	CMY-39	[Citrobacter freundii]
1256	SARD_1256	Core	gb|ACA30420.1	gb|ACA30420.1|ARO:3002036|CMY-25 [Klebsiella pneumoniae]	Betalactams	Class C betalactamases	CMY	CMY-25	CMY-25	[Klebsiella pneumoniae]
1257	SARD_1257	Core	gb|AHL39330.1	gb|AHL39330.1|ARO:3002117|CMY-105 [Citrobacter freundii]	Betalactams	Class C betalactamases	CMY	CMY-105	CMY-105	[Citrobacter freundii]
1258	SARD_1258	Core	gb|AHA80101.1	gb|AHA80101.1|ARO:3002112|CMY-100 [Citrobacter freundii]	Betalactams	Class C betalactamases	CMY	CMY-100	CMY-100	[Citrobacter freundii]
1259	SARD_1259	Core	gb|AAZ66866.1	gb|AAZ66866.1|ARO:3002032|CMY-21 [Escherichia coli]	Betalactams	Class C betalactamases	CMY	CMY-21	CMY-21	[Escherichia coli]
1260	SARD_1260	Core	gb|AEI52842.1	gb|AEI52842.1|ARO:3002078|CMY-65 [Citrobacter sp. 913]	Betalactams	Class C betalactamases	CMY	CMY-65	CMY-65	[Citrobacter sp. 913]
1261	SARD_1261	Core	gb|AAD50818.2	gb|AAD50818.2|ARO:3002019|CMY-8 [Klebsiella pneumoniae]	Betalactams	Class C betalactamases	CMY	CMY-8	CMY-8	[Klebsiella pneumoniae]
1262	SARD_1262	Core	gb|CAA75402.1	gb|CAA75402.1|ARO:3002015|CMY-4 [Proteus mirabilis]	Betalactams	Class C betalactamases	CMY	CMY-4	CMY-4	[Proteus mirabilis]
1263	SARD_1263	Core	gb|BAO05497.1	gb|BAO05497.1|ARO:3002071|CMY-110 [Escherichia coli]	Betalactams	Class C betalactamases	CMY	CMY-110	CMY-110	[Escherichia coli]
1264	SARD_1264	Core	gb|AHL39322.1	gb|AHL39322.1|ARO:3002098|CMY-85 [Citrobacter freundii]	Betalactams	Class C betalactamases	CMY	CMY-85	CMY-85	[Citrobacter freundii]
1265	SARD_1265	Core	gb|AEM97672.1	gb|AEM97672.1|ARO:3002073|CMY-60 [Escherichia coli]	Betalactams	Class C betalactamases	CMY	CMY-60	CMY-60	[Escherichia coli]
1266	SARD_1266	Core	gb|AGH70380.1	gb|AGH70380.1|ARO:3002111|CMY-98 [Citrobacter freundii]	Betalactams	Class C betalactamases	CMY	CMY-98	CMY-98	[Citrobacter freundii]
1267	SARD_1267	Core	gb|AGC54799.1	gb|AGC54799.1|ARO:3002108|CMY-95 [Escherichia coli]	Betalactams	Class C betalactamases	CMY	CMY-95	CMY-95	[Escherichia coli]
1268	SARD_1268	Core	gb|AIT76091.1	gb|AIT76091.1|ARO:3002129|CMY-118 [Citrobacter freundii]	Betalactams	Class C betalactamases	CMY	CMY-118	CMY-118	[Citrobacter freundii]
1269	SARD_1269	Core	gb|ABN51007.1	gb|ABN51007.1|ARO:3002046|CMY-35 [Citrobacter freundii]	Betalactams	Class C betalactamases	CMY	CMY-35	CMY-35	[Citrobacter freundii]
1270	SARD_1270	Core	gb|AFK73431.1	gb|AFK73431.1|ARO:3002062|CMY-51 [Citrobacter freundii]	Betalactams	Class C betalactamases	CMY	CMY-51	CMY-51	[Citrobacter freundii]
1271	SARD_1271	Core	gb|AFU25638.1	gb|AFU25638.1|ARO:3002096|CMY-83 [Citrobacter braakii]	Betalactams	Class C betalactamases	CMY	CMY-83	CMY-83	[Citrobacter braakii]
1272	SARD_1272	Core	gb|ABS12248.1	gb|ABS12248.1|ARO:3002040|CMY-29 [Escherichia coli]	Betalactams	Class C betalactamases	CMY	CMY-29	CMY-29	[Escherichia coli]
1273	SARD_1273	Core	gb|ABQ51091.1	gb|ABQ51091.1|ARO:3002039|CMY-28 [Escherichia coli]	Betalactams	Class C betalactamases	CMY	CMY-28	CMY-28	[Escherichia coli]
1274	SARD_1274	Core	gb|AAQ16660.2	gb|AAQ16660.2|ARO:3002024|CMY-13 [Escherichia coli]	Betalactams	Class C betalactamases	CMY	CMY-13	CMY-13	[Escherichia coli]
1275	SARD_1275	Core	gb|AFK08538.1	gb|AFK08538.1|ARO:3002084|CMY-71 [Citrobacter freundii]	Betalactams	Class C betalactamases	CMY	CMY-71	CMY-71	[Citrobacter freundii]
1276	SARD_1276	Core	gb|CAA62957.1	gb|CAA62957.1|ARO:3002013|CMY-2 [Klebsiella pneumoniae]	Betalactams	Class C betalactamases	CMY	CMY-2	CMY-2	[Klebsiella pneumoniae]
1277	SARD_1277	Core	gb|AGR82311.1	gb|AGR82311.1|ARO:3002116|CMY-104 [Citrobacter sp. OTESBL0707]	Betalactams	Class C betalactamases	CMY	CMY-104	CMY-104	[Citrobacter sp. OTESBL0707]
1278	SARD_1278	Core	gb|ACJ05361.1	gb|ACJ05361.1|ARO:3002054|CMY-43 [Escherichia coli]	Betalactams	Class C betalactamases	CMY	CMY-43	CMY-43	[Escherichia coli]
1279	SARD_1279	Core	gb|ACA30421.1	gb|ACA30421.1|ARO:3002038|CMY-27 [Escherichia coli]	Betalactams	Class C betalactamases	CMY	CMY-27	CMY-27	[Escherichia coli]
1280	SARD_1280	Core	gb|ADK55604.1	gb|ADK55604.1|ARO:3002065|CMY-54 [Escherichia coli]	Betalactams	Class C betalactamases	CMY	CMY-54	CMY-54	[Escherichia coli]
1281	SARD_1281	Core	gb|AFK73434.1	gb|AFK73434.1|ARO:3002088|CMY-75 [Citrobacter freundii]	Betalactams	Class C betalactamases	CMY	CMY-75	CMY-75	[Citrobacter freundii]
1282	SARD_1282	Core	gb|AEZ49849.1	gb|AEZ49849.1|ARO:3002079|CMY-66 [Citrobacter freundii]	Betalactams	Class C betalactamases	CMY	CMY-66	CMY-66	[Citrobacter freundii]
1283	SARD_1283	Core	gb|AIT76093.1	gb|AIT76093.1|ARO:3002127|CMY-116 [Citrobacter freundii]	Betalactams	Class C betalactamases	CMY	CMY-116	CMY-116	[Citrobacter freundii]
1284	SARD_1284	Core	gb|ACA97847.1	gb|ACA97847.1|ARO:3002044|CMY-33 [Escherichia coli]	Betalactams	Class C betalactamases	CMY	CMY-33	CMY-33	[Escherichia coli]
1285	SARD_1285	Core	gb|ACA30422.1	gb|ACA30422.1|ARO:3002051|CMY-40 [Escherichia coli]	Betalactams	Class C betalactamases	CMY	CMY-40	CMY-40	[Escherichia coli]
1286	SARD_1286	Core	gb|AFK73449.1	gb|AFK73449.1|ARO:3002093|CMY-80 [Citrobacter freundii]	Betalactams	Class C betalactamases	CMY	CMY-80	CMY-80	[Citrobacter freundii]
1287	SARD_1287	Core	gb|ABN69070.1	gb|ABN69070.1|ARO:3002035|CMY-24 [Escherichia coli]	Betalactams	Class C betalactamases	CMY	CMY-24	CMY-24	[Escherichia coli]
1288	SARD_1288	Core	gb|AIT76089.1	gb|AIT76089.1|ARO:3002124|CMY-113 [Citrobacter freundii]	Betalactams	Class C betalactamases	CMY	CMY-113	CMY-113	[Citrobacter freundii]
1289	SARD_1289	Core	gb|ACA97846.1	gb|ACA97846.1|ARO:3002043|CMY-32 [Escherichia coli]	Betalactams	Class C betalactamases	CMY	CMY-32	CMY-32	[Escherichia coli]
1290	SARD_1290	Core	gb|AAK31368.1	gb|AAK31368.1|ARO:3002021|CMY-10 [Klebsiella aerogenes]	Betalactams	Class C betalactamases	CMY	CMY-10	CMY-10	[Klebsiella aerogenes]
1291	SARD_1291	Core	gb|ACJ65711.1	gb|ACJ65711.1|ARO:3002055|CMY-44 [Escherichia coli]	Betalactams	Class C betalactamases	CMY	CMY-44	CMY-44	[Escherichia coli]
1292	SARD_1292	Core	gb|AAX58682.2	gb|AAX58682.2|ARO:3002031|CMY-20 [Escherichia coli]	Betalactams	Class C betalactamases	CMY	CMY-20	CMY-20	[Escherichia coli]
1293	SARD_1293	Core	gb|AIT76097.1	gb|AIT76097.1|ARO:3002128|CMY-117 [Citrobacter freundii]	Betalactams	Class C betalactamases	CMY	CMY-117	CMY-117	[Citrobacter freundii]
1294	SARD_1294	Core	gb|ADY19254.1	gb|ADY19254.1|ARO:3002072|CMY-58 [Escherichia coli]	Betalactams	Class C betalactamases	CMY	CMY-58	CMY-58	[Escherichia coli]
1295	SARD_1295	Core	gb|AEM97673.1	gb|AEM97673.1|ARO:3002074|CMY-61 [Escherichia coli]	Betalactams	Class C betalactamases	CMY	CMY-61	CMY-61	[Escherichia coli]
1296	SARD_1296	Core	gb|AFU25632.1	gb|AFU25632.1|ARO:3002087|CMY-74 [Citrobacter braakii]	Betalactams	Class C betalactamases	CMY	CMY-74	CMY-74	[Citrobacter braakii]
1297	SARD_1297	Core	gb|CCK86743.1	gb|CCK86743.1|ARO:3002103|CMY-90 [Citrobacter freundii]	Betalactams	Class C betalactamases	CMY	CMY-90	CMY-90	[Citrobacter freundii]
1298	SARD_1298	Core	gb|CBI75447.1	gb|CBI75447.1|ARO:3002061|CMY-50 [Escherichia coli]	Betalactams	Class C betalactamases	CMY	CMY-50	CMY-50	[Escherichia coli]
1299	SARD_1299	Core	gb|AGE45504.1	gb|AGE45504.1|ARO:3002082|CMY-69 [Escherichia coli]	Betalactams	Class C betalactamases	CMY	CMY-69	CMY-69	[Escherichia coli]
1300	SARD_1300	Core	gb|ABF06441.1	gb|ABF06441.1|ARO:3002034|CMY-23 [Salmonella enterica subsp. enterica serovar Senftenberg]	Betalactams	Class C betalactamases	CMY	CMY-23	CMY-23	[Salmonella enterica subsp. enterica serovar Senftenberg]
1301	SARD_1301	Core	gb|AFU25644.1	gb|AFU25644.1|ARO:3002090|CMY-77 [Citrobacter sp. W1065]	Betalactams	Class C betalactamases	CMY	CMY-77	CMY-77	[Citrobacter sp. W1065]
1302	SARD_1302	Core	gb|AHA80103.1	gb|AHA80103.1|ARO:3002114|CMY-102 [Escherichia coli]	Betalactams	Class C betalactamases	CMY	CMY-102	CMY-102	[Escherichia coli]
1303	SARD_1303	Core	gb|BAG14343.1	gb|BAG14343.1|ARO:3002052|CMY-41 [Citrobacter freundii]	Betalactams	Class C betalactamases	CMY	CMY-41	CMY-41	[Citrobacter freundii]
1304	SARD_1304	Core	gb|CAD88479.1	gb|CAD88479.1|ARO:3002025|CMY-14 [Proteus mirabilis]	Betalactams	Class C betalactamases	CMY	CMY-14	CMY-14	[Proteus mirabilis]
1305	SARD_1305	Core	gb|AAS13399.1	gb|AAS13399.1|ARO:3002028|CMY-17 [Escherichia coli]	Betalactams	Class C betalactamases	CMY	CMY-17	CMY-17	[Escherichia coli]
1306	SARD_1306	Core	gb|BAE48233.1	gb|BAE48233.1|ARO:3002030|CMY-19 [Klebsiella pneumoniae]	Betalactams	Class C betalactamases	CMY	CMY-19	CMY-19	[Klebsiella pneumoniae]
1307	SARD_1307	Core	gb|AHL39327.1	gb|AHL39327.1|ARO:3002099|CMY-86 [Citrobacter freundii]	Betalactams	Class C betalactamases	CMY	CMY-86	CMY-86	[Citrobacter freundii]
1308	SARD_1308	Core	gb|AET07387.1	gb|AET07387.1|ARO:3002076|CMY-63 [Citrobacter freundii]	Betalactams	Class C betalactamases	CMY	CMY-63	CMY-63	[Citrobacter freundii]
1309	SARD_1309	Core	gb|AGC54798.1	gb|AGC54798.1|ARO:3002107|CMY-94 [Escherichia coli]	Betalactams	Class C betalactamases	CMY	CMY-94	CMY-94	[Escherichia coli]
1310	SARD_1310	Core	gb|CBH19182.1	gb|CBH19182.1|ARO:3002057|CMY-46 [Escherichia coli]	Betalactams	Class C betalactamases	CMY	CMY-46	CMY-46	[Escherichia coli]
1311	SARD_1311	Core	gb|AFK73452.1	gb|AFK73452.1|ARO:3002094|CMY-81 [Citrobacter freundii]	Betalactams	Class C betalactamases	CMY	CMY-81	CMY-81	[Citrobacter freundii]
1312	SARD_1312	Core	gb|ABS12249.1	gb|ABS12249.1|ARO:3002041|CMY-30 [Escherichia coli]	Betalactams	Class C betalactamases	CMY	CMY-30	CMY-30	[Escherichia coli]
1313	SARD_1313	Core	gb|ADQ38362.1	gb|ADQ38362.1|ARO:3002064|CMY-53 [Escherichia coli]	Betalactams	Class C betalactamases	CMY	CMY-53	CMY-53	[Escherichia coli]
1314	SARD_1314	Core	gb|AFU25641.1	gb|AFU25641.1|ARO:3002085|CMY-72 [Citrobacter freundii]	Betalactams	Class C betalactamases	CMY	CMY-72	CMY-72	[Citrobacter freundii]
1315	SARD_1315	Core	gb|AIT76092.1	gb|AIT76092.1|ARO:3002126|CMY-115 [Citrobacter freundii]	Betalactams	Class C betalactamases	CMY	CMY-115	CMY-115	[Citrobacter freundii]
1316	SARD_1316	Core	gb|AHA80102.1	gb|AHA80102.1|ARO:3002113|CMY-101 [Escherichia coli]	Betalactams	Class C betalactamases	CMY	CMY-101	CMY-101	[Escherichia coli]
1317	SARD_1317	Core	gb|BAF56185.1	gb|BAF56185.1|ARO:3002037|CMY-26 [Klebsiella oxytoca]	Betalactams	Class C betalactamases	CMY	CMY-26	CMY-26	[Klebsiella oxytoca]
1318	SARD_1318	Core	gb|AAK31370.1	gb|AAK31370.1|ARO:3002022|CMY-11 [Escherichia coli]	Betalactams	Class C betalactamases	CMY	CMY-11	CMY-11	[Escherichia coli]
1319	SARD_1319	Core	gb|AEM97674.1	gb|AEM97674.1|ARO:3002075|CMY-62 [Escherichia coli]	Betalactams	Class C betalactamases	CMY	CMY-62	CMY-62	[Escherichia coli]
1320	SARD_1320	Core	gb|CAB36902.1	gb|CAB36902.1|ARO:3002017|CMY-6 [Escherichia coli]	Betalactams	Class C betalactamases	CMY	CMY-6	CMY-6	[Escherichia coli]
1321	SARD_1321	Core	gb|AAU95778.1	gb|AAU95778.1|ARO:3002029|CMY-18 [Escherichia coli]	Betalactams	Class C betalactamases	CMY	CMY-18	CMY-18	[Escherichia coli]
1322	SARD_1322	Core	gb|AIT76090.1	gb|AIT76090.1|ARO:3002123|CMY-112 [Citrobacter freundii]	Betalactams	Class C betalactamases	CMY	CMY-112	CMY-112	[Citrobacter freundii]
1323	SARD_1323	Core	gb|BAF36388.1	gb|BAF36388.1|ARO:3002048|CMY-37 [Citrobacter freundii]	Betalactams	Class C betalactamases	CMY	CMY-37	CMY-37	[Citrobacter freundii]
1324	SARD_1324	Core	gb|ACV32310.1	gb|ACV32310.1|ARO:3002060|CMY-49 [Citrobacter freundii]	Betalactams	Class C betalactamases	CMY	CMY-49	CMY-49	[Citrobacter freundii]
1325	SARD_1325	Core	gb|AGZ20169.1	gb|AGZ20169.1|ARO:3002120|CMY-108 [Escherichia coli]	Betalactams	Class C betalactamases	CMY	CMY-108	CMY-108	[Escherichia coli]
1326	SARD_1326	Core	gb|CBB16411.1	gb|CBB16411.1|ARO:3002056|CMY-45 [Proteus mirabilis]	Betalactams	Class C betalactamases	CMY	CMY-45	CMY-45	[Proteus mirabilis]
1327	SARD_1327	Core	gb|CAH03679.1	gb|CAH03679.1|ARO:3002027|CMY-16 [Proteus mirabilis]	Betalactams	Class C betalactamases	CMY	CMY-16	CMY-16	[Proteus mirabilis]
1328	SARD_1328	Core	gb|ABB72431.1	gb|ABB72431.1|ARO:3002033|CMY-22 [Escherichia coli]	Betalactams	Class C betalactamases	CMY	CMY-22	CMY-22	[Escherichia coli]
1329	SARD_1329	Core	gb|ACU00152.1	gb|ACU00152.1|ARO:3002086|CMY-73 [Citrobacter freundii]	Betalactams	Class C betalactamases	CMY	CMY-73	CMY-73	[Citrobacter freundii]
1330	SARD_1330	Core	gb|ADW84690.1	gb|ADW84690.1|ARO:3002077|CMY-64 [Escherichia coli]	Betalactams	Class C betalactamases	CMY	CMY-64	CMY-64	[Escherichia coli]
1331	SARD_1331	Core	gb|AGU59995.1	gb|AGU59995.1|ARO:3002070|CMY-99 [Proteus mirabilis]	Betalactams	Class C betalactamases	CMY	CMY-99	CMY-99	[Proteus mirabilis]
1332	SARD_1332	Core	gb|CAP60699.1	gb|CAP60699.1|ARO:3002049|CMY-38 [Proteus mirabilis]	Betalactams	Class C betalactamases	CMY	CMY-38	CMY-38	[Proteus mirabilis]
1333	SARD_1333	Core	gb|AFK73443.1	gb|AFK73443.1|ARO:3002091|CMY-78 [Citrobacter freundii]	Betalactams	Class C betalactamases	CMY	CMY-78	CMY-78	[Citrobacter freundii]
1334	SARD_1334	Core	gb|AHW47897.1	gb|AHW47897.1|ARO:3002122|CMY-111 [Serratia marcescens]	Betalactams	Class C betalactamases	CMY	CMY-111	CMY-111	[Serratia marcescens]
1335	SARD_1335	Core	gb|CAD88477.1	gb|CAD88477.1|ARO:3002026|CMY-15 [Proteus mirabilis]	Betalactams	Class C betalactamases	CMY	CMY-15	CMY-15	[Proteus mirabilis]
1336	SARD_1336	Core	gb|AEZ49855.1	gb|AEZ49855.1|ARO:3002081|CMY-68 [Citrobacter freundii]	Betalactams	Class C betalactamases	CMY	CMY-68	CMY-68	[Citrobacter freundii]
1337	SARD_1337	Core	gb|ABR18736.1	gb|ABR18736.1|ARO:3002042|CMY-31 [Klebsiella pneumoniae]	Betalactams	Class C betalactamases	CMY	CMY-31	CMY-31	[Klebsiella pneumoniae]
1338	SARD_1338	Core	gb|ADP37961.1	gb|ADP37961.1|ARO:3002068|CMY-57 [Escherichia coli]	Betalactams	Class C betalactamases	CMY	CMY-57	CMY-57	[Escherichia coli]
1339	SARD_1339	Core	gb|AHA80104.1	gb|AHA80104.1|ARO:3002115|CMY-103 [Citrobacter freundii]	Betalactams	Class C betalactamases	CMY	CMY-103	CMY-103	[Citrobacter freundii]
1340	SARD_1340	Core	gb|AHM76768.1	gb|AHM76768.1|ARO:3002106|CMY-93 [Citrobacter freundii]	Betalactams	Class C betalactamases	CMY	CMY-93	CMY-93	[Citrobacter freundii]
1341	SARD_1341	Core	gb|AIT76098.1	gb|AIT76098.1|ARO:3002130|CMY-119 [Citrobacter freundii]	Betalactams	Class C betalactamases	CMY	CMY-119	CMY-119	[Citrobacter freundii]
1342	SARD_1342	Core	gb|BAL63057.1	gb|BAL63057.1|ARO:3002100|CMY-87 [Klebsiella pneumoniae]	Betalactams	Class C betalactamases	CMY	CMY-87	CMY-87	[Klebsiella pneumoniae]
1343	SARD_1343	Core	gb|BAJ17544.1	gb|BAJ17544.1|ARO:3002069|CMY-59 [Escherichia coli] Partial	Betalactams	Class C betalactamases	CMY	CMY-59	CMY-59	[Escherichia coli] Partial
1344	SARD_1344	Core	gb|AFK08541.1	gb|AFK08541.1|ARO:3002080|CMY-67 [Citrobacter freundii]	Betalactams	Class C betalactamases	CMY	CMY-67	CMY-67	[Citrobacter freundii]
1345	SARD_1345	Core	gb|CAA76382.1	gb|CAA76382.1|ARO:3002023|CMY-12 [Proteus mirabilis]	Betalactams	Class C betalactamases	CMY	CMY-12	CMY-12	[Proteus mirabilis]
1346	SARD_1346	Core	gb|ADH82410.1	gb|ADH82410.1|ARO:3002058|CMY-47 [Citrobacter freundii]	Betalactams	Class C betalactamases	CMY	CMY-47	CMY-47	[Citrobacter freundii]
1347	SARD_1347	Core	gb|ABN51006.1	gb|ABN51006.1|ARO:3002045|CMY-34 [Citrobacter freundii]	Betalactams	Class C betalactamases	CMY	CMY-34	CMY-34	[Citrobacter freundii]
1348	SARD_1348	Core	gb|CAB36900.1	gb|CAB36900.1|ARO:3002018|CMY-7 [Escherichia coli]	Betalactams	Class C betalactamases	CMY	CMY-7	CMY-7	[Escherichia coli]
1349	SARD_1349	Core	gb|AHL39324.1	gb|AHL39324.1|ARO:3002095|CMY-82 [Citrobacter freundii]	Betalactams	Class C betalactamases	CMY	CMY-82	CMY-82	[Citrobacter freundii]
1350	SARD_1350	Core	gb|AFK73437.1	gb|AFK73437.1|ARO:3002089|CMY-76 [Citrobacter freundii]	Betalactams	Class C betalactamases	CMY	CMY-76	CMY-76	[Citrobacter freundii]
1351	SARD_1351	Core	gb|AFK73455.1	gb|AFK73455.1|ARO:3002097|CMY-84 [Citrobacter freundii]	Betalactams	Class C betalactamases	CMY	CMY-84	CMY-84	[Citrobacter freundii]
1352	SARD_1352	Core	gb|CAB50867.1	gb|CAB50867.1|ARO:3002016|CMY-5 [Klebsiella oxytoca]	Betalactams	Class C betalactamases	CMY	CMY-5	CMY-5	[Klebsiella oxytoca]
1353	SARD_1353	Core	gb|ABY58049.1	gb|ABY58049.1|ARO:3002047|CMY-36 [Klebsiella pneumoniae]	Betalactams	Class C betalactamases	CMY	CMY-36	CMY-36	[Klebsiella pneumoniae]
1354	SARD_1354	Core	gb|AVR61040.1	gb|AVR61040.1|ARO:3004854|CMY-136 [Escherichia coli]	Betalactams	Class C betalactamases	CMY	CMY-136	CMY-136	[Escherichia coli]
1355	SARD_1355	Core	gb|AKZ20822.1	gb|AKZ20822.1|ARO:3003652|CMY-132 [Escherichia coli]	Betalactams	Class C betalactamases	CMY	CMY-132	CMY-132	[Escherichia coli]
1356	SARD_1356	Core	gb|AKZ20821.1	gb|AKZ20821.1|ARO:3003653|CMY-133 [Escherichia coli]	Betalactams	Class C betalactamases	CMY	CMY-133	CMY-133	[Escherichia coli]
1357	SARD_1357	Core	gb|AKP17985.1	gb|AKP17985.1|ARO:3004778|CMY-135 [Citrobacter freundii]	Betalactams	Class C betalactamases	CMY	CMY-135	CMY-135	[Citrobacter freundii]
1358	SARD_1358	Core	gb|PUU64961.1	gb|PUU64961.1|ARO:3005016|CMY-150 [Citrobacter freundii] Partial	Betalactams	Class C betalactamases	CMY	CMY-150	CMY-150	[Citrobacter freundii] Partial
1359	SARD_1359	Core	gb|AKA60779.1	gb|AKA60779.1|ARO:3003654|CMY-134 [Escherichia coli] Partial	Betalactams	Class C betalactamases	CMY	CMY-134	CMY-134	[Escherichia coli] Partial
1360	SARD_1360	Core	gb|WP_071593223.1	gb|WP_071593223.1|ARO:3005204|CMY-143 [Escherichia coli]	Betalactams	Class C betalactamases	CMY	CMY-143	CMY-143	[Escherichia coli]
1361	SARD_1361	Core	gb|WP_032494240.1	gb|WP_032494240.1|ARO:3002119|CMY-107 [Escherichia coli] Partial	Betalactams	Class C betalactamases	CMY	CMY-107	CMY-107	[Escherichia coli] Partial
1362	SARD_1362	Core	gb|WP_122630836.1	gb|WP_122630836.1|ARO:3005176|CMY-158 [Escherichia coli]	Betalactams	Class C betalactamases	CMY	CMY-158	CMY-158	[Escherichia coli]
1363	SARD_1363	Core	gb|WP_190259774.1	gb|WP_190259774.1|ARO:3005177|CMY-173 [Escherichia coli]	Betalactams	Class C betalactamases	CMY	CMY-173	CMY-173	[Escherichia coli]
1364	SARD_1364	Core	gb|WP_077767289.1	gb|WP_077767289.1|ARO:3005180|CMY-147 [Escherichia coli]	Betalactams	Class C betalactamases	CMY	CMY-147	CMY-147	[Escherichia coli]
1365	SARD_1365	Core	gb|WP_075985683.1	gb|WP_075985683.1|ARO:3005181|CMY-146 [Escherichia coli]	Betalactams	Class C betalactamases	CMY	CMY-146	CMY-146	[Escherichia coli]
1366	SARD_1366	Core	gb|WP_104009849.1	gb|WP_104009849.1|ARO:3005182|CMY-156 [Escherichia coli]	Betalactams	Class C betalactamases	CMY	CMY-156	CMY-156	[Escherichia coli]
1367	SARD_1367	Core	gb|WP_109791215.1	gb|WP_109791215.1|ARO:3005183|CMY-160 [Escherichia coli]	Betalactams	Class C betalactamases	CMY	CMY-160	CMY-160	[Escherichia coli]
1368	SARD_1368	Core	gb|WP_111273851.1	gb|WP_111273851.1|ARO:3005184|CMY-162 [Escherichia coli]	Betalactams	Class C betalactamases	CMY	CMY-162	CMY-162	[Escherichia coli]
1369	SARD_1369	Core	gb|WP_065102238.1	gb|WP_065102238.1|ARO:3005185|CMY-140 [Escherichia coli]	Betalactams	Class C betalactamases	CMY	CMY-140	CMY-140	[Escherichia coli]
1370	SARD_1370	Core	gb|WP_140423307.1	gb|WP_140423307.1|ARO:3005186|CMY-164 [Escherichia coli]	Betalactams	Class C betalactamases	CMY	CMY-164	CMY-164	[Escherichia coli]
1371	SARD_1371	Core	gb|WP_109545065.1	gb|WP_109545065.1|ARO:3005187|CMY-161 [Escherichia coli]	Betalactams	Class C betalactamases	CMY	CMY-161	CMY-161	[Escherichia coli]
1372	SARD_1372	Core	gb|WP_148044406.1	gb|WP_148044406.1|ARO:3005188|CMY-165 [Escherichia coli]	Betalactams	Class C betalactamases	CMY	CMY-165	CMY-165	[Escherichia coli]
1373	SARD_1373	Core	gb|WP_148044407.1	gb|WP_148044407.1|ARO:3005189|CMY-166 [Escherichia coli]	Betalactams	Class C betalactamases	CMY	CMY-166	CMY-166	[Escherichia coli]
1374	SARD_1374	Core	gb|WP_085562396.1	gb|WP_085562396.1|ARO:3005190|CMY-149 [Proteus mirabilis]	Betalactams	Class C betalactamases	CMY	CMY-149	CMY-149	[Proteus mirabilis]
1375	SARD_1375	Core	gb|WP_063859815.1	gb|WP_063859815.1|ARO:3005191|CMY-139 [Escherichia coli]	Betalactams	Class C betalactamases	CMY	CMY-139	CMY-139	[Escherichia coli]
1376	SARD_1376	Core	gb|WP_085562395.1	gb|WP_085562395.1|ARO:3005192|CMY-148 [Escherichia coli]	Betalactams	Class C betalactamases	CMY	CMY-148	CMY-148	[Escherichia coli]
1377	SARD_1377	Core	gb|WP_111672906.1	gb|WP_111672906.1|ARO:3005193|CMY-163 [Escherichia coli]	Betalactams	Class C betalactamases	CMY	CMY-163	CMY-163	[Escherichia coli]
1378	SARD_1378	Core	gb|WP_088245213.1	gb|WP_088245213.1|ARO:3005194|CMY-154 [Escherichia coli]	Betalactams	Class C betalactamases	CMY	CMY-154	CMY-154	[Escherichia coli]
1379	SARD_1379	Core	gb|WP_070064537.1	gb|WP_070064537.1|ARO:3005195|CMY-142 [Escherichia coli]	Betalactams	Class C betalactamases	CMY	CMY-142	CMY-142	[Escherichia coli]
1380	SARD_1380	Core	gb|WP_065644637.1	gb|WP_065644637.1|ARO:3005196|CMY-141 [Escherichia coli]	Betalactams	Class C betalactamases	CMY	CMY-141	CMY-141	[Escherichia coli]
1381	SARD_1381	Core	gb|WP_063859763.1	gb|WP_063859763.1|ARO:3003132|CMY-124 [Citrobacter freundii complex]	Betalactams	Class C betalactamases	CMY	CMY-124	CMY-124	[Citrobacter freundii complex]
1382	SARD_1382	Core	gb|WP_063859768.1	gb|WP_063859768.1|ARO:3003133|CMY-125 [Citrobacter freundii]	Betalactams	Class C betalactamases	CMY	CMY-125	CMY-125	[Citrobacter freundii]
1383	SARD_1383	Core	gb|WP_075985684.1	gb|WP_075985684.1|ARO:3005197|CMY-145 [Escherichia coli]	Betalactams	Class C betalactamases	CMY	CMY-145	CMY-145	[Escherichia coli]
1384	SARD_1384	Core	gb|WP_063859757.1	gb|WP_063859757.1|ARO:3003130|CMY-122 [Citrobacter]	Betalactams	Class C betalactamases	CMY	CMY-122	CMY-122	[Citrobacter]
1385	SARD_1385	Core	gb|WP_096807446.1	gb|WP_096807446.1|ARO:3005198|CMY-157 [Citrobacter sp.]	Betalactams	Class C betalactamases	CMY	CMY-157	CMY-157	[Citrobacter sp.]
1386	SARD_1386	Core	gb|WP_168247875.1	gb|WP_168247875.1|ARO:3005199|CMY-171 [Escherichia coli]	Betalactams	Class C betalactamases	CMY	CMY-171	CMY-171	[Escherichia coli]
1387	SARD_1387	Core	gb|WP_094009802.1	gb|WP_094009802.1|ARO:3005200|CMY-155 [Klebsiella sp. KF07]	Betalactams	Class C betalactamases	CMY	CMY-155	CMY-155	[Klebsiella sp. KF07]
1388	SARD_1388	Core	gb|WP_063859917.1	gb|WP_063859917.1|ARO:3002109|CMY-96 [Escherichia coli]	Betalactams	Class C betalactamases	CMY	CMY-96	CMY-96	[Escherichia coli]
1389	SARD_1389	Core	gb|AIZ48988.1	gb|AIZ48988.1|ARO:3003129|CMY-121 [Escherichia coli]	Betalactams	Class C betalactamases	CMY	CMY-121	CMY-121	[Escherichia coli]
1390	SARD_1390	Core	gb|ARM19732.1	gb|ARM19732.1|ARO:3005216|CMY-152 [Citrobacter freundii]	Betalactams	Class C betalactamases	CMY	CMY-152	CMY-152	[Citrobacter freundii]
1391	SARD_1391	Core	gb|AFZ85213.1	gb|AFZ85213.1|ARO:3002110|CMY-97 [Escherichia coli]	Betalactams	Class C betalactamases	CMY	CMY-97	CMY-97	[Escherichia coli]
1392	SARD_1392	Core	gb|ARE65229.1	gb|ARE65229.1|ARO:3005217|CMY-151 [Citrobacter freundii] Partial	Betalactams	Class C betalactamases	CMY	CMY-151	CMY-151	[Citrobacter freundii] Partial
1393	SARD_1393	Core	gb|AKO62865.1	gb|AKO62865.1|ARO:3003136|CMY-128 [Citrobacter freundii]	Betalactams	Class C betalactamases	CMY	CMY-128	CMY-128	[Citrobacter freundii]
1394	SARD_1394	Core	gb|AKO62866.1	gb|AKO62866.1|ARO:3003137|CMY-129 [Citrobacter freundii]	Betalactams	Class C betalactamases	CMY	CMY-129	CMY-129	[Citrobacter freundii]
1395	SARD_1395	Core	gb|AKO62864.1	gb|AKO62864.1|ARO:3003135|CMY-127 [Citrobacter freundii]	Betalactams	Class C betalactamases	CMY	CMY-127	CMY-127	[Citrobacter freundii]
1396	SARD_1396	Core	gb|CCK86742.1	gb|CCK86742.1|ARO:3002102|CMY-89 [Citrobacter freundii]	Betalactams	Class C betalactamases	CMY	CMY-89	CMY-89	[Citrobacter freundii]
1397	SARD_1397	Core	gb|ARQ85812.1	gb|ARQ85812.1|ARO:3005218|CMY-153 [Escherichia coli]	Betalactams	Class C betalactamases	CMY	CMY-153	CMY-153	[Escherichia coli]
1398	SARD_1398	Core	gb|AKI06385.1	gb|AKI06385.1|ARO:3003138|CMY-130 [Escherichia coli]	Betalactams	Class C betalactamases	CMY	CMY-130	CMY-130	[Escherichia coli]
1399	SARD_1399	Core	gb|APC23883.1	gb|APC23883.1|ARO:3005219|CMY-144 [Citrobacter freundii]	Betalactams	Class C betalactamases	CMY	CMY-144	CMY-144	[Citrobacter freundii]
1400	SARD_1400	Core	gb|ALM96710.1	gb|ALM96710.1|ARO:3005220|CMY-138 [Proteus mirabilis]	Betalactams	Class C betalactamases	CMY	CMY-138	CMY-138	[Proteus mirabilis]
1401	SARD_1401	Core	gb|AAL12234.1	gb|AAL12234.1|ARO:3003552|fusB [Staphylococcus aureus]	Fusidic acid	Ribosomal zinc-binding protein	FUSB	fusB	fusB	[Staphylococcus aureus]
1402	SARD_1402	Core	gb|AAS48620.1	gb|AAS48620.1|ARO:3002372|VEB-3 [Enterobacter cloacae]	Betalactams	Class A betalactamases	VEB	VEB-3	VEB-3	[Enterobacter cloacae]
1403	SARD_1403	Core	gb|ABN80430.1	gb|ABN80430.1|ARO:3002375|VEB-5 [Escherichia coli]	Betalactams	Class A betalactamases	VEB	VEB-5	VEB-5	[Escherichia coli]
1404	SARD_1404	Core	gb|ACO56763.1	gb|ACO56763.1|ARO:3002376|VEB-7 [Acinetobacter baumannii]	Betalactams	Class A betalactamases	VEB	VEB-7	VEB-7	[Acinetobacter baumannii]
1405	SARD_1405	Core	gb|ABM54868.1	gb|ABM54868.1|ARO:3002373|VEB-4 [Proteus mirabilis]	Betalactams	Class A betalactamases	VEB	VEB-4	VEB-4	[Proteus mirabilis]
1406	SARD_1406	Core	gb|AAK14293.1	gb|AAK14293.1|ARO:3002378|VEB-9 [Pseudomonas aeruginosa]	Betalactams	Class A betalactamases	VEB	VEB-9	VEB-9	[Pseudomonas aeruginosa]
1407	SARD_1407	Core	gb|AGH33739.1	gb|AGH33739.1|ARO:3002377|VEB-8 [Escherichia coli]	Betalactams	Class A betalactamases	VEB	VEB-8	VEB-8	[Escherichia coli]
1408	SARD_1408	Core	gb|CAM88398.1	gb|CAM88398.1|ARO:3002370|VEB-1 [Acinetobacter baumannii AYE]	Betalactams	Class A betalactamases	VEB	VEB-1	VEB-1	[Acinetobacter baumannii AYE]
1409	SARD_1409	Core	gb|ACA34904.1	gb|ACA34904.1|ARO:3002374|VEB-6 [Proteus mirabilis]	Betalactams	Class A betalactamases	VEB	VEB-6	VEB-6	[Proteus mirabilis]
1410	SARD_1410	Core	gb|AAK29174.1	gb|AAK29174.1|ARO:3002371|VEB-2 [Pseudomonas aeruginosa]	Betalactams	Class A betalactamases	VEB	VEB-2	VEB-2	[Pseudomonas aeruginosa]
1411	SARD_1411	Core	gb|AAK14294.1	gb|AAK14294.1|ARO:3003712|VEB-1b [Pseudomonas aeruginosa]	Betalactams	Class A betalactamases	VEB	VEB-1b	VEB-1b	[Pseudomonas aeruginosa]
1412	SARD_1412	Core	gb|AAA26652.1	gb|AAA26652.1|ARO:3002835|lnuA [Staphylococcus haemolyticus]	MLS	Lincosamide nucleotidyltransferases	LNUA	lnuA	lnuA	[Staphylococcus haemolyticus]
1413	SARD_1413	Core	gb|AIT76106.1	gb|AIT76106.1|ARO:3002146|DHA-15 [Klebsiella pneumoniae]	Betalactams	Class C betalactamases	DHA	DHA-15	DHA-15	[Klebsiella pneumoniae]
1414	SARD_1414	Core	gb|AIT76102.1	gb|AIT76102.1|ARO:3002150|DHA-19 [Morganella morganii]	Betalactams	Class C betalactamases	DHA	DHA-19	DHA-19	[Morganella morganii]
1415	SARD_1415	Core	gb|AAG36927.1	gb|AAG36927.1|ARO:3002133|DHA-2 [Klebsiella pneumoniae]	Betalactams	Class C betalactamases	DHA	DHA-2	DHA-2	[Klebsiella pneumoniae]
1416	SARD_1416	Core	gb|AIT76105.1	gb|AIT76105.1|ARO:3002147|DHA-16 [Morganella morganii]	Betalactams	Class C betalactamases	DHA	DHA-16	DHA-16	[Morganella morganii]
1417	SARD_1417	Core	gb|ADQ00385.1	gb|ADQ00385.1|ARO:3002136|DHA-7 [Enterobacter cloacae]	Betalactams	Class C betalactamases	DHA	DHA-7	DHA-7	[Enterobacter cloacae]
1418	SARD_1418	Core	gb|AIT76103.1	gb|AIT76103.1|ARO:3002148|DHA-17 [Morganella morganii]	Betalactams	Class C betalactamases	DHA	DHA-17	DHA-17	[Morganella morganii]
1419	SARD_1419	Core	gb|CDL68900.1	gb|CDL68900.1|ARO:3002143|DHA-12 [Proteus mirabilis]	Betalactams	Class C betalactamases	DHA	DHA-12	DHA-12	[Proteus mirabilis]
1420	SARD_1420	Core	gb|CAA76196.1	gb|CAA76196.1|ARO:3002132|DHA-1 [Salmonella enterica subsp. enterica serovar Enteritidis]	Betalactams	Class C betalactamases	DHA	DHA-1	DHA-1	[Salmonella enterica subsp. enterica serovar Enteritidis]
1421	SARD_1421	Core	gb|AIT76109.1	gb|AIT76109.1|ARO:3002153|DHA-22 [Escherichia coli]	Betalactams	Class C betalactamases	DHA	DHA-22	DHA-22	[Escherichia coli]
1422	SARD_1422	Core	gb|AIT76108.1	gb|AIT76108.1|ARO:3002144|DHA-13 [Morganella morganii]	Betalactams	Class C betalactamases	DHA	DHA-13	DHA-13	[Morganella morganii]
1423	SARD_1423	Core	gb|ADT91161.1	gb|ADT91161.1|ARO:3002135|DHA-6 [Escherichia coli]	Betalactams	Class C betalactamases	DHA	DHA-6	DHA-6	[Escherichia coli]
1424	SARD_1424	Core	gb|AIT76094.1	gb|AIT76094.1|ARO:3002149|DHA-18 [Morganella morganii]	Betalactams	Class C betalactamases	DHA	DHA-18	DHA-18	[Morganella morganii]
1425	SARD_1425	Core	gb|AIT76100.1	gb|AIT76100.1|ARO:3002152|DHA-21 [Morganella morganii]	Betalactams	Class C betalactamases	DHA	DHA-21	DHA-21	[Morganella morganii]
1426	SARD_1426	Core	gb|AEL22919.1	gb|AEL22919.1|ARO:3002138|DHA-5 [Morganella morganii]	Betalactams	Class C betalactamases	DHA	DHA-5	DHA-5	[Morganella morganii]
1427	SARD_1427	Core	gb|AIT76101.1	gb|AIT76101.1|ARO:3002151|DHA-20 [Citrobacter koseri]	Betalactams	Class C betalactamases	DHA	DHA-20	DHA-20	[Citrobacter koseri]
1428	SARD_1428	Core	gb|AIT76107.1	gb|AIT76107.1|ARO:3002145|DHA-14 [Morganella morganii]	Betalactams	Class C betalactamases	DHA	DHA-14	DHA-14	[Morganella morganii]
1429	SARD_1429	Core	gb|AJO16043.1	gb|AJO16043.1|ARO:3002141|DHA-10 [Morganella morganii]	Betalactams	Class C betalactamases	DHA	DHA-10	DHA-10	[Morganella morganii]
1430	SARD_1430	Core	gb|AAR87489.1	gb|AAR87489.1|ARO:3002134|DHA-3 [Klebsiella pneumoniae]	Betalactams	Class C betalactamases	DHA	DHA-3	DHA-3	[Klebsiella pneumoniae]
1431	SARD_1431	Core	gb|AHL39320.1	gb|AHL39320.1|ARO:3002140|DHA-9 [Morganella morganii] Partial	Betalactams	Class C betalactamases	DHA	DHA-9	DHA-9	[Morganella morganii] Partial
1432	SARD_1432	Core	gb|ACB05808.1	gb|ACB05808.1|ARO:3003109|msrE [Acinetobacter baumannii]	MLS	MLS resistance ABC efflux pumps	MSRE	msrE	msrE	[Acinetobacter baumannii]
1433	SARD_1433	Core	gb|CAI43424.1	gb|CAI43424.1|ARO:3002415|OXY-6-3 [Klebsiella oxytoca]	Betalactams	Class A betalactamases	OXY	OXY-6-3	OXY-6-3	[Klebsiella oxytoca]
1434	SARD_1434	Core	gb|CAI43422.1	gb|CAI43422.1|ARO:3002413|OXY-6-1 [Klebsiella oxytoca]	Betalactams	Class A betalactamases	OXY	OXY-6-1	OXY-6-1	[Klebsiella oxytoca]
1435	SARD_1435	Core	gb|AAL79541.1	gb|AAL79541.1|ARO:3002397|OXY-2-2 [Klebsiella oxytoca]	Betalactams	Class A betalactamases	OXY	OXY-2-2	OXY-2-2	[Klebsiella oxytoca]
1436	SARD_1436	Core	gb|AAL17873.1	gb|AAL17873.1|ARO:3002403|OXY-2-8 [Klebsiella oxytoca]	Betalactams	Class A betalactamases	OXY	OXY-2-8	OXY-2-8	[Klebsiella oxytoca]
1437	SARD_1437	Core	gb|CAI43413.1	gb|CAI43413.1|ARO:3002390|OXY-1-2 [Klebsiella oxytoca]	Betalactams	Class A betalactamases	OXY	OXY-1-2	OXY-1-2	[Klebsiella oxytoca]
1438	SARD_1438	Core	gb|AAN28732.1	gb|AAN28732.1|ARO:3002409|OXY-3-1 [Klebsiella oxytoca]	Betalactams	Class A betalactamases	OXY	OXY-3-1	OXY-3-1	[Klebsiella oxytoca]
1439	SARD_1439	Core	gb|CAA88908.1	gb|CAA88908.1|ARO:3002402|OXY-2-7 [Klebsiella oxytoca]	Betalactams	Class A betalactamases	OXY	OXY-2-7	OXY-2-7	[Klebsiella oxytoca]
1440	SARD_1440	Core	gb|AAL78161.1	gb|AAL78161.1|ARO:3002410|OXY-4-1 [Klebsiella oxytoca]	Betalactams	Class A betalactamases	OXY	OXY-4-1	OXY-4-1	[Klebsiella oxytoca]
1441	SARD_1441	Core	gb|CAG34107.1	gb|CAG34107.1|ARO:3002400|OXY-2-5 [Klebsiella oxytoca]	Betalactams	Class A betalactamases	OXY	OXY-2-5	OXY-2-5	[Klebsiella oxytoca]
1442	SARD_1442	Core	gb|CAI43414.1	gb|CAI43414.1|ARO:3002396|OXY-2-1 [Klebsiella oxytoca]	Betalactams	Class A betalactamases	OXY	OXY-2-1	OXY-2-1	[Klebsiella oxytoca]
1443	SARD_1443	Core	gb|ACV44455.1	gb|ACV44455.1|ARO:3002404|OXY-2-9 [Klebsiella oxytoca]	Betalactams	Class A betalactamases	OXY	OXY-2-9	OXY-2-9	[Klebsiella oxytoca]
1444	SARD_1444	Core	gb|CAA82916.1	gb|CAA82916.1|ARO:3002389|OXY-1-1 [Klebsiella oxytoca]	Betalactams	Class A betalactamases	OXY	OXY-1-1	OXY-1-1	[Klebsiella oxytoca]
1445	SARD_1445	Core	gb|CAI43425.1	gb|CAI43425.1|ARO:3002416|OXY-6-4 [Klebsiella oxytoca]	Betalactams	Class A betalactamases	OXY	OXY-6-4	OXY-6-4	[Klebsiella oxytoca]
1446	SARD_1446	Core	gb|ACV44456.1	gb|ACV44456.1|ARO:3002405|OXY-2-10 [Klebsiella oxytoca]	Betalactams	Class A betalactamases	OXY	OXY-2-10	OXY-2-10	[Klebsiella oxytoca]
1447	SARD_1447	Core	gb|CAI43417.1	gb|CAI43417.1|ARO:3002411|OXY-5-1 [Klebsiella oxytoca]	Betalactams	Class A betalactamases	OXY	OXY-5-1	OXY-5-1	[Klebsiella oxytoca]
1448	SARD_1448	Core	gb|CAB42615.1	gb|CAB42615.1|ARO:3002394|OXY-1-6 [Klebsiella oxytoca]	Betalactams	Class A betalactamases	OXY	OXY-1-6	OXY-1-6	[Klebsiella oxytoca]
1449	SARD_1449	Core	gb|CAI43419.1	gb|CAI43419.1|ARO:3002412|OXY-5-2 [Klebsiella oxytoca]	Betalactams	Class A betalactamases	OXY	OXY-5-2	OXY-5-2	[Klebsiella oxytoca]
1450	SARD_1450	Core	gb|CAB42614.1	gb|CAB42614.1|ARO:3002399|OXY-2-4 [Klebsiella oxytoca]	Betalactams	Class A betalactamases	OXY	OXY-2-4	OXY-2-4	[Klebsiella oxytoca]
1451	SARD_1451	Core	gb|AAL78276.1	gb|AAL78276.1|ARO:3002392|OXY-1-4 [Klebsiella oxytoca]	Betalactams	Class A betalactamases	OXY	OXY-1-4	OXY-1-4	[Klebsiella oxytoca]
1452	SARD_1452	Core	gb|AAL78275.1	gb|AAL78275.1|ARO:3002391|OXY-1-3 [Klebsiella oxytoca]	Betalactams	Class A betalactamases	OXY	OXY-1-3	OXY-1-3	[Klebsiella oxytoca]
1453	SARD_1453	Core	gb|AAL78278.2	gb|AAL78278.2|ARO:3002401|OXY-2-6 [Klebsiella oxytoca]	Betalactams	Class A betalactamases	OXY	OXY-2-6	OXY-2-6	[Klebsiella oxytoca]
1454	SARD_1454	Core	gb|AAL78281.2	gb|AAL78281.2|ARO:3002398|OXY-2-3 [Klebsiella oxytoca]	Betalactams	Class A betalactamases	OXY	OXY-2-3	OXY-2-3	[Klebsiella oxytoca]
1455	SARD_1455	Core	gb|ACC85616.1	gb|ACC85616.1|ARO:3002804|FosA2 [Enterobacter cloacae]	Fosfomycin	Fosfomycin thiol transferases	FOSA	FosA2	FosA2	[Enterobacter cloacae]
1456	SARD_1456	Core	gb|AJE60855.1	gb|AJE60855.1|ARO:3003209|FosA5 [Escherichia coli]	Fosfomycin	Fosfomycin thiol transferases	FOSA	FosA5	FosA5	[Escherichia coli]
1457	SARD_1457	Core	gb|AEG78825.1	gb|AEG78825.1|ARO:3002872|FosA3 [Escherichia coli]	Fosfomycin	Fosfomycin thiol transferases	FOSA	FosA3	FosA3	[Escherichia coli]
1458	SARD_1458	Core	gb|AAG04518.1	gb|AAG04518.1|ARO:3000149|fosA [Pseudomonas aeruginosa PAO1]	Fosfomycin	Fosfomycin thiol transferases	FOSA	fosA	fosA	[Pseudomonas aeruginosa PAO1]
1459	SARD_1459	Core	gb|BAP18892.1	gb|BAP18892.1|ARO:3003210|FosA4 [Escherichia coli]	Fosfomycin	Fosfomycin thiol transferases	FOSA	FosA4	FosA4	[Escherichia coli]
1460	SARD_1460	Core	gb|AMQ12811.1	gb|AMQ12811.1|ARO:3004111|FosA6 [Escherichia coli]	Fosfomycin	Fosfomycin thiol transferases	FOSA	FosA6	FosA6	[Escherichia coli]
1461	SARD_1461	Core	gb|KKE03230.1	gb|KKE03230.1|ARO:3004113|FosA7 [Salmonella enterica subsp. enterica serovar Heidelberg]	Fosfomycin	Fosfomycin thiol transferases	FOSA	FosA7	FosA7	[Salmonella enterica subsp. enterica serovar Heidelberg]
1462	SARD_1462	Core	gb|ANQ03635.1	gb|ANQ03635.1|ARO:3005162|FosA7.5 [Escherichia coli]	Fosfomycin	Fosfomycin thiol transferases	FOSA	FosA7.5	FosA7.5	[Escherichia coli]
1463	SARD_1463	Core	gb|AAA26699.1	gb|AAA26699.1|ARO:3002649|APH(3')-Va [Streptomyces fradiae]	Aminoglycosides	Aminoglycoside O-phosphotransferases	APH3-PRIME	APH(3')-Va	APH(3')-Va	[Streptomyces fradiae]
1464	SARD_1464	Core	gb|AAA76822.1	gb|AAA76822.1|ARO:3002654|APH(3')-VIIa [Campylobacter jejuni]	Aminoglycosides	Aminoglycoside O-phosphotransferases	APH3-PRIME	APH(3')-VIIa	APH(3')-VIIa	[Campylobacter jejuni]
1465	SARD_1465	Core	gb|CAE51638.1	gb|CAE51638.1|ARO:3002641|APH(3')-Ia [Serratia marcescens]	Aminoglycosides	Aminoglycoside O-phosphotransferases	APH3-PRIME	APH(3')-Ia	APH(3')-Ia	[Serratia marcescens]
1466	SARD_1466	Core	gb|AAB21326.1	gb|AAB21326.1|ARO:3002651|APH(3')-Vc [Micromonospora chalcea]	Aminoglycosides	Aminoglycoside O-phosphotransferases	APH3-PRIME	APH(3')-Vc	APH(3')-Vc	[Micromonospora chalcea]
1467	SARD_1467	Core	gb|AAA26412.1	gb|AAA26412.1|ARO:3002642|APH(3')-Ib [Plasmid RP4]	Aminoglycosides	Aminoglycoside O-phosphotransferases	APH3-PRIME	APH(3')-Ib	APH(3')-Ib	[Plasmid RP4]
1468	SARD_1468	Core	gb|CAA62365.1	gb|CAA62365.1|ARO:3002645|APH(3')-IIb [Pseudomonas aeruginosa]	Aminoglycosides	Aminoglycoside O-phosphotransferases	APH3-PRIME	APH(3')-IIb	APH(3')-IIb	[Pseudomonas aeruginosa]
1469	SARD_1469	Core	gb|ADQ43421.1	gb|ADQ43421.1|ARO:3002646|APH(3')-IIc [Stenotrophomonas maltophilia]	Aminoglycosides	Aminoglycoside O-phosphotransferases	APH3-PRIME	APH(3')-IIc	APH(3')-IIc	[Stenotrophomonas maltophilia]
1470	SARD_1470	Core	gb|CAA30578.1	gb|CAA30578.1|ARO:3002652|APH(3')-VIa [Acinetobacter baumannii]	Aminoglycosides	Aminoglycoside O-phosphotransferases	APH3-PRIME	APH(3')-VIa	APH(3')-VIa	[Acinetobacter baumannii]
1471	SARD_1471	Core	gb|CAA27061.1	gb|CAA27061.1|ARO:3002648|APH(3')-IVa [Bacillus circulans]	Aminoglycosides	Aminoglycoside O-phosphotransferases	APH3-PRIME	APH(3')-IVa	APH(3')-IVa	[Bacillus circulans]
1472	SARD_1472	Core	gb|AGV10830.1	gb|AGV10830.1|ARO:3002647|APH(3')-IIIa [Campylobacter coli CVM N29710]	Aminoglycosides	Aminoglycoside O-phosphotransferases	APH3-PRIME	APH(3')-IIIa	APH(3')-IIIa	[Campylobacter coli CVM N29710]
1473	SARD_1473	Core	gb|AAC32025.1	gb|AAC32025.1|ARO:3002650|APH(3')-Vb [Streptomyces ribosidificus]	Aminoglycosides	Aminoglycoside O-phosphotransferases	APH3-PRIME	APH(3')-Vb	APH(3')-Vb	[Streptomyces ribosidificus]
1474	SARD_1474	Core	gb|CAA23892.1	gb|CAA23892.1|ARO:3002644|APH(3')-IIa [Escherichia coli]	Aminoglycosides	Aminoglycoside O-phosphotransferases	APH3-PRIME	APH(3')-IIa	APH(3')-IIa	[Escherichia coli]
1475	SARD_1475	Core	gb|AGI04227.1	gb|AGI04227.1|ARO:3003687|APH(3')-VI [Pseudomonas aeruginosa]	Aminoglycosides	Aminoglycoside O-phosphotransferases	APH3-PRIME	APH(3')-VI	APH(3')-VI	[Pseudomonas aeruginosa]
1476	SARD_1476	Core	gb|AAG11411.2	gb|AAG11411.2|ARO:3004680|APH(3')-VIIIa [Streptomyces rimosus]	Aminoglycosides	Aminoglycoside O-phosphotransferases	APH3-PRIME	APH(3')-VIIIa	APH(3')-VIIIa	[Streptomyces rimosus]
1477	SARD_1477	Core	gb|EPF73263	gb|EPF73263|ARO:3004086|APH(3')-VIII [Acinetobacter rudis CIP 110305]	Aminoglycosides	Aminoglycoside O-phosphotransferases	APH3-PRIME	APH(3')-VIII	APH(3')-VIII	[Acinetobacter rudis CIP 110305]
1478	SARD_1478	Core	gb|ENV34035	gb|ENV34035|ARO:3004087|APH(3')-IX [Acinetobacter gerneri DSM 14967 = CIP 107464]	Aminoglycosides	Aminoglycoside O-phosphotransferases	APH3-PRIME	APH(3')-IX	APH(3')-IX	[Acinetobacter gerneri DSM 14967 = CIP 107464]
1479	SARD_1479	Core	gb|CAF29483.1	gb|CAF29483.1|ARO:3002653|APH(3')-VIb [Alcaligenes faecalis]	Aminoglycosides	Aminoglycoside O-phosphotransferases	APH3-PRIME	APH(3')-VIb	APH(3')-VIb	[Alcaligenes faecalis]
1480	SARD_1480	Core	gb|ABY48974.1	gb|ABY48974.1|ARO:3005154|APH(3')-XV [Pseudomonas aeruginosa]	Aminoglycosides	Aminoglycoside O-phosphotransferases	APH3-PRIME	APH(3')-XV	APH(3')-XV	[Pseudomonas aeruginosa]
1481	SARD_1481	Core	gb|AFR46589.1	gb|AFR46589.1|ARO:3002771|QnrB58 [Citrobacter freundii]	Fluoroquinolones	Quinolone resistance protein Qnr	QNRB	QnrB58	QnrB58	[Citrobacter freundii]
1482	SARD_1482	Core	gb|AFU25658.1	gb|AFU25658.1|ARO:3002762|QnrB47 [Citrobacter freundii]	Fluoroquinolones	Quinolone resistance protein Qnr	QNRB	QnrB47	QnrB47	[Citrobacter freundii]
1483	SARD_1483	Core	gb|AGL43627.1	gb|AGL43627.1|ARO:3002778|QnrB66 [Citrobacter freundii]	Fluoroquinolones	Quinolone resistance protein Qnr	QNRB	QnrB66	QnrB66	[Citrobacter freundii]
1484	SARD_1484	Core	gb|AEL00461.1	gb|AEL00461.1|ARO:3002753|QnrB38 [Citrobacter freundii]	Fluoroquinolones	Quinolone resistance protein Qnr	QNRB	QnrB38	QnrB38	[Citrobacter freundii]
1485	SARD_1485	Core	gb|CAP45903.1	gb|CAP45903.1|ARO:3002733|QnrB18 [Citrobacter freundii]	Fluoroquinolones	Quinolone resistance protein Qnr	QNRB	QnrB18	QnrB18	[Citrobacter freundii]
1486	SARD_1486	Core	gb|ABG56269.1	gb|ABG56269.1|ARO:3002724|QnrB10 [Citrobacter freundii]	Fluoroquinolones	Quinolone resistance protein Qnr	QNRB	QnrB10	QnrB10	[Citrobacter freundii]
1487	SARD_1487	Core	gb|ABX72042.1	gb|ABX72042.1|ARO:3002727|QnrB13 [Citrobacter freundii]	Fluoroquinolones	Quinolone resistance protein Qnr	QNRB	QnrB13	QnrB13	[Citrobacter freundii]
1488	SARD_1488	Core	gb|AEL00458.1	gb|AEL00458.1|ARO:3002751|QnrB36 [Citrobacter freundii]	Fluoroquinolones	Quinolone resistance protein Qnr	QNRB	QnrB36	QnrB36	[Citrobacter freundii]
1489	SARD_1489	Core	gb|CCI51002.2	gb|CCI51002.2|ARO:3002767|QnrB54 [Citrobacter freundii]	Fluoroquinolones	Quinolone resistance protein Qnr	QNRB	QnrB54	QnrB54	[Citrobacter freundii]
1490	SARD_1490	Core	gb|ACS71747.1	gb|ACS71747.1|ARO:3002738|QnrB23 [Citrobacter freundii]	Fluoroquinolones	Quinolone resistance protein Qnr	QNRB	QnrB23	QnrB23	[Citrobacter freundii]
1491	SARD_1491	Core	gb|ABO93588.1	gb|ABO93588.1|ARO:3002715|QnrB2 [Proteus mirabilis]	Fluoroquinolones	Quinolone resistance protein Qnr	QNRB	QnrB2	QnrB2	[Proteus mirabilis]
1492	SARD_1492	Core	gb|ADI46626.1	gb|ADI46626.1|ARO:3002739|QnrB24 [Citrobacter freundii]	Fluoroquinolones	Quinolone resistance protein Qnr	QNRB	QnrB24	QnrB24	[Citrobacter freundii]
1493	SARD_1493	Core	gb|AEQ94272.1	gb|AEQ94272.1|ARO:3002757|QnrB42 [Klebsiella pneumoniae]	Fluoroquinolones	Quinolone resistance protein Qnr	QNRB	QnrB42	QnrB42	[Klebsiella pneumoniae]
1494	SARD_1494	Core	gb|BAN04737.1	gb|BAN04737.1|ARO:3002774|QnrB61 [Citrobacter braakii]	Fluoroquinolones	Quinolone resistance protein Qnr	QNRB	QnrB61	QnrB61	[Citrobacter braakii]
1495	SARD_1495	Core	gb|AGL43632.1	gb|AGL43632.1|ARO:3002783|QnrB71 [Citrobacter braakii]	Fluoroquinolones	Quinolone resistance protein Qnr	QNRB	QnrB71	QnrB71	[Citrobacter braakii]
1496	SARD_1496	Core	gb|ABS30107.1	gb|ABS30107.1|ARO:3002725|QnrB11 [Citrobacter freundii]	Fluoroquinolones	Quinolone resistance protein Qnr	QNRB	QnrB11	QnrB11	[Citrobacter freundii]
1497	SARD_1497	Core	gb|ABP87778.1	gb|ABP87778.1|ARO:3002720|QnrB6 [Pantoea agglomerans]	Fluoroquinolones	Quinolone resistance protein Qnr	QNRB	QnrB6	QnrB6	[Pantoea agglomerans]
1498	SARD_1498	Core	gb|AFD54601.1	gb|AFD54601.1|ARO:3002764|QnrB49 [Citrobacter freundii]	Fluoroquinolones	Quinolone resistance protein Qnr	QNRB	QnrB49	QnrB49	[Citrobacter freundii]
1499	SARD_1499	Core	gb|CAP45902.1	gb|CAP45902.1|ARO:3002732|QnrB17 [Citrobacter freundii]	Fluoroquinolones	Quinolone resistance protein Qnr	QNRB	QnrB17	QnrB17	[Citrobacter freundii]
1500	SARD_1500	Core	gb|AFR46590.1	gb|AFR46590.1|ARO:3002772|QnrB59 [Citrobacter freundii]	Fluoroquinolones	Quinolone resistance protein Qnr	QNRB	QnrB59	QnrB59	[Citrobacter freundii]
1501	SARD_1501	Core	gb|ABC17629.1	gb|ABC17629.1|ARO:3002716|QnrB3 [Escherichia coli]	Fluoroquinolones	Quinolone resistance protein Qnr	QNRB	QnrB3	QnrB3	[Escherichia coli]
1502	SARD_1502	Core	gb|ADM52188.1	gb|ADM52188.1|ARO:3002743|QnrB28 [Citrobacter freundii]	Fluoroquinolones	Quinolone resistance protein Qnr	QNRB	QnrB28	QnrB28	[Citrobacter freundii]
1503	SARD_1503	Core	gb|AGL43626.1	gb|AGL43626.1|ARO:3002777|QnrB65 [Citrobacter freundii]	Fluoroquinolones	Quinolone resistance protein Qnr	QNRB	QnrB65	QnrB65	[Citrobacter freundii]
1504	SARD_1504	Core	gb|AGK90303.1	gb|AGK90303.1|ARO:3002734|QnrB19 [Escherichia coli]	Fluoroquinolones	Quinolone resistance protein Qnr	QNRB	QnrB19	QnrB19	[Escherichia coli]
1505	SARD_1505	Core	gb|AEL31272.1	gb|AEL31272.1|ARO:3002756|QnrB41 [Citrobacter freundii]	Fluoroquinolones	Quinolone resistance protein Qnr	QNRB	QnrB41	QnrB41	[Citrobacter freundii]
1506	SARD_1506	Core	gb|ADW54092.1	gb|ADW54092.1|ARO:3002761|QnrB46 [Klebsiella pneumoniae]	Fluoroquinolones	Quinolone resistance protein Qnr	QNRB	QnrB46	QnrB46	[Klebsiella pneumoniae]
1507	SARD_1507	Core	gb|AEL00450.1	gb|AEL00450.1|ARO:3002747|QnrB32 [Citrobacter freundii]	Fluoroquinolones	Quinolone resistance protein Qnr	QNRB	QnrB32	QnrB32	[Citrobacter freundii]
1508	SARD_1508	Core	gb|ACM50952.1	gb|ACM50952.1|ARO:3002736|QnrB21 [Escherichia coli]	Fluoroquinolones	Quinolone resistance protein Qnr	QNRB	QnrB21	QnrB21	[Escherichia coli]
1509	SARD_1509	Core	gb|ABW03156.3	gb|ABW03156.3|ARO:3002721|QnrB7 [Enterobacter cloacae]	Fluoroquinolones	Quinolone resistance protein Qnr	QNRB	QnrB7	QnrB7	[Enterobacter cloacae]
1510	SARD_1510	Core	gb|ADN94685.1	gb|ADN94685.1|ARO:3002740|QnrB25 [Citrobacter freundii]	Fluoroquinolones	Quinolone resistance protein Qnr	QNRB	QnrB25	QnrB25	[Citrobacter freundii]
1511	SARD_1511	Core	gb|AHE41343.1	gb|AHE41343.1|ARO:3002768|QnrB55 [Raoultella terrigena]	Fluoroquinolones	Quinolone resistance protein Qnr	QNRB	QnrB55	QnrB55	[Raoultella terrigena]
1512	SARD_1512	Core	gb|ABX72044.1	gb|ABX72044.1|ARO:3002728|QnrB14 [Citrobacter freundii]	Fluoroquinolones	Quinolone resistance protein Qnr	QNRB	QnrB14	QnrB14	[Citrobacter freundii]
1513	SARD_1513	Core	gb|AFY16910.1	gb|AFY16910.1|ARO:3002775|QnrB62 [Citrobacter freundii]	Fluoroquinolones	Quinolone resistance protein Qnr	QNRB	QnrB62	QnrB62	[Citrobacter freundii]
1514	SARD_1514	Core	gb|AEL00459.1	gb|AEL00459.1|ARO:3002752|QnrB37 [Citrobacter freundii]	Fluoroquinolones	Quinolone resistance protein Qnr	QNRB	QnrB37	QnrB37	[Citrobacter freundii]
1515	SARD_1515	Core	gb|AGL43631.1	gb|AGL43631.1|ARO:3002782|QnrB70 [Citrobacter braakii]	Fluoroquinolones	Quinolone resistance protein Qnr	QNRB	QnrB70	QnrB70	[Citrobacter braakii]
1516	SARD_1516	Core	gb|AFH88686.1	gb|AFH88686.1|ARO:3002763|QnrB48 [Citrobacter freundii]	Fluoroquinolones	Quinolone resistance protein Qnr	QNRB	QnrB48	QnrB48	[Citrobacter freundii]
1517	SARD_1517	Core	gb|ABC86904.2	gb|ABC86904.2|ARO:3002714|QnrB1 [Klebsiella pneumoniae]	Fluoroquinolones	Quinolone resistance protein Qnr	QNRB	QnrB1	QnrB1	[Klebsiella pneumoniae]
1518	SARD_1518	Core	gb|AEL00451.1	gb|AEL00451.1|ARO:3002748|QnrB33 [Citrobacter braakii]	Fluoroquinolones	Quinolone resistance protein Qnr	QNRB	QnrB33	QnrB33	[Citrobacter braakii]
1519	SARD_1519	Core	gb|AGT59159.1	gb|AGT59159.1|ARO:3002785|QnrB73 [Citrobacter freundii]	Fluoroquinolones	Quinolone resistance protein Qnr	QNRB	QnrB73	QnrB73	[Citrobacter freundii]
1520	SARD_1520	Core	gb|ADM52193.1	gb|ADM52193.1|ARO:3002744|QnrB29 [Citrobacter freundii]	Fluoroquinolones	Quinolone resistance protein Qnr	QNRB	QnrB29	QnrB29	[Citrobacter freundii]
1521	SARD_1521	Core	gb|AEL00452.1	gb|AEL00452.1|ARO:3002749|QnrB34 [Citrobacter werkmanii]	Fluoroquinolones	Quinolone resistance protein Qnr	QNRB	QnrB34	QnrB34	[Citrobacter werkmanii]
1522	SARD_1522	Core	gb|ACS71746.1	gb|ACS71746.1|ARO:3002737|QnrB22 [Citrobacter werkmanii]	Fluoroquinolones	Quinolone resistance protein Qnr	QNRB	QnrB22	QnrB22	[Citrobacter werkmanii]
1523	SARD_1523	Core	gb|WP_063866109.1	gb|WP_063866109.1|ARO:3002760|QnrB45 [Escherichia coli]	Fluoroquinolones	Quinolone resistance protein Qnr	QNRB	QnrB45	QnrB45	[Escherichia coli]
1524	SARD_1524	Core	gb|AGL43629.1	gb|AGL43629.1|ARO:3002780|QnrB68 [Citrobacter braakii]	Fluoroquinolones	Quinolone resistance protein Qnr	QNRB	QnrB68	QnrB68	[Citrobacter braakii]
1525	SARD_1525	Core	gb|AFR46587.1	gb|AFR46587.1|ARO:3002769|QnrB56 [Citrobacter freundii]	Fluoroquinolones	Quinolone resistance protein Qnr	QNRB	QnrB56	QnrB56	[Citrobacter freundii]
1526	SARD_1526	Core	gb|WP_063866081.1	gb|WP_063866081.1|ARO:3002755|QnrB40 [Citrobacter braakii]	Fluoroquinolones	Quinolone resistance protein Qnr	QNRB	QnrB40	QnrB40	[Citrobacter braakii]
1527	SARD_1527	Core	gb|CAO82104.1	gb|CAO82104.1|ARO:3002726|QnrB12 [Citrobacter werkmanii]	Fluoroquinolones	Quinolone resistance protein Qnr	QNRB	QnrB12	QnrB12	[Citrobacter werkmanii]
1528	SARD_1528	Core	gb|ABW03157.2	gb|ABW03157.2|ARO:3002722|QnrB8 [Citrobacter freundii]	Fluoroquinolones	Quinolone resistance protein Qnr	QNRB	QnrB8	QnrB8	[Citrobacter freundii]
1529	SARD_1529	Core	gb|AGL43630.1	gb|AGL43630.1|ARO:3002781|QnrB69 [Citrobacter freundii]	Fluoroquinolones	Quinolone resistance protein Qnr	QNRB	QnrB69	QnrB69	[Citrobacter freundii]
1530	SARD_1530	Core	gb|ABX72227.1	gb|ABX72227.1|ARO:3002730|QnrB15 [Citrobacter freundii]	Fluoroquinolones	Quinolone resistance protein Qnr	QNRB	QnrB15	QnrB15	[Citrobacter freundii]
1531	SARD_1531	Core	gb|AEH59666.1	gb|AEH59666.1|ARO:3002741|QnrB26 [Proteus vulgaris]	Fluoroquinolones	Quinolone resistance protein Qnr	QNRB	QnrB26	QnrB26	[Proteus vulgaris]
1532	SARD_1532	Core	gb|AGL43625.1	gb|AGL43625.1|ARO:3002776|QnrB64 [Citrobacter freundii]	Fluoroquinolones	Quinolone resistance protein Qnr	QNRB	QnrB64	QnrB64	[Citrobacter freundii]
1533	SARD_1533	Core	gb|ABV66096.1	gb|ABV66096.1|ARO:3002731|QnrB16 [Citrobacter freundii]	Fluoroquinolones	Quinolone resistance protein Qnr	QNRB	QnrB16	QnrB16	[Citrobacter freundii]
1534	SARD_1534	Core	gb|ABP88094.1	gb|ABP88094.1|ARO:3002723|QnrB9 [Citrobacter freundii]	Fluoroquinolones	Quinolone resistance protein Qnr	QNRB	QnrB9	QnrB9	[Citrobacter freundii]
1535	SARD_1535	Core	gb|AFU25656.1	gb|AFU25656.1|ARO:3002765|QnrB50 [Citrobacter freundii]	Fluoroquinolones	Quinolone resistance protein Qnr	QNRB	QnrB50	QnrB50	[Citrobacter freundii]
1536	SARD_1536	Core	gb|ADM52186.1	gb|ADM52186.1|ARO:3002742|QnrB27 [Citrobacter braakii]	Fluoroquinolones	Quinolone resistance protein Qnr	QNRB	QnrB27	QnrB27	[Citrobacter braakii]
1537	SARD_1537	Core	gb|AFR46588.1	gb|AFR46588.1|ARO:3002770|QnrB57 [Citrobacter freundii]	Fluoroquinolones	Quinolone resistance protein Qnr	QNRB	QnrB57	QnrB57	[Citrobacter freundii]
1538	SARD_1538	Core	gb|AGL43628.1	gb|AGL43628.1|ARO:3002779|QnrB67 [Citrobacter braakii]	Fluoroquinolones	Quinolone resistance protein Qnr	QNRB	QnrB67	QnrB67	[Citrobacter braakii]
1539	SARD_1539	Core	gb|ABC17630.2	gb|ABC17630.2|ARO:3002718|QnrB4 [Escherichia coli]	Fluoroquinolones	Quinolone resistance protein Qnr	QNRB	QnrB4	QnrB4	[Escherichia coli]
1540	SARD_1540	Core	gb|AEL00456.1	gb|AEL00456.1|ARO:3002750|QnrB35 [Citrobacter freundii]	Fluoroquinolones	Quinolone resistance protein Qnr	QNRB	QnrB35	QnrB35	[Citrobacter freundii]
1541	SARD_1541	Core	gb|WP_063866105.1	gb|WP_063866105.1|ARO:3002759|QnrB44 [Escherichia coli]	Fluoroquinolones	Quinolone resistance protein Qnr	QNRB	QnrB44	QnrB44	[Escherichia coli]
1542	SARD_1542	Core	gb|ABC17628.1	gb|ABC17628.1|ARO:3002719|QnrB5 [Salmonella enterica subsp. enterica serovar Berta]	Fluoroquinolones	Quinolone resistance protein Qnr	QNRB	QnrB5	QnrB5	[Salmonella enterica subsp. enterica serovar Berta]
1543	SARD_1543	Core	gb|BAG55487.1	gb|BAG55487.1|ARO:3002735|QnrB20 [Escherichia coli]	Fluoroquinolones	Quinolone resistance protein Qnr	QNRB	QnrB20	QnrB20	[Escherichia coli]
1544	SARD_1544	Core	gb|ADM52194.1	gb|ADM52194.1|ARO:3002745|QnrB30 [Citrobacter braakii]	Fluoroquinolones	Quinolone resistance protein Qnr	QNRB	QnrB30	QnrB30	[Citrobacter braakii]
1545	SARD_1545	Core	gb|AHX97725.1	gb|AHX97725.1|ARO:3002786|QnrB74 [Escherichia coli]	Fluoroquinolones	Quinolone resistance protein Qnr	QNRB	QnrB74	QnrB74	[Escherichia coli]
1546	SARD_1546	Core	gb|BAN04743.1	gb|BAN04743.1|ARO:3002773|QnrB60 [Citrobacter freundii]	Fluoroquinolones	Quinolone resistance protein Qnr	QNRB	QnrB60	QnrB60	[Citrobacter freundii]
1547	SARD_1547	Core	gb|WP_063866099.1	gb|WP_063866099.1|ARO:3002758|QnrB43 [Escherichia coli]	Fluoroquinolones	Quinolone resistance protein Qnr	QNRB	QnrB43	QnrB43	[Escherichia coli]
1548	SARD_1548	Core	gb|ADQ43424.1	gb|ADQ43424.1|ARO:3002746|QnrB31 [Klebsiella pneumoniae]	Fluoroquinolones	Quinolone resistance protein Qnr	QNRB	QnrB31	QnrB31	[Klebsiella pneumoniae]
1549	SARD_1549	Core	gb|AGN92479.1	gb|AGN92479.1|ARO:3002784|QnrB72 [Citrobacter sp. TR21_24]	Fluoroquinolones	Quinolone resistance protein Qnr	QNRB	QnrB72	QnrB72	[Citrobacter sp. TR21_24]
1550	SARD_1550	Core	gb|AGH19769.1	gb|AGH19769.1|ARO:3003198|rmtH [Klebsiella pneumoniae]	Aminoglycosides	16S rRNA methyltransferases	RMTH	rmtH	rmtH	[Klebsiella pneumoniae]
1551	SARD_1551	Core	gb|AAL19308.1	gb|AAL19308.1|ARO:3000504|golS [Salmonella enterica subsp. enterica serovar Typhimurium str. LT2]	Multi-drug	Multi-drug RND efflux pumps	GOLS	golS	golS	[Salmonella enterica subsp. enterica serovar Typhimurium str. LT2]
1552	SARD_1552	Core	gb|BAE78082.1	gb|BAE78082.1|ARO:3003550|mdtP [Escherichia coli str. K-12 substr. W3110]	Multi-drug	Multi-drug RND efflux pumps	MDTP	mdtP	mdtP	[Escherichia coli str. K-12 substr. W3110]
1553	SARD_1553	Core	gb|AAG29813.1	gb|AAG29813.1|ARO:3002380|SME-2 [Serratia marcescens]	Multi-drug	Multi-drug RND efflux pumps	SME	SME-2	SME-2	[Serratia marcescens]
1554	SARD_1554	Core	gb|AAD51347.1	gb|AAD51347.1|ARO:3003067|smeS [Stenotrophomonas maltophilia]	Multi-drug	Multi-drug RND efflux pumps	SME	smeS	smeS	[Stenotrophomonas maltophilia]
1555	SARD_1555	Core	gb|CAC14596.1	gb|CAC14596.1|ARO:3003057|smeF [Stenotrophomonas maltophilia]	Multi-drug	Multi-drug RND efflux pumps	SME	smeF	smeF	[Stenotrophomonas maltophilia]
1556	SARD_1556	Core	gb|CAC14595.1	gb|CAC14595.1|ARO:3003056|smeE [Stenotrophomonas maltophilia]	Multi-drug	Multi-drug RND efflux pumps	SME	smeE	smeE	[Stenotrophomonas maltophilia]
1557	SARD_1557	Core	gb|AAD51346.1	gb|AAD51346.1|ARO:3003053|smeC [Stenotrophomonas maltophilia]	Multi-drug	Multi-drug RND efflux pumps	SME	smeC	smeC	[Stenotrophomonas maltophilia]
1558	SARD_1558	Core	gb|CAA82281.1	gb|CAA82281.1|ARO:3002379|SME-1 [Serratia marcescens]	Multi-drug	Multi-drug RND efflux pumps	SME	SME-1	SME-1	[Serratia marcescens]
1559	SARD_1559	Core	gb|AAD51344.1	gb|AAD51344.1|ARO:3003051|smeA [Stenotrophomonas maltophilia]	Multi-drug	Multi-drug RND efflux pumps	SME	smeA	smeA	[Stenotrophomonas maltophilia]
1560	SARD_1560	Core	gb|AAS92558.1	gb|AAS92558.1|ARO:3002381|SME-3 [Serratia marcescens]	Multi-drug	Multi-drug RND efflux pumps	SME	SME-3	SME-3	[Serratia marcescens]
1561	SARD_1561	Core	gb|AAD51348.1	gb|AAD51348.1|ARO:3003066|smeR [Stenotrophomonas maltophilia]	Multi-drug	Multi-drug RND efflux pumps	SME	smeR	smeR	[Stenotrophomonas maltophilia]
1562	SARD_1562	Core	gb|AHA49908.1	gb|AHA49908.1|ARO:3002382|SME-4 [Serratia marcescens]	Multi-drug	Multi-drug RND efflux pumps	SME	SME-4	SME-4	[Serratia marcescens]
1563	SARD_1563	Core	gb|AAD51345.1	gb|AAD51345.1|ARO:3003052|smeB [Stenotrophomonas maltophilia]	Multi-drug	Multi-drug RND efflux pumps	SME	smeB	smeB	[Stenotrophomonas maltophilia]
1564	SARD_1564	Core	gb|AAA25683.1	gb|AAA25683.1|ARO:3002538|AAC(3)-IIIc [Pseudomonas aeruginosa]	Aminoglycosides	Aminoglycoside N-acetyltransferases	AAC3	AAC(3)-IIIc	AAC(3)-IIIc	[Pseudomonas aeruginosa]
1565	SARD_1565	Core	gb|KSC15183.1	gb|KSC15183.1|ARO:3002537|AAC(3)-IIIb [Pseudomonas aeruginosa]	Aminoglycosides	Aminoglycoside N-acetyltransferases	AAC3	AAC(3)-IIIb	AAC(3)-IIIb	[Pseudomonas aeruginosa]
1566	SARD_1566	Core	gb|CAA31895.1	gb|CAA31895.1|ARO:3002533|AAC(3)-IIa [Plasmid pWP113a]	Aminoglycosides	Aminoglycoside N-acetyltransferases	AAC3	AAC(3)-IIa	AAC(3)-IIa	[Plasmid pWP113a]
1567	SARD_1567	Core	gb|AAA26685.1	gb|AAA26685.1|ARO:3002542|AAC(3)-VIIIa [Streptomyces fradiae]	Aminoglycosides	Aminoglycoside N-acetyltransferases	AAC3	AAC(3)-VIIIa	AAC(3)-VIIIa	[Streptomyces fradiae]
1568	SARD_1568	Core	gb|AAA88422.1	gb|AAA88422.1|ARO:3002530|AAC(3)-Ib [Pseudomonas aeruginosa]	Aminoglycosides	Aminoglycoside N-acetyltransferases	AAC3	AAC(3)-Ib	AAC(3)-Ib	[Pseudomonas aeruginosa]
1569	SARD_1569	Core	gb|AAA88552.1	gb|AAA88552.1|ARO:3002541|AAC(3)-VIIa [Streptomyces rimosus]	Aminoglycosides	Aminoglycoside N-acetyltransferases	AAC3	AAC(3)-VIIa	AAC(3)-VIIa	[Streptomyces rimosus]
1570	SARD_1570	Core	gb|AAR21614.1	gb|AAR21614.1|ARO:3002529|AAC(3)-Id [Salmonella enterica subsp. enterica serovar Newport]	Aminoglycosides	Aminoglycoside N-acetyltransferases	AAC3	AAC(3)-Id	AAC(3)-Id	[Salmonella enterica subsp. enterica serovar Newport]
1571	SARD_1571	Core	gb|AAA26548.1	gb|AAA26548.1|ARO:3002534|AAC(3)-IIb [Serratia marcescens]	Aminoglycosides	Aminoglycoside N-acetyltransferases	AAC3	AAC(3)-IIb	AAC(3)-IIb	[Serratia marcescens]
1572	SARD_1572	Core	gb|AAA16194.1	gb|AAA16194.1|ARO:3002540|AAC(3)-VIa [Enterobacter cloacae]	Aminoglycosides	Aminoglycoside N-acetyltransferases	AAC3	AAC(3)-VIa	AAC(3)-VIa	[Enterobacter cloacae]
1573	SARD_1573	Core	gb|CAD53575.1	gb|CAD53575.1|ARO:3002531|AAC(3)-Ic [Pseudomonas aeruginosa]	Aminoglycosides	Aminoglycoside N-acetyltransferases	AAC3	AAC(3)-Ic	AAC(3)-Ic	[Pseudomonas aeruginosa]
1574	SARD_1574	Core	gb|CAA38525.1	gb|CAA38525.1|ARO:3002535|AAC(3)-IIc [Escherichia coli]	Aminoglycosides	Aminoglycoside N-acetyltransferases	AAC3	AAC(3)-IIc	AAC(3)-IIc	[Escherichia coli]
1575	SARD_1575	Core	gb|BAA78619.1	gb|BAA78619.1|ARO:3002544|AAC(3)-Xa [Streptomyces griseus]	Aminoglycosides	Aminoglycoside N-acetyltransferases	AAC3	AAC(3)-Xa	AAC(3)-Xa	[Streptomyces griseus]
1576	SARD_1576	Core	gb|CAA39184.1	gb|CAA39184.1|ARO:3002536|AAC(3)-IIIa [Pseudomonas aeruginosa]	Aminoglycosides	Aminoglycoside N-acetyltransferases	AAC3	AAC(3)-IIIa	AAC(3)-IIIa	[Pseudomonas aeruginosa]
1577	SARD_1577	Core	gb|AAA25334.1	gb|AAA25334.1|ARO:3002543|AAC(3)-IXa [Micromonospora chalcea]	Aminoglycosides	Aminoglycoside N-acetyltransferases	AAC3	AAC(3)-IXa	AAC(3)-IXa	[Micromonospora chalcea]
1578	SARD_1578	Core	gb|ABS70978.1	gb|ABS70978.1|ARO:3004621|AAC(3)-IIe [Escherichia coli]	Aminoglycosides	Aminoglycoside N-acetyltransferases	AAC3	AAC(3)-IIe	AAC(3)-IIe	[Escherichia coli]
1579	SARD_1579	Core	gb|ABS70977.1	gb|ABS70977.1|ARO:3004623|AAC(3)-IId [Escherichia coli]	Aminoglycosides	Aminoglycoside N-acetyltransferases	AAC3	AAC(3)-IId	AAC(3)-IId	[Escherichia coli]
1580	SARD_1580	Core	gb|ABB43029.1	gb|ABB43029.1|ARO:3002539|AAC(3)-IV [Escherichia coli]	Aminoglycosides	Aminoglycoside N-acetyltransferases	AAC3	AAC(3)-IV	AAC(3)-IV	[Escherichia coli]
1581	SARD_1581	Core	gb|QEQ43476.1	gb|QEQ43476.1|ARO:3005061|AAC(3)-IVb [Cupriavidus gilardii]	Aminoglycosides	Aminoglycoside N-acetyltransferases	AAC3	AAC(3)-IVb	AAC(3)-IVb	[Cupriavidus gilardii]
1582	SARD_1582	Core	gb|QKT21444.1	gb|QKT21444.1|ARO:3005085|AAC(3)-IIg [Enterobacter cloacae]	Aminoglycosides	Aminoglycoside N-acetyltransferases	AAC3	AAC(3)-IIg	AAC(3)-IIg	[Enterobacter cloacae]
1583	SARD_1583	Core	gb|ACS44783.1	gb|ACS44783.1|ARO:3002188|MOX-5 [Aeromonas caviae]	Betalactams	Class C betalactamases	MOX	MOX-5	MOX-5	[Aeromonas caviae]
1584	SARD_1584	Core	gb|CAB82578.1	gb|CAB82578.1|ARO:3002183|MOX-2 [Klebsiella pneumoniae]	Betalactams	Class C betalactamases	MOX	MOX-2	MOX-2	[Klebsiella pneumoniae]
1585	SARD_1585	Core	gb|BAA02563.2	gb|BAA02563.2|ARO:3002182|MOX-1 [Klebsiella pneumoniae]	Betalactams	Class C betalactamases	MOX	MOX-1	MOX-1	[Klebsiella pneumoniae]
1586	SARD_1586	Core	gb|ACS44784.1	gb|ACS44784.1|ARO:3002185|MOX-6 [Aeromonas caviae]	Betalactams	Class C betalactamases	MOX	MOX-6	MOX-6	[Aeromonas caviae]
1587	SARD_1587	Core	gb|AGH56079.1	gb|AGH56079.1|ARO:3002190|MOX-8 [Aeromonas caviae]	Betalactams	Class C betalactamases	MOX	MOX-8	MOX-8	[Aeromonas caviae]
1588	SARD_1588	Core	gb|ACA30419.1	gb|ACA30419.1|ARO:3002186|MOX-3 [Aeromonas sp. HCUZ 2422275]	Betalactams	Class C betalactamases	MOX	MOX-3	MOX-3	[Aeromonas sp. HCUZ 2422275]
1589	SARD_1589	Core	gb|ACS44785.1	gb|ACS44785.1|ARO:3002189|MOX-7 [Aeromonas caviae]	Betalactams	Class C betalactamases	MOX	MOX-7	MOX-7	[Aeromonas caviae]
1590	SARD_1590	Core	gb|ACI89425.1	gb|ACI89425.1|ARO:3002184|MOX-4 [Aeromonas caviae]	Betalactams	Class C betalactamases	MOX	MOX-4	MOX-4	[Aeromonas caviae]
1591	SARD_1591	Core	gb|AIG22447.1	gb|AIG22447.1|ARO:3002191|MOX-9 [Citrobacter freundii]	Betalactams	Class C betalactamases	MOX	MOX-9	MOX-9	[Citrobacter freundii]
1592	SARD_1592	Core	gb|AEG74318.1	gb|AEG74318.1|ARO:3002795|QnrS6 [Aeromonas hydrophila]	Fluoroquinolones	Quinolone resistance protein Qnr	QNRS	QnrS6	QnrS6	[Aeromonas hydrophila]
1593	SARD_1593	Core	gb|AHE41345.1	gb|AHE41345.1|ARO:3002797|QnrS8 [Klebsiella pneumoniae]	Fluoroquinolones	Quinolone resistance protein Qnr	QNRS	QnrS8	QnrS8	[Klebsiella pneumoniae]
1594	SARD_1594	Core	gb|ABF47469.1	gb|ABF47469.1|ARO:3002790|QnrS1 [Salmonella enterica subsp. enterica serovar Bovismorbificans]	Fluoroquinolones	Quinolone resistance protein Qnr	QNRS	QnrS1	QnrS1	[Salmonella enterica subsp. enterica serovar Bovismorbificans]
1595	SARD_1595	Core	gb|AEG74319.1	gb|AEG74319.1|ARO:3002794|QnrS5 [Aeromonas sobria]	Fluoroquinolones	Quinolone resistance protein Qnr	QNRS	QnrS5	QnrS5	[Aeromonas sobria]
1596	SARD_1596	Core	gb|ACJ24509.1	gb|ACJ24509.1|ARO:3002793|QnrS4 [Salmonella enterica subsp. enterica serovar Stanley]	Fluoroquinolones	Quinolone resistance protein Qnr	QNRS	QnrS4	QnrS4	[Salmonella enterica subsp. enterica serovar Stanley]
1597	SARD_1597	Core	gb|AHF20043.1	gb|AHF20043.1|ARO:3002798|QnrS9 [Klebsiella pneumoniae]	Fluoroquinolones	Quinolone resistance protein Qnr	QNRS	QnrS9	QnrS9	[Klebsiella pneumoniae]
1598	SARD_1598	Core	gb|ABU52984.1	gb|ABU52984.1|ARO:3002792|QnrS3 [Escherichia coli] Partial	Fluoroquinolones	Quinolone resistance protein Qnr	QNRS	QnrS3	QnrS3	[Escherichia coli] Partial
1599	SARD_1599	Core	gb|AHE41344.1	gb|AHE41344.1|ARO:3002796|QnrS7 [Escherichia coli]	Fluoroquinolones	Quinolone resistance protein Qnr	QNRS	QnrS7	QnrS7	[Escherichia coli]
1600	SARD_1600	Core	gb|ABF47470.1	gb|ABF47470.1|ARO:3002791|QnrS2 [Salmonella enterica subsp. enterica serovar Anatum]	Fluoroquinolones	Quinolone resistance protein Qnr	QNRS	QnrS2	QnrS2	[Salmonella enterica subsp. enterica serovar Anatum]
1601	SARD_1601	Core	gb|AEU11363.1	gb|AEU11363.1|ARO:3004622|QnrS10 [Klebsiella pneumoniae]	Fluoroquinolones	Quinolone resistance protein Qnr	QNRS	QnrS10	QnrS10	[Klebsiella pneumoniae]
1602	SARD_1602	Core	gb|AFM45990.1	gb|AFM45990.1|ARO:3004624|QnrS11 [Escherichia coli]	Fluoroquinolones	Quinolone resistance protein Qnr	QNRS	QnrS11	QnrS11	[Escherichia coli]
1603	SARD_1603	Core	gb|OIZ71829.1	gb|OIZ71829.1|ARO:3004625|QnrS12 [Escherichia coli]	Fluoroquinolones	Quinolone resistance protein Qnr	QNRS	QnrS12	QnrS12	[Escherichia coli]
1604	SARD_1604	Core	gb|AZP56652.1	gb|AZP56652.1|ARO:3004627|QnrS15 [Escherichia coli]	Fluoroquinolones	Quinolone resistance protein Qnr	QNRS	QnrS15	QnrS15	[Escherichia coli]
1605	SARD_1605	Core	gb|AFJ11384.1	gb|AFJ11384.1|ARO:3002546|AAC(6')-Ib [Klebsiella pneumoniae]	Aminoglycosides	Aminoglycoside N-acetyltransferases	AAC6-PRIME	AAC(6')-Ib	AAC(6')-Ib	[Klebsiella pneumoniae]
1606	SARD_1606	Core	gb|AAD03493.1	gb|AAD03493.1|ARO:3002565|AAC(6')-Iu [Acinetobacter dispersus]	Aminoglycosides	Aminoglycoside N-acetyltransferases	AAC6-PRIME	AAC(6')-Iu	AAC(6')-Iu	[Acinetobacter dispersus]
1607	SARD_1607	Core	gb|AAA25680.1	gb|AAA25680.1|ARO:3002595|AAC(6')-IIb [Pseudomonas fluorescens]	Aminoglycosides	Aminoglycoside N-acetyltransferases	AAC6-PRIME	AAC(6')-IIb	AAC(6')-IIb	[Pseudomonas fluorescens]
1608	SARD_1608	Core	gb|BAH66386.1	gb|BAH66386.1|ARO:3002574|AAC(6')-Iaf [Pseudomonas aeruginosa]	Aminoglycosides	Aminoglycoside N-acetyltransferases	AAC6-PRIME	AAC(6')-Iaf	AAC(6')-Iaf	[Pseudomonas aeruginosa]
1609	SARD_1609	Core	gb|AAL82588.1	gb|AAL82588.1|ARO:3002600|AAC(3)-Ib/AAC(6')-Ib'' [Pseudomonas aeruginosa]	Aminoglycosides	Aminoglycoside N-acetyltransferases	AAC6-PRIME	AAC(3)-Ib/AAC(6')-Ib''	AAC(3)-Ib/AAC(6')-Ib''	[Pseudomonas aeruginosa]
1610	SARD_1610	Core	gb|WP_064190968.1	gb|WP_064190968.1|ARO:3002583|AAC(6')-29a [Pseudomonas aeruginosa]	Aminoglycosides	Aminoglycoside N-acetyltransferases	AAC6-PRIME	AAC(6')-29a	AAC(6')-29a	[Pseudomonas aeruginosa]
1611	SARD_1611	Core	gb|AAF03531.1	gb|AAF03531.1|ARO:3002569|AAC(6')-Iy [Salmonella enterica subsp. enterica serovar Enteritidis]	Aminoglycosides	Aminoglycoside N-acetyltransferases	AAC6-PRIME	AAC(6')-Iy	AAC(6')-Iy	[Salmonella enterica subsp. enterica serovar Enteritidis]
1612	SARD_1612	Core	gb|ABU55430.1	gb|ABU55430.1|ARO:3002591|AAC(6')-Ib-Suzhou [Enterobacter cloacae]	Aminoglycosides	Aminoglycoside N-acetyltransferases	AAC6-PRIME	AAC(6')-Ib-Suzhou	AAC(6')-Ib-Suzhou	[Enterobacter cloacae]
1613	SARD_1613	Core	gb|AAD03491.1	gb|AAD03491.1|ARO:3002562|AAC(6')-Is [Acinetobacter variabilis]	Aminoglycosides	Aminoglycoside N-acetyltransferases	AAC6-PRIME	AAC(6')-Is	AAC(6')-Is	[Acinetobacter variabilis]
1614	SARD_1614	Core	gb|AAA98298.1	gb|AAA98298.1|ARO:3002545|AAC(6')-Ia [Plasmid R]	Aminoglycosides	Aminoglycoside N-acetyltransferases	AAC6-PRIME	AAC(6')-Ia	AAC(6')-Ia	[Plasmid R]
1615	SARD_1615	Core	gb|WP_064190969.1	gb|WP_064190969.1|ARO:3002584|AAC(6')-29b [Pseudomonas aeruginosa]	Aminoglycosides	Aminoglycoside N-acetyltransferases	AAC6-PRIME	AAC(6')-29b	AAC(6')-29b	[Pseudomonas aeruginosa]
1616	SARD_1616	Core	gb|AAC41391.1	gb|AAC41391.1|ARO:3002555|AAC(6')-Ih [Acinetobacter baumannii]	Aminoglycosides	Aminoglycoside N-acetyltransferases	AAC6-PRIME	AAC(6')-Ih	AAC(6')-Ih	[Acinetobacter baumannii]
1617	SARD_1617	Core	gb|AAC41392.1	gb|AAC41392.1|ARO:3002557|AAC(6')-Ij [Acinetobacter genomosp. 13]	Aminoglycosides	Aminoglycoside N-acetyltransferases	AAC6-PRIME	AAC(6')-Ij	AAC(6')-Ij	[Acinetobacter genomosp. 13]
1618	SARD_1618	Core	gb|AAD46626.1	gb|AAD46626.1|ARO:3002596|AAC(6')-IIc [Pseudomonas aeruginosa]	Aminoglycosides	Aminoglycoside N-acetyltransferases	AAC6-PRIME	AAC(6')-IIc	AAC(6')-IIc	[Pseudomonas aeruginosa]
1619	SARD_1619	Core	gb|BAD14386.1	gb|BAD14386.1|ARO:3002573|AAC(6')-Iae [Pseudomonas aeruginosa]	Aminoglycosides	Aminoglycoside N-acetyltransferases	AAC6-PRIME	AAC(6')-Iae	AAC(6')-Iae	[Pseudomonas aeruginosa]
1620	SARD_1620	Core	gb|AAD03494.1	gb|AAD03494.1|ARO:3002566|AAC(6')-Iv [Acinetobacter sp. 631]	Aminoglycosides	Aminoglycoside N-acetyltransferases	AAC6-PRIME	AAC(6')-Iv	AAC(6')-Iv	[Acinetobacter sp. 631]
1621	SARD_1621	Core	gb|CAE48335.2	gb|CAE48335.2|ARO:3002599|AAC(6')-30/AAC(6')-Ib' fusion protein [Pseudomonas aeruginosa]	Aminoglycosides	Aminoglycoside N-acetyltransferases	AAC6-PRIME	AAC(6')-30/AAC(6')-Ib' fusion protein	AAC(6')-30/AAC(6')-Ib' fusion protein	[Pseudomonas aeruginosa]
1622	SARD_1622	Core	gb|AEZ05106.1	gb|AEZ05106.1|ARO:3002587|AAC(6')-33 [Escherichia coli]	Aminoglycosides	Aminoglycoside N-acetyltransferases	AAC6-PRIME	AAC(6')-33	AAC(6')-33	[Escherichia coli]
1623	SARD_1623	Core	gb|BAD10948.2	gb|BAD10948.2|ARO:3002563|AAC(6')-Isa [Streptomyces albulus]	Aminoglycosides	Aminoglycoside N-acetyltransferases	AAC6-PRIME	AAC(6')-Isa	AAC(6')-Isa	[Streptomyces albulus]
1624	SARD_1624	Core	gb|AAD02244.1	gb|AAD02244.1|ARO:3002580|AAC(6')-Ib9 [Pseudomonas aeruginosa]	Aminoglycosides	Aminoglycoside N-acetyltransferases	AAC6-PRIME	AAC(6')-Ib9	AAC(6')-Ib9	[Pseudomonas aeruginosa]
1625	SARD_1625	Core	gb|ACL37342.1	gb|ACL37342.1|ARO:3002592|AAC(6')-Ib-Hangzhou [Acinetobacter baumannii]	Aminoglycosides	Aminoglycoside N-acetyltransferases	AAC6-PRIME	AAC(6')-Ib-Hangzhou	AAC(6')-Ib-Hangzhou	[Acinetobacter baumannii]
1626	SARD_1626	Core	gb|AAL38577.1	gb|AAL38577.1|ARO:3002577|AAC(6')-Ib4 [Acinetobacter baumannii]	Aminoglycosides	Aminoglycoside N-acetyltransferases	AAC6-PRIME	AAC(6')-Ib4	AAC(6')-Ib4	[Acinetobacter baumannii]
1627	SARD_1627	Core	gb|BAD11815.1	gb|BAD11815.1|ARO:3002593|AAC(6')-Ib-SK [Streptomyces kanamyceticus]	Aminoglycosides	Aminoglycoside N-acetyltransferases	AAC6-PRIME	AAC(6')-Ib-SK	AAC(6')-Ib-SK	[Streptomyces kanamyceticus]
1628	SARD_1628	Core	gb|ACS44715.1	gb|ACS44715.1|ARO:3002576|AAC(6')-Ib3 [Acinetobacter baumannii]	Aminoglycosides	Aminoglycoside N-acetyltransferases	AAC6-PRIME	AAC(6')-Ib3	AAC(6')-Ib3	[Acinetobacter baumannii]
1629	SARD_1629	Core	gb|CAK55557.1	gb|CAK55557.1|ARO:3002585|AAC(6')-31 [Pseudomonas putida]	Aminoglycosides	Aminoglycoside N-acetyltransferases	AAC6-PRIME	AAC(6')-31	AAC(6')-31	[Pseudomonas putida]
1630	SARD_1630	Core	gb|AAA21889.1	gb|AAA21889.1|ARO:3002554|AAC(6')-Ig [Acinetobacter haemolyticus]	Aminoglycosides	Aminoglycoside N-acetyltransferases	AAC6-PRIME	AAC(6')-Ig	AAC(6')-Ig	[Acinetobacter haemolyticus]
1631	SARD_1631	Core	gb|AAB63533.1	gb|AAB63533.1|ARO:3002556|AAC(6')-Ii [Enterococcus faecium]	Aminoglycosides	Aminoglycoside N-acetyltransferases	AAC6-PRIME	AAC(6')-Ii	AAC(6')-Ii	[Enterococcus faecium]
1632	SARD_1632	Core	gb|AAT74613.1	gb|AAT74613.1|ARO:3003676|AAC(6')-Ib' [Pseudomonas aeruginosa]	Aminoglycosides	Aminoglycoside N-acetyltransferases	AAC6-PRIME	AAC(6')-Ib'	AAC(6')-Ib'	[Pseudomonas aeruginosa]
1633	SARD_1633	Core	gb|AAD03495.1	gb|AAD03495.1|ARO:3002567|AAC(6')-Iw [Acinetobacter sp. 640]	Aminoglycosides	Aminoglycoside N-acetyltransferases	AAC6-PRIME	AAC(6')-Iw	AAC(6')-Iw	[Acinetobacter sp. 640]
1634	SARD_1634	Core	gb|AAA26549.1	gb|AAA26549.1|ARO:3002549|AAC(6')-Ic [Serratia marcescens]	Aminoglycosides	Aminoglycoside N-acetyltransferases	AAC6-PRIME	AAC(6')-Ic	AAC(6')-Ic	[Serratia marcescens]
1635	SARD_1635	Core	gb|AAC25500.1	gb|AAC25500.1|ARO:3002560|AAC(6')-Iq [Klebsiella pneumoniae]	Aminoglycosides	Aminoglycoside N-acetyltransferases	AAC6-PRIME	AAC(6')-Iq	AAC(6')-Iq	[Klebsiella pneumoniae]
1636	SARD_1636	Core	gb|AAP43642.1	gb|AAP43642.1|ARO:3002588|AAC(6')-I30 [Salmonella enterica subsp. enterica serovar Agona]	Aminoglycosides	Aminoglycoside N-acetyltransferases	AAC6-PRIME	AAC(6')-I30	AAC(6')-I30	[Salmonella enterica subsp. enterica serovar Agona]
1637	SARD_1637	Core	gb|AAC46343.1	gb|AAC46343.1|ARO:3002581|AAC(6')-Ib10 [Pseudomonas aeruginosa]	Aminoglycosides	Aminoglycoside N-acetyltransferases	AAC6-PRIME	AAC(6')-Ib10	AAC(6')-Ib10	[Pseudomonas aeruginosa]
1638	SARD_1638	Core	gb|AAL20537.1	gb|AAL20537.1|ARO:3002571|AAC(6')-Iaa [Salmonella enterica subsp. enterica serovar Typhimurium str. LT2]	Aminoglycosides	Aminoglycoside N-acetyltransferases	AAC6-PRIME	AAC(6')-Iaa	AAC(6')-Iaa	[Salmonella enterica subsp. enterica serovar Typhimurium str. LT2]
1639	SARD_1639	Core	gb|ABR10839.1	gb|ABR10839.1|ARO:3002586|AAC(6')-32 [Pseudomonas aeruginosa]	Aminoglycosides	Aminoglycoside N-acetyltransferases	AAC6-PRIME	AAC(6')-32	AAC(6')-32	[Pseudomonas aeruginosa]
1640	SARD_1640	Core	gb|ACI28880.1	gb|ACI28880.1|ARO:3002575|AAC(6')-Iai [Pseudomonas aeruginosa]	Aminoglycosides	Aminoglycoside N-acetyltransferases	AAC6-PRIME	AAC(6')-Iai	AAC(6')-Iai	[Pseudomonas aeruginosa]
1641	SARD_1641	Core	gb|CAA39038.1	gb|CAA39038.1|ARO:3002553|AAC(6')-If [Enterobacter cloacae]	Aminoglycosides	Aminoglycoside N-acetyltransferases	AAC6-PRIME	AAC(6')-If	AAC(6')-If	[Enterobacter cloacae]
1642	SARD_1642	Core	gb|CAA91010.1	gb|CAA91010.1|ARO:3002559|AAC(6')-Ip [Citrobacter freundii]	Aminoglycosides	Aminoglycoside N-acetyltransferases	AAC6-PRIME	AAC(6')-Ip	AAC(6')-Ip	[Citrobacter freundii]
1643	SARD_1643	Core	gb|AAM92464.1	gb|AAM92464.1|ARO:3002594|AAC(6')-IIa [Salmonella enterica subsp. enterica serovar Typhi]	Aminoglycosides	Aminoglycoside N-acetyltransferases	AAC6-PRIME	AAC(6')-IIa	AAC(6')-IIa	[Salmonella enterica subsp. enterica serovar Typhi]
1644	SARD_1644	Core	gb|AAD03492.1	gb|AAD03492.1|ARO:3002564|AAC(6')-It [Acinetobacter genomosp. 16BJ]	Aminoglycosides	Aminoglycoside N-acetyltransferases	AAC6-PRIME	AAC(6')-It	AAC(6')-It	[Acinetobacter genomosp. 16BJ]
1645	SARD_1645	Core	gb|WP_071846215.1	gb|WP_071846215.1|ARO:3002547|AAC(6')-Ib-cr [Stenotrophomonas maltophilia]	Aminoglycosides	Aminoglycoside N-acetyltransferases	AAC6-PRIME	AAC(6')-Ib-cr	AAC(6')-Ib-cr	[Stenotrophomonas maltophilia]
1646	SARD_1646	Core	gb|AAN41403.1	gb|AAN41403.1|ARO:3002582|AAC(6')-Ib11 [Salmonella enterica subsp. enterica serovar Typhimurium]	Aminoglycosides	Aminoglycoside N-acetyltransferases	AAC6-PRIME	AAC(6')-Ib11	AAC(6')-Ib11	[Salmonella enterica subsp. enterica serovar Typhimurium]
1647	SARD_1647	Core	gb|AAA88548.1	gb|AAA88548.1|ARO:3002597|AAC(6')-Ie-APH(2'')-Ia [Staphylococcus aureus]	Aminoglycosides	Aminoglycoside N-acetyltransferases	AAC6-PRIME	AAC(6')-Ie-APH(2'')-Ia	AAC(6')-Ie-APH(2'')-Ia	[Staphylococcus aureus]
1648	SARD_1648	Core	gb|AAD03490.1	gb|AAD03490.1|ARO:3002561|AAC(6')-Ir [Acinetobacter colistiniresistens]	Aminoglycosides	Aminoglycoside N-acetyltransferases	AAC6-PRIME	AAC(6')-Ir	AAC(6')-Ir	[Acinetobacter colistiniresistens]
1649	SARD_1649	Core	gb|CAE50925.1	gb|CAE50925.1|ARO:3002589|AAC(6')-Iid [Enterococcus hirae]	Aminoglycosides	Aminoglycoside N-acetyltransferases	AAC6-PRIME	AAC(6')-Iid	AAC(6')-Iid	[Enterococcus hirae]
1650	SARD_1650	Core	gb|CAE50926.1	gb|CAE50926.1|ARO:3002590|AAC(6')-Iih [Enterococcus durans]	Aminoglycosides	Aminoglycoside N-acetyltransferases	AAC6-PRIME	AAC(6')-Iih	AAC(6')-Iih	[Enterococcus durans]
1651	SARD_1651	Core	gb|BAO21229.1	gb|BAO21229.1|ARO:3003199|AAC(6')-Iak [Stenotrophomonas maltophilia]	Aminoglycosides	Aminoglycoside N-acetyltransferases	AAC6-PRIME	AAC(6')-Iak	AAC(6')-Iak	[Stenotrophomonas maltophilia]
1652	SARD_1652	Core	gb|BAD12078.1	gb|BAD12078.1|ARO:3002572|AAC(6')-Iad [Acinetobacter pittii]	Aminoglycosides	Aminoglycoside N-acetyltransferases	AAC6-PRIME	AAC(6')-Iad	AAC(6')-Iad	[Acinetobacter pittii]
1653	SARD_1653	Core	gb|AAD03496.1	gb|AAD03496.1|ARO:3002568|AAC(6')-Ix [Acinetobacter sp. BM2722]	Aminoglycosides	Aminoglycoside N-acetyltransferases	AAC6-PRIME	AAC(6')-Ix	AAC(6')-Ix	[Acinetobacter sp. BM2722]
1654	SARD_1654	Core	gb|AAA87229.1	gb|AAA87229.1|ARO:3002558|AAC(6')-Ik [Acinetobacter sp. CIP-A165]	Aminoglycosides	Aminoglycoside N-acetyltransferases	AAC6-PRIME	AAC(6')-Ik	AAC(6')-Ik	[Acinetobacter sp. CIP-A165]
1655	SARD_1655	Core	gb|AAD52985.1	gb|AAD52985.1|ARO:3002570|AAC(6')-Iz [Stenotrophomonas maltophilia]	Aminoglycosides	Aminoglycoside N-acetyltransferases	AAC6-PRIME	AAC(6')-Iz	AAC(6')-Iz	[Stenotrophomonas maltophilia]
1656	SARD_1656	Core	gb|AIK02012.1	gb|AIK02012.1|ARO:3002579|AAC(6')-Ib8 [Enterobacter cloacae]	Aminoglycosides	Aminoglycoside N-acetyltransferases	AAC6-PRIME	AAC(6')-Ib8	AAC(6')-Ib8	[Enterobacter cloacae]
1657	SARD_1657	Core	gb|AKN19287.1	gb|AKN19287.1|ARO:3002578|AAC(6')-Ib7 [Salmonella enterica subsp. enterica serovar Corvallis]	Aminoglycosides	Aminoglycoside N-acetyltransferases	AAC6-PRIME	AAC(6')-Ib7	AAC(6')-Ib7	[Salmonella enterica subsp. enterica serovar Corvallis]
1658	SARD_1658	Core	gb|AAL51021.2	gb|AAL51021.2|ARO:3002598|ANT(3'')-Ii-AAC(6')-IId fusion protein [Serratia marcescens]	Aminoglycosides	Aminoglycoside N-acetyltransferases	AAC6-PRIME	ANT(3'')-Ii-AAC(6')-IId fusion protein	ANT(3'')-Ii-AAC(6')-IId fusion protein	[Serratia marcescens]
1659	SARD_1659	Core	gb|BAM46120.1	gb|BAM46120.1|ARO:3003677|AAC(6')-Iaj [Pseudomonas aeruginosa]	Aminoglycosides	Aminoglycoside N-acetyltransferases	AAC6-PRIME	AAC(6')-Iaj	AAC(6')-Iaj	[Pseudomonas aeruginosa]
1660	SARD_1660	Core	gb|BAQ22025.1	gb|BAQ22025.1|ARO:3003200|AAC(6')-Ian [Serratia marcescens]	Aminoglycosides	Aminoglycoside N-acetyltransferases	AAC6-PRIME	AAC(6')-Ian	AAC(6')-Ian	[Serratia marcescens]
1661	SARD_1661	Core	gb|AAK63041.1	gb|AAK63041.1|ARO:3004629|AAC(6')-Im [Escherichia coli]	Aminoglycosides	Aminoglycoside N-acetyltransferases	AAC6-PRIME	AAC(6')-Im	AAC(6')-Im	[Escherichia coli]
1662	SARD_1662	Core	gb|AAA90937.1	gb|AAA90937.1|ARO:3004635|AAC(6')-Il [Klebsiella aerogenes] Partial	Aminoglycosides	Aminoglycoside N-acetyltransferases	AAC6-PRIME	AAC(6')-Il	AAC(6')-Il	[Klebsiella aerogenes] Partial
1663	SARD_1663	Core	gb|BAN78519.1	gb|BAN78519.1|ARO:3004638|AAC(6')-Iag [Pseudomonas aeruginosa]	Aminoglycosides	Aminoglycoside N-acetyltransferases	AAC6-PRIME	AAC(6')-Iag	AAC(6')-Iag	[Pseudomonas aeruginosa]
1664	SARD_1664	Core	gb|APB03223.1	gb|APB03223.1|ARO:3003989|AAC(6')-34 [Paenibacillus sp. LC231]	Aminoglycosides	Aminoglycoside N-acetyltransferases	AAC6-PRIME	AAC(6')-34	AAC(6')-34	[Paenibacillus sp. LC231]
1665	SARD_1665	Core	gb|QEQ43477.1	gb|QEQ43477.1|ARO:3005062|ANT(3'')-Ib [Cupriavidus gilardii]	Aminoglycosides	Aminoglycoside N-acetyltransferases	ANT3-DPRIME	ANT(3'')-Ib	ANT(3'')-Ib	[Cupriavidus gilardii]
1666	SARD_1666	Core	gb|ADY02579.1	gb|ADY02579.1|ARO:3005112|AAC(6')-Ib-cr3 [Aeromonas media]	Aminoglycosides	Aminoglycoside N-acetyltransferases	AAC6-PRIME	AAC(6')-Ib-cr3	AAC(6')-Ib-cr3	[Aeromonas media]
1667	SARD_1667	Core	gb|KJX28101.1	gb|KJX28101.1|ARO:3005114|AAC(6')-Ib-cr4 [Enterobacter hormaechei subsp. steigerwaltii]	Aminoglycosides	Aminoglycoside N-acetyltransferases	AAC6-PRIME	AAC(6')-Ib-cr4	AAC(6')-Ib-cr4	[Enterobacter hormaechei subsp. steigerwaltii]
1668	SARD_1668	Core	gb|ABX24471.1	gb|ABX24471.1|ARO:3005115|AAC(6')-Ib-cr5 [Pseudomonas aeruginosa]	Aminoglycosides	Aminoglycoside N-acetyltransferases	AAC6-PRIME	AAC(6')-Ib-cr5	AAC(6')-Ib-cr5	[Pseudomonas aeruginosa]
1669	SARD_1669	Core	gb|ACD56150.1	gb|ACD56150.1|ARO:3005116|AAC(6')-Ib-cr6 [Escherichia coli]	Aminoglycosides	Aminoglycoside N-acetyltransferases	AAC6-PRIME	AAC(6')-Ib-cr6	AAC(6')-Ib-cr6	[Escherichia coli]
1670	SARD_1670	Core	gb|NON98701.1	gb|NON98701.1|ARO:3005117|AAC(6')-Ib-cr7 [Klebsiella pneumoniae]	Aminoglycosides	Aminoglycoside N-acetyltransferases	AAC6-PRIME	AAC(6')-Ib-cr7	AAC(6')-Ib-cr7	[Klebsiella pneumoniae]
1671	SARD_1671	Core	gb|AZK52946.1	gb|AZK52946.1|ARO:3005118|AAC(6')-Ib-cr8 [Salmonella enterica subsp. enterica serovar Derby]	Aminoglycosides	Aminoglycoside N-acetyltransferases	AAC6-PRIME	AAC(6')-Ib-cr8	AAC(6')-Ib-cr8	[Salmonella enterica subsp. enterica serovar Derby]
1672	SARD_1672	Core	gb|AYD68572.1	gb|AYD68572.1|ARO:3005119|AAC(6')-Ib-cr9 [Serratia marcescens]	Aminoglycosides	Aminoglycoside N-acetyltransferases	AAC6-PRIME	AAC(6')-Ib-cr9	AAC(6')-Ib-cr9	[Serratia marcescens]
1673	SARD_1673	Core	gb|AFK80745.1	gb|AFK80745.1|ARO:3002350|GES-21 [uncultured bacterium]	Betalactams	Class A betalactamases	GES	GES-21	GES-21	[uncultured bacterium]
1674	SARD_1674	Core	gb|ADC91899.1	gb|ADC91899.1|ARO:3002343|GES-14 [Acinetobacter baumannii]	Betalactams	Class A betalactamases	GES	GES-14	GES-14	[Acinetobacter baumannii]
1675	SARD_1675	Core	gb|CBG22732.1	gb|CBG22732.1|ARO:3002341|GES-12 [Acinetobacter baumannii]	Betalactams	Class A betalactamases	GES	GES-12	GES-12	[Acinetobacter baumannii]
1676	SARD_1676	Core	gb|BAD06399.1	gb|BAD06399.1|ARO:3002332|GES-3 [Klebsiella pneumoniae]	Betalactams	Class A betalactamases	GES	GES-3	GES-3	[Klebsiella pneumoniae]
1677	SARD_1677	Core	gb|ADZ48685.1	gb|ADZ48685.1|ARO:3002346|GES-17 [Escherichia coli]	Betalactams	Class A betalactamases	GES	GES-17	GES-17	[Escherichia coli]
1678	SARD_1678	Core	gb|AAY43207.1	gb|AAY43207.1|ARO:3002338|GES-9 [Pseudomonas aeruginosa]	Betalactams	Class A betalactamases	GES	GES-9	GES-9	[Pseudomonas aeruginosa]
1679	SARD_1679	Core	gb|AAP22974.1	gb|AAP22974.1|ARO:3002336|GES-7 [Escherichia coli]	Betalactams	Class A betalactamases	GES	GES-7	GES-7	[Escherichia coli]
1680	SARD_1680	Core	gb|AFU25739.1	gb|AFU25739.1|ARO:3002351|GES-22 [Acinetobacter baumannii]	Betalactams	Class A betalactamases	GES	GES-22	GES-22	[Acinetobacter baumannii]
1681	SARD_1681	Core	gb|BAD08689.1	gb|BAD08689.1|ARO:3002333|GES-4 [Klebsiella pneumoniae]	Betalactams	Class A betalactamases	GES	GES-4	GES-4	[Klebsiella pneumoniae]
1682	SARD_1682	Core	gb|ACS44714.1	gb|ACS44714.1|ARO:3002340|GES-11 [Acinetobacter baumannii]	Betalactams	Class A betalactamases	GES	GES-11	GES-11	[Acinetobacter baumannii]
1683	SARD_1683	Core	gb|ACZ54536.1	gb|ACZ54536.1|ARO:3002342|GES-13 [Pseudomonas aeruginosa]	Betalactams	Class A betalactamases	GES	GES-13	GES-13	[Pseudomonas aeruginosa]
1684	SARD_1684	Core	gb|ACS73598.1	gb|ACS73598.1|ARO:3002339|GES-10 [uncultured bacterium]	Betalactams	Class A betalactamases	GES	GES-10	GES-10	[uncultured bacterium]
1685	SARD_1685	Core	gb|AAK18183.1	gb|AAK18183.1|ARO:3002337|GES-8 [Pseudomonas aeruginosa]	Betalactams	Class A betalactamases	GES	GES-8	GES-8	[Pseudomonas aeruginosa]
1686	SARD_1686	Core	gb|AAF27723.1	gb|AAF27723.1|ARO:3002330|GES-1 [Klebsiella pneumoniae]	Betalactams	Class A betalactamases	GES	GES-1	GES-1	[Klebsiella pneumoniae]
1687	SARD_1687	Core	gb|AEZ05108.1	gb|AEZ05108.1|ARO:3002349|GES-20 [Escherichia coli]	Betalactams	Class A betalactamases	GES	GES-20	GES-20	[Escherichia coli]
1688	SARD_1688	Core	gb|AGT20529.1	gb|AGT20529.1|ARO:3002352|GES-23 [Pseudomonas aeruginosa]	Betalactams	Class A betalactamases	GES	GES-23	GES-23	[Pseudomonas aeruginosa]
1689	SARD_1689	Core	gb|ADJ94120.1	gb|ADJ94120.1|ARO:3002345|GES-16 [Serratia marcescens]	Betalactams	Class A betalactamases	GES	GES-16	GES-16	[Serratia marcescens]
1690	SARD_1690	Core	gb|AAR97270.1	gb|AAR97270.1|ARO:3002334|GES-5 [Escherichia coli]	Betalactams	Class A betalactamases	GES	GES-5	GES-5	[Escherichia coli]
1691	SARD_1691	Core	gb|ACZ98826.1	gb|ACZ98826.1|ARO:3002344|GES-15 [Pseudomonas aeruginosa]	Betalactams	Class A betalactamases	GES	GES-15	GES-15	[Pseudomonas aeruginosa]
1692	SARD_1692	Core	gb|AEZ05107.1	gb|AEZ05107.1|ARO:3002348|GES-19 [Escherichia coli]	Betalactams	Class A betalactamases	GES	GES-19	GES-19	[Escherichia coli]
1693	SARD_1693	Core	gb|AAK58421.1	gb|AAK58421.1|ARO:3002331|GES-2 [Pseudomonas aeruginosa]	Betalactams	Class A betalactamases	GES	GES-2	GES-2	[Pseudomonas aeruginosa]
1694	SARD_1694	Core	gb|AEX59144.1	gb|AEX59144.1|ARO:3002347|GES-18 [Pseudomonas aeruginosa]	Betalactams	Class A betalactamases	GES	GES-18	GES-18	[Pseudomonas aeruginosa]
1695	SARD_1695	Core	gb|BAP75641.1	gb|BAP75641.1|ARO:3002353|GES-24 [Acinetobacter baumannii]	Betalactams	Class A betalactamases	GES	GES-24	GES-24	[Acinetobacter baumannii]
1696	SARD_1696	Core	gb|AJP67510.1	gb|AJP67510.1|ARO:3003181|GES-26 [Pseudomonas aeruginosa]	Betalactams	Class A betalactamases	GES	GES-26	GES-26	[Pseudomonas aeruginosa]
1697	SARD_1697	Core	gb|AAR97271.1	gb|AAR97271.1|ARO:3002335|GES-6 [Klebsiella pneumoniae]	Betalactams	Class A betalactamases	GES	GES-6	GES-6	[Klebsiella pneumoniae]
1698	SARD_1698	Core	gb|CAH10847.1	gb|CAH10847.1|ARO:3002620|aadA23 [Salmonella enterica subsp. enterica serovar Agona]	Aminoglycosides	Aminoglycoside O-nucleotidyltransferases	ANT3-DPRIME	aadA23	aadA23	[Salmonella enterica subsp. enterica serovar Agona]
1699	SARD_1699	Core	gb|AAN34365.1	gb|AAN34365.1|ARO:3002604|aadA4 [Acinetobacter baumannii]	Aminoglycosides	Aminoglycoside N-acetyltransferases	ANT3-DPRIME	aadA4	aadA4	[Acinetobacter baumannii]
1700	SARD_1700	Core	gb|ACJ47200.1	gb|ACJ47200.1|ARO:3002612|aadA12 [Escherichia coli]	Aminoglycosides	Aminoglycoside O-nucleotidyltransferases	ANT3-DPRIME	aadA12	aadA12	[Escherichia coli]
1701	SARD_1701	Core	gb|ABG49324.1	gb|ABG49324.1|ARO:3002609|aadA9 [Corynebacterium sp. L2-79-05]	Aminoglycosides	Aminoglycoside O-nucleotidyltransferases	ANT3-DPRIME	aadA9	aadA9	[Corynebacterium sp. L2-79-05]
1702	SARD_1702	Core	gb|ACK43806.1	gb|ACK43806.1|ARO:3002617|aadA17 [Aeromonas media]	Aminoglycosides	Aminoglycoside O-nucleotidyltransferases	ANT3-DPRIME	aadA17	aadA17	[Aeromonas media]
1703	SARD_1703	Core	gb|AAN87151.1	gb|AAN87151.1|ARO:3002618|aadA21 [Salmonella enterica subsp. enterica serovar Typhimurium]	Aminoglycosides	Aminoglycoside O-nucleotidyltransferases	ANT3-DPRIME	aadA21	aadA21	[Salmonella enterica subsp. enterica serovar Typhimurium]
1704	SARD_1704	Core	gb|AET15272.1	gb|AET15272.1|ARO:3003197|aadA25 [Pasteurella multocida 36950]	Aminoglycosides	Aminoglycoside O-nucleotidyltransferases	ANT3-DPRIME	aadA25	aadA25	[Pasteurella multocida 36950]
1705	SARD_1705	Core	gb|ABD58917.1	gb|ABD58917.1|ARO:3002615|aadA15 [Pseudomonas aeruginosa]	Aminoglycosides	Aminoglycoside O-nucleotidyltransferases	ANT3-DPRIME	aadA15	aadA15	[Pseudomonas aeruginosa]
1706	SARD_1706	Core	gb|AAF27727.1	gb|AAF27727.1|ARO:3002602|aadA2 [Klebsiella pneumoniae]	Aminoglycosides	Aminoglycoside O-nucleotidyltransferases	ANT3-DPRIME	aadA2	aadA2	[Klebsiella pneumoniae]
1707	SARD_1707	Core	gb|CAJ32491.1	gb|CAJ32491.1|ARO:3002622|aadA6/aadA10 [Pseudomonas aeruginosa]	Aminoglycosides	Aminoglycoside O-nucleotidyltransferases	ANT3-DPRIME	aadA6/aadA10	aadA6/aadA10	[Pseudomonas aeruginosa]
1708	SARD_1708	Core	gb|CAK12750.1	gb|CAK12750.1|ARO:3002619|aadA22 [Salmonella enterica subsp. enterica serovar Typhimurium]	Aminoglycosides	Aminoglycoside O-nucleotidyltransferases	ANT3-DPRIME	aadA22	aadA22	[Salmonella enterica subsp. enterica serovar Typhimurium]
1709	SARD_1709	Core	gb|AAF17880.1	gb|AAF17880.1|ARO:3002605|aadA5 [Escherichia coli]	Aminoglycosides	Aminoglycoside O-nucleotidyltransferases	ANT3-DPRIME	aadA5	aadA5	[Escherichia coli]
1710	SARD_1710	Core	gb|BAD00739.1	gb|BAD00739.1|ARO:3002607|aadA7 [Vibrio fluvialis]	Aminoglycosides	Aminoglycoside O-nucleotidyltransferases	ANT3-DPRIME	aadA7	aadA7	[Vibrio fluvialis]
1711	SARD_1711	Core	gb|AAC14728.1	gb|AAC14728.1|ARO:3002603|aadA3 [Plasmid NR79]	Aminoglycosides	Aminoglycoside O-nucleotidyltransferases	ANT3-DPRIME	aadA3	aadA3	[Plasmid NR79]
1712	SARD_1712	Core	gb|ABG72894.1	gb|ABG72894.1|ARO:3002621|aadA24 [Salmonella enterica subsp. enterica serovar Newport]	Aminoglycosides	Aminoglycoside O-nucleotidyltransferases	ANT3-DPRIME	aadA24	aadA24	[Salmonella enterica subsp. enterica serovar Newport]
1713	SARD_1713	Core	gb|ACF17980.1	gb|ACF17980.1|ARO:3002616|aadA16 [Escherichia coli]	Aminoglycosides	Aminoglycoside O-nucleotidyltransferases	ANT3-DPRIME	aadA16	aadA16	[Escherichia coli]
1714	SARD_1714	Core	gb|AAV32840.1	gb|AAV32840.1|ARO:3002611|aadA11 [Pseudomonas aeruginosa]	Aminoglycosides	Aminoglycoside O-nucleotidyltransferases	ANT3-DPRIME	aadA11	aadA11	[Pseudomonas aeruginosa]
1715	SARD_1715	Core	gb|CAI57696.1	gb|CAI57696.1|ARO:3002614|aadA14 [Pasteurella multocida]	Aminoglycosides	Aminoglycoside O-nucleotidyltransferases	ANT3-DPRIME	aadA14	aadA14	[Pasteurella multocida]
1716	SARD_1716	Core	gb|CAJ32504.1	gb|CAJ32504.1|ARO:3002606|aadA6 [Pseudomonas aeruginosa]	Aminoglycosides	Aminoglycoside O-nucleotidyltransferases	ANT3-DPRIME	aadA6	aadA6	[Pseudomonas aeruginosa]
1717	SARD_1717	Core	gb|AAN41439.1	gb|AAN41439.1|ARO:3002608|aadA8 [uncultured bacterium]	Aminoglycosides	Aminoglycoside O-nucleotidyltransferases	ANT3-DPRIME	aadA8	aadA8	[uncultured bacterium]
1718	SARD_1718	Core	gb|ABW91178.1	gb|ABW91178.1|ARO:3002613|aadA13 [Pseudomonas aeruginosa]	Aminoglycosides	Aminoglycoside O-nucleotidyltransferases	ANT3-DPRIME	aadA13	aadA13	[Pseudomonas aeruginosa]
1719	SARD_1719	Core	gb|CTQ57092.1	gb|CTQ57092.1|ARO:3004682|aadA27 [Acinetobacter lwoffii]	Aminoglycosides	Aminoglycoside O-nucleotidyltransferases	ANT3-DPRIME	aadA27	aadA27	[Acinetobacter lwoffii]
1720	SARD_1720	Core	gb|AAL36430.1	gb|AAL36430.1|ARO:3004692|aadA10 [Pseudomonas aeruginosa]	Aminoglycosides	Aminoglycoside O-nucleotidyltransferases	ANT3-DPRIME	aadA10	aadA10	[Pseudomonas aeruginosa]
1721	SARD_1721	Core	gb|CAJ13568.1	gb|CAJ13568.1|ARO:3004704|aadA8b [Escherichia coli]	Aminoglycosides	Aminoglycoside O-nucleotidyltransferases	ANT3-DPRIME	aadA8b	aadA8b	[Escherichia coli]
1722	SARD_1722	Core	gb|AGT37351.1	gb|AGT37351.1|ARO:3002360|NDM-10 [Klebsiella pneumoniae subsp. pneumoniae]	Aminoglycosides	Aminoglycoside O-nucleotidyltransferases	ANT3-DPRIME	NDM-10	NDM-10	[Klebsiella pneumoniae subsp. pneumoniae]
1723	SARD_1723	Core	gb|CAA26199.1	gb|CAA26199.1|ARO:3004089|ANT(3'')-IIa [Escherichia coli]	Aminoglycosides	Aminoglycoside O-nucleotidyltransferases	ANT3-DPRIME	ANT(3'')-IIa	ANT(3'')-IIa	[Escherichia coli]
1724	SARD_1724	Core	gb|ENU91137	gb|ENU91137|ARO:3004090|ANT(3'')-IIb [Acinetobacter sp. NIPH 758]	Aminoglycosides	Aminoglycoside O-nucleotidyltransferases	ANT3-DPRIME	ANT(3'')-IIb	ANT(3'')-IIb	[Acinetobacter sp. NIPH 758]
1725	SARD_1725	Core	gb|ENU37733	gb|ENU37733|ARO:3004091|ANT(3'')-IIc [Acinetobacter parvus DSM 16617 = CIP 108168]	Aminoglycosides	Aminoglycoside O-nucleotidyltransferases	ANT3-DPRIME	ANT(3'')-IIc	ANT(3'')-IIc	[Acinetobacter parvus DSM 16617 = CIP 108168]
1726	SARD_1726	Core	gb|CAA90432.1	gb|CAA90432.1|ARO:3003026|fusH [Streptomyces lividans]	Fusidic acid	Fusidic acid esterases	FUSH	fusH	fusH	[Streptomyces lividans]
1727	SARD_1727	Core	gb|AGC50807.1	gb|AGC50807.1|ARO:3002307|VIM-37 [Pseudomonas aeruginosa]	Betalactams	Class B betalactamases	VIM	VIM-37	VIM-37	[Pseudomonas aeruginosa]
1728	SARD_1728	Core	gb|AAZ73123.1	gb|AAZ73123.1|ARO:3002282|VIM-12 [Klebsiella pneumoniae]	Betalactams	Class B betalactamases	VIM	VIM-12	VIM-12	[Klebsiella pneumoniae]
1729	SARD_1729	Core	gb|AFN88953.1	gb|AFN88953.1|ARO:3002304|VIM-34 [Klebsiella pneumoniae]	Betalactams	Class B betalactamases	VIM	VIM-34	VIM-34	[Klebsiella pneumoniae]
1730	SARD_1730	Core	gb|AFP99885.1	gb|AFP99885.1|ARO:3002299|VIM-29 [Escherichia coli]	Betalactams	Class B betalactamases	VIM	VIM-29	VIM-29	[Escherichia coli]
1731	SARD_1731	Core	gb|ABW90721.1	gb|ABW90721.1|ARO:3002287|VIM-17 [Pseudomonas aeruginosa]	Betalactams	Class B betalactamases	VIM	VIM-17	VIM-17	[Pseudomonas aeruginosa]
1732	SARD_1732	Core	gb|AJP67511.1	gb|AJP67511.1|ARO:3003179|VIM-43 [Pseudomonas aeruginosa]	Betalactams	Class B betalactamases	VIM	VIM-43	VIM-43	[Pseudomonas aeruginosa]
1733	SARD_1733	Core	gb|AAS13759.1	gb|AAS13759.1|ARO:3002278|VIM-8 [Pseudomonas aeruginosa]	Betalactams	Class B betalactamases	VIM	VIM-8	VIM-8	[Pseudomonas aeruginosa]
1734	SARD_1734	Core	gb|ACT33323.1	gb|ACT33323.1|ARO:3002293|VIM-23 [Enterobacter cloacae]	Betalactams	Class B betalactamases	VIM	VIM-23	VIM-23	[Enterobacter cloacae]
1735	SARD_1735	Core	gb|AGE83081.2	gb|AGE83081.2|ARO:3002308|VIM-38 [Pseudomonas aeruginosa]	Betalactams	Class B betalactamases	VIM	VIM-38	VIM-38	[Pseudomonas aeruginosa]
1736	SARD_1736	Core	gb|ABR10840.1	gb|ABR10840.1|ARO:3002272|VIM-2 [Pseudomonas aeruginosa]	Betalactams	Class B betalactamases	VIM	VIM-2	VIM-2	[Pseudomonas aeruginosa]
1737	SARD_1737	Core	gb|AAN84550.1	gb|AAN84550.1|ARO:3002276|VIM-6 [Pseudomonas putida]	Betalactams	Class B betalactamases	VIM	VIM-6	VIM-6	[Pseudomonas putida]
1738	SARD_1738	Core	gb|AET05999.1	gb|AET05999.1|ARO:3002300|VIM-30 [Pseudomonas aeruginosa]	Betalactams	Class B betalactamases	VIM	VIM-30	VIM-30	[Pseudomonas aeruginosa]
1739	SARD_1739	Core	gb|CBY80143.1	gb|CBY80143.1|ARO:3002296|VIM-26 [Klebsiella pneumoniae]	Betalactams	Class B betalactamases	VIM	VIM-26	VIM-26	[Klebsiella pneumoniae]
1740	SARD_1740	Core	gb|AAT36613.1	gb|AAT36613.1|ARO:3002281|VIM-11 [Pseudomonas aeruginosa]	Betalactams	Class B betalactamases	VIM	VIM-11	VIM-11	[Pseudomonas aeruginosa]
1741	SARD_1741	Core	gb|AGC50805.1	gb|AGC50805.1|ARO:3002305|VIM-35 [Klebsiella oxytoca]	Betalactams	Class B betalactamases	VIM	VIM-35	VIM-35	[Klebsiella oxytoca]
1742	SARD_1742	Core	gb|ACV13198.1	gb|ACV13198.1|ARO:3002290|VIM-20 [Pseudomonas aeruginosa]	Betalactams	Class B betalactamases	VIM	VIM-20	VIM-20	[Pseudomonas aeruginosa]
1743	SARD_1743	Core	gb|ACB54703.1	gb|ACB54703.1|ARO:3002286|VIM-16 [Pseudomonas aeruginosa]	Betalactams	Class B betalactamases	VIM	VIM-16	VIM-16	[Pseudomonas aeruginosa]
1744	SARD_1744	Core	gb|AEI25539.1	gb|AEI25539.1|ARO:3002298|VIM-28 [Pseudomonas aeruginosa]	Betalactams	Class B betalactamases	VIM	VIM-28	VIM-28	[Pseudomonas aeruginosa]
1745	SARD_1745	Core	gb|AAN52134.1	gb|AAN52134.1|ARO:3002275|VIM-5 [Klebsiella pneumoniae]	Betalactams	Class B betalactamases	VIM	VIM-5	VIM-5	[Klebsiella pneumoniae]
1746	SARD_1746	Core	gb|ADO50679.1	gb|ADO50679.1|ARO:3002295|VIM-25 [Proteus mirabilis]	Betalactams	Class B betalactamases	VIM	VIM-25	VIM-25	[Proteus mirabilis]
1747	SARD_1747	Core	gb|AFK24647.1	gb|AFK24647.1|ARO:3002301|VIM-31 [Enterobacter cloacae]	Betalactams	Class B betalactamases	VIM	VIM-31	VIM-31	[Enterobacter cloacae]
1748	SARD_1748	Core	gb|ACY29468.1	gb|ACY29468.1|ARO:3002289|VIM-19 [Escherichia coli]	Betalactams	Class B betalactamases	VIM	VIM-19	VIM-19	[Escherichia coli]
1749	SARD_1749	Core	gb|ADX78234.1	gb|ADX78234.1|ARO:3002297|VIM-27 [Klebsiella pneumoniae]	Betalactams	Class B betalactamases	VIM	VIM-27	VIM-27	[Klebsiella pneumoniae]
1750	SARD_1750	Core	gb|CAJ32502.1	gb|CAJ32502.1|ARO:3002274|VIM-4 [Pseudomonas aeruginosa]	Betalactams	Class B betalactamases	VIM	VIM-4	VIM-4	[Pseudomonas aeruginosa]
1751	SARD_1751	Core	gb|AGS82586.1	gb|AGS82586.1|ARO:3002309|VIM-39 [Klebsiella pneumoniae]	Betalactams	Class B betalactamases	VIM	VIM-39	VIM-39	[Klebsiella pneumoniae]
1752	SARD_1752	Core	gb|AAN63496.1	gb|AAN63496.1|ARO:3002271|VIM-1 [Pseudomonas aeruginosa]	Betalactams	Class B betalactamases	VIM	VIM-1	VIM-1	[Pseudomonas aeruginosa]
1753	SARD_1753	Core	gb|AAS13761.1	gb|AAS13761.1|ARO:3002280|VIM-10 [Pseudomonas aeruginosa]	Betalactams	Class B betalactamases	VIM	VIM-10	VIM-10	[Pseudomonas aeruginosa]
1754	SARD_1754	Core	gb|ADL27533.1	gb|ADL27533.1|ARO:3002294|VIM-24 [Klebsiella pneumoniae]	Betalactams	Class B betalactamases	VIM	VIM-24	VIM-24	[Klebsiella pneumoniae]
1755	SARD_1755	Core	gb|AEZ49857.1	gb|AEZ49857.1|ARO:3002302|VIM-32 [Klebsiella oxytoca]	Betalactams	Class B betalactamases	VIM	VIM-32	VIM-32	[Klebsiella oxytoca]
1756	SARD_1756	Core	gb|ABC94518.1	gb|ABC94518.1|ARO:3002283|VIM-13 [Pseudomonas aeruginosa]	Betalactams	Class B betalactamases	VIM	VIM-13	VIM-13	[Pseudomonas aeruginosa]
1757	SARD_1757	Core	gb|AAT48653.1	gb|AAT48653.1|ARO:3002284|VIM-14 [Pseudomonas aeruginosa]	Betalactams	Class B betalactamases	VIM	VIM-14	VIM-14	[Pseudomonas aeruginosa]
1758	SARD_1758	Core	gb|AGC50806.1	gb|AGC50806.1|ARO:3002306|VIM-36 [Pseudomonas aeruginosa]	Betalactams	Class B betalactamases	VIM	VIM-36	VIM-36	[Pseudomonas aeruginosa]
1759	SARD_1759	Core	gb|AJP08641.1	gb|AJP08641.1|ARO:3003178|VIM-42 [Klebsiella pneumoniae]	Betalactams	Class B betalactamases	VIM	VIM-42	VIM-42	[Klebsiella pneumoniae]
1760	SARD_1760	Core	gb|ACB54702.1	gb|ACB54702.1|ARO:3002285|VIM-15 [Pseudomonas aeruginosa]	Betalactams	Class B betalactamases	VIM	VIM-15	VIM-15	[Pseudomonas aeruginosa]
1761	SARD_1761	Core	gb|AAS13760.1	gb|AAS13760.1|ARO:3002279|VIM-9 [Pseudomonas aeruginosa]	Betalactams	Class B betalactamases	VIM	VIM-9	VIM-9	[Pseudomonas aeruginosa]
1762	SARD_1762	Core	gb|AAG27703.1	gb|AAG27703.1|ARO:3002273|VIM-3 [Pseudomonas aeruginosa]	Betalactams	Class B betalactamases	VIM	VIM-3	VIM-3	[Pseudomonas aeruginosa]
1763	SARD_1763	Core	gb|CAO83029.1	gb|CAO83029.1|ARO:3002288|VIM-18 [Pseudomonas aeruginosa]	Betalactams	Class B betalactamases	VIM	VIM-18	VIM-18	[Pseudomonas aeruginosa]
1764	SARD_1764	Core	gb|AFP99175.1	gb|AFP99175.1|ARO:3002303|VIM-33 [Klebsiella pneumoniae]	Betalactams	Class B betalactamases	VIM	VIM-33	VIM-33	[Klebsiella pneumoniae]
1765	SARD_1765	Core	gb|CAD61201.1	gb|CAD61201.1|ARO:3002277|VIM-7 [Pseudomonas aeruginosa]	Betalactams	Class B betalactamases	VIM	VIM-7	VIM-7	[Pseudomonas aeruginosa]
1766	SARD_1766	Core	gb|CAA71947.1	gb|CAA71947.1|ARO:3002157|FOX-3 [Klebsiella oxytoca]	Betalactams	Class C betalactamases	FOX	FOX-3	FOX-3	[Klebsiella oxytoca]
1767	SARD_1767	Core	gb|AGE45503.1	gb|AGE45503.1|ARO:3002162|FOX-10 [Klebsiella pneumoniae]	Betalactams	Class C betalactamases	FOX	FOX-10	FOX-10	[Klebsiella pneumoniae]
1768	SARD_1768	Core	gb|CAA54602.1	gb|CAA54602.1|ARO:3002155|FOX-1 [Klebsiella pneumoniae]	Betalactams	Class C betalactamases	FOX	FOX-1	FOX-1	[Klebsiella pneumoniae]
1769	SARD_1769	Core	gb|CAG28256.1	gb|CAG28256.1|ARO:3002160|FOX-7 [Klebsiella pneumoniae]	Betalactams	Class C betalactamases	FOX	FOX-7	FOX-7	[Klebsiella pneumoniae]
1770	SARD_1770	Core	gb|CAA71325.1	gb|CAA71325.1|ARO:3002156|FOX-2 [Escherichia coli]	Betalactams	Class C betalactamases	FOX	FOX-2	FOX-2	[Escherichia coli]
1771	SARD_1771	Core	gb|AEK78851.1	gb|AEK78851.1|ARO:3002163|FOX-9 [Klebsiella pneumoniae]	Betalactams	Class C betalactamases	FOX	FOX-9	FOX-9	[Klebsiella pneumoniae]
1772	SARD_1772	Core	gb|ADK73994.1	gb|ADK73994.1|ARO:3002161|FOX-8 [Escherichia coli]	Betalactams	Class C betalactamases	FOX	FOX-8	FOX-8	[Escherichia coli]
1773	SARD_1773	Core	gb|AAG12974.1	gb|AAG12974.1|ARO:3002159|FOX-5 [Klebsiella pneumoniae]	Betalactams	Class C betalactamases	FOX	FOX-5	FOX-5	[Klebsiella pneumoniae]
1774	SARD_1774	Core	gb|CAB89086.1	gb|CAB89086.1|ARO:3002158|FOX-4 [Escherichia coli]	Betalactams	Class C betalactamases	FOX	FOX-4	FOX-4	[Escherichia coli]
1775	SARD_1775	Core	gb|ACE77058.1	gb|ACE77058.1|ARO:3002366|PER-4 [Proteus vulgaris]	Betalactams	Class A betalactamases	PEP	PER-4	PER-4	[Proteus vulgaris]
1776	SARD_1776	Core	gb|CAF05908.1	gb|CAF05908.1|ARO:3000845|GIM-1 [Pseudomonas aeruginosa]	Betalactams	Class B betalactamases	GIM	GIM-1	GIM-1	[Pseudomonas aeruginosa]
1777	SARD_1777	Core	gb|AIY26289.1	gb|AIY26289.1|ARO:3003194|GIM-2 [Enterobacter cloacae]	Betalactams	Class B betalactamases	GIM	GIM-2	GIM-2	[Enterobacter cloacae]
1778	SARD_1778	Core	gb|AAA65958.1	gb|AAA65958.1|ARO:3002955|vanYA [Enterococcus faecium]	Glycopeptides	Vancomycin resistance protein	VANY	vanYA	vanYA	[Enterococcus faecium]
1779	SARD_1779	Core	gb|BAE77778.1	gb|BAE77778.1|ARO:3000508|gadX [Escherichia coli str. K-12 substr. W3110]	Multi-drug	Multi-drug RND efflux regulator	GADX	gadX	gadX	[Escherichia coli str. K-12 substr. W3110]
1780	SARD_1780	Core	gb|AAF61331.1	gb|AAF61331.1|ARO:3002966|vanXYC [Enterococcus gallinarum]	Glycopeptides	Vancomycin resistance protein	VANXY	vanXYC	vanXYC	[Enterococcus gallinarum]
1781	SARD_1781	Core	gb|CAG27800.1	gb|CAG27800.1|ARO:3003203|TLA-2 [uncultured bacterium]	Betalactams	Class A betalactamases	TLA	TLA-2	TLA-2	[uncultured bacterium]
1782	SARD_1782	Core	gb|AAD37403.1	gb|AAD37403.1|ARO:3003202|TLA-1 [Escherichia coli]	Betalactams	Class A betalactamases	TLA	TLA-1	TLA-1	[Escherichia coli]
1783	SARD_1783	Core	gb|BAQ22139.1	gb|BAQ22139.1|ARO:3003204|TLA-3 [Serratia marcescens]	Betalactams	Class A betalactamases	TLA	TLA-3	TLA-3	[Serratia marcescens]
1784	SARD_1784	Core	gb|AAL68645.1	gb|AAL68645.1|ARO:3002681|catB9 [Vibrio cholerae]	Phenicol	Chloramphenicol acetyltransferases	CAT	catB9	catB9	[Vibrio cholerae]
1785	SARD_1785	Core	gb|AFQ93498.1	gb|AFQ93498.1|ARO:3002676|catB3 [Enterobacter cloacae]	Phenicol	Chloramphenicol acetyltransferases	CAT	catB3	catB3	[Enterobacter cloacae]
1786	SARD_1786	Core	gb|AAM92461.1	gb|AAM92461.1|ARO:3002680|catB8 [Salmonella enterica subsp. enterica serovar Typhi]	Phenicol	Chloramphenicol acetyltransferases	CAT	catB8	catB8	[Salmonella enterica subsp. enterica serovar Typhi]
1787	SARD_1787	Core	gb|ACL13298.1	gb|ACL13298.1|ARO:3003110|catB10 [Pseudomonas aeruginosa]	Phenicol	Chloramphenicol acetyltransferases	CAT	catB10	catB10	[Pseudomonas aeruginosa]
1788	SARD_1788	Core	gb|AAA73865.1	gb|AAA73865.1|ARO:3002674|Clostridium butyricum catB [Clostridium butyricum]	Phenicol	Chloramphenicol acetyltransferases	CAT	Clostridium butyricum catB	Clostridium butyricum catB	[Clostridium butyricum]
1789	SARD_1789	Core	gb|AAP15294.1	gb|AAP15294.1|ARO:3002675|catB2 [Pasteurella multocida]	Phenicol	Chloramphenicol acetyltransferases	CAT	catB2	catB2	[Pasteurella multocida]
1790	SARD_1790	Core	gb|CAA11473.1	gb|CAA11473.1|ARO:3002678|Pseudomonas aeruginos catB6 [Pseudomonas aeruginosa]	Phenicol	Chloramphenicol acetyltransferases	CAT	Pseudomonas aeruginos catB6	Pseudomonas aeruginos catB6	[Pseudomonas aeruginosa]
1791	SARD_1791	Core	gb|AID93387.1	gb|AID93387.1|ARO:3004660|catB11 [Klebsiella oxytoca KONIH1]	Phenicol	Chloramphenicol acetyltransferases	CAT	catB11	catB11	[Klebsiella oxytoca KONIH1]
1792	SARD_1792	Core	gb|ACQ82813.1	gb|ACQ82813.1|ARO:3002507|PDC-8 [Pseudomonas aeruginosa]	Betalactams	Class C betalactamases	PDC	PDC-8	PDC-8	[Pseudomonas aeruginosa]
1793	SARD_1793	Core	gb|ACQ82810.1	gb|ACQ82810.1|ARO:3002502|PDC-5 [Pseudomonas aeruginosa]	Betalactams	Class C betalactamases	PDC	PDC-5	PDC-5	[Pseudomonas aeruginosa]
1794	SARD_1794	Core	gb|ACQ82807.1	gb|ACQ82807.1|ARO:3002497|PDC-1 [Pseudomonas aeruginosa PAO1]	Betalactams	Class C betalactamases	PDC	PDC-1	PDC-1	[Pseudomonas aeruginosa PAO1]
1795	SARD_1795	Core	gb|ACQ82812.1	gb|ACQ82812.1|ARO:3002506|PDC-7 [Pseudomonas aeruginosa]	Betalactams	Class C betalactamases	PDC	PDC-7	PDC-7	[Pseudomonas aeruginosa]
1796	SARD_1796	Core	gb|ACQ82815.1	gb|ACQ82815.1|ARO:3002509|PDC-10 [Pseudomonas aeruginosa]	Betalactams	Class C betalactamases	PDC	PDC-10	PDC-10	[Pseudomonas aeruginosa]
1797	SARD_1797	Core	gb|ACQ82808.1	gb|ACQ82808.1|ARO:3002500|PDC-3 [Pseudomonas aeruginosa]	Betalactams	Class C betalactamases	PDC	PDC-3	PDC-3	[Pseudomonas aeruginosa]
1798	SARD_1798	Core	gb|ACQ82806.1	gb|ACQ82806.1|ARO:3002498|PDC-2 [Pseudomonas aeruginosa]	Betalactams	Class C betalactamases	PDC	PDC-2	PDC-2	[Pseudomonas aeruginosa]
1799	SARD_1799	Core	gb|ACQ82814.1	gb|ACQ82814.1|ARO:3002508|PDC-9 [Pseudomonas aeruginosa]	Betalactams	Class C betalactamases	PDC	PDC-9	PDC-9	[Pseudomonas aeruginosa]
1800	SARD_1800	Core	gb|ACQ82811.1	gb|ACQ82811.1|ARO:3002505|PDC-6 [Pseudomonas aeruginosa]	Betalactams	Class C betalactamases	PDC	PDC-6	PDC-6	[Pseudomonas aeruginosa]
1801	SARD_1801	Core	gb|ACQ82809.1	gb|ACQ82809.1|ARO:3002501|PDC-4 [Pseudomonas aeruginosa]	Betalactams	Class C betalactamases	PDC	PDC-4	PDC-4	[Pseudomonas aeruginosa]
1802	SARD_1802	Core	gb|AKR18013.1	gb|AKR18013.1|ARO:3004336|PDC-73 [Pseudomonas aeruginosa] Partial	Betalactams	Class C betalactamases	PDC	PDC-73	PDC-73	[Pseudomonas aeruginosa] Partial
1803	SARD_1803	Core	gb|WP_040184286.1	gb|WP_040184286.1|ARO:3004337|PDC-74 [Pseudomonas aeruginosa]	Betalactams	Class C betalactamases	PDC	PDC-74	PDC-74	[Pseudomonas aeruginosa]
1804	SARD_1804	Core	gb|AKR18015.1	gb|AKR18015.1|ARO:3004338|PDC-75 [Pseudomonas aeruginosa] Partial	Betalactams	Class C betalactamases	PDC	PDC-75	PDC-75	[Pseudomonas aeruginosa] Partial
1805	SARD_1805	Core	gb|AKR18016.1	gb|AKR18016.1|ARO:3004339|PDC-76 [Pseudomonas aeruginosa] Partial	Betalactams	Class C betalactamases	PDC	PDC-76	PDC-76	[Pseudomonas aeruginosa] Partial
1806	SARD_1806	Core	gb|AKR18017.1	gb|AKR18017.1|ARO:3004340|PDC-77 [Pseudomonas aeruginosa] Partial	Betalactams	Class C betalactamases	PDC	PDC-77	PDC-77	[Pseudomonas aeruginosa] Partial
1807	SARD_1807	Core	gb|AKR18018.1	gb|AKR18018.1|ARO:3004341|PDC-78 [Pseudomonas aeruginosa] Partial	Betalactams	Class C betalactamases	PDC	PDC-78	PDC-78	[Pseudomonas aeruginosa] Partial
1808	SARD_1808	Core	gb|AKR18019.1	gb|AKR18019.1|ARO:3004342|PDC-79 [Pseudomonas aeruginosa] Partial	Betalactams	Class C betalactamases	PDC	PDC-79	PDC-79	[Pseudomonas aeruginosa] Partial
1809	SARD_1809	Core	gb|ANJ78206.1	gb|ANJ78206.1|ARO:3004343|PDC-80 [Pseudomonas aeruginosa]	Betalactams	Class C betalactamases	PDC	PDC-80	PDC-80	[Pseudomonas aeruginosa]
1810	SARD_1810	Core	gb|AKR18021.1	gb|AKR18021.1|ARO:3004344|PDC-81 [Pseudomonas aeruginosa] Partial	Betalactams	Class C betalactamases	PDC	PDC-81	PDC-81	[Pseudomonas aeruginosa] Partial
1811	SARD_1811	Core	gb|AKR18022.1	gb|AKR18022.1|ARO:3004345|PDC-82 [Pseudomonas aeruginosa] Partial	Betalactams	Class C betalactamases	PDC	PDC-82	PDC-82	[Pseudomonas aeruginosa] Partial
1812	SARD_1812	Core	gb|AKR18023.1	gb|AKR18023.1|ARO:3004346|PDC-83 [Pseudomonas aeruginosa] Partial	Betalactams	Class C betalactamases	PDC	PDC-83	PDC-83	[Pseudomonas aeruginosa] Partial
1813	SARD_1813	Core	gb|AKR18024.1	gb|AKR18024.1|ARO:3004347|PDC-84 [Pseudomonas aeruginosa] Partial	Betalactams	Class C betalactamases	PDC	PDC-84	PDC-84	[Pseudomonas aeruginosa] Partial
1814	SARD_1814	Core	gb|AKR18025.1	gb|AKR18025.1|ARO:3004348|PDC-85 [Pseudomonas aeruginosa] Partial	Betalactams	Class C betalactamases	PDC	PDC-85	PDC-85	[Pseudomonas aeruginosa] Partial
1815	SARD_1815	Core	gb|KSN86152.1	gb|KSN86152.1|ARO:3004349|PDC-86 [Pseudomonas aeruginosa]	Betalactams	Class C betalactamases	PDC	PDC-86	PDC-86	[Pseudomonas aeruginosa]
1816	SARD_1816	Core	gb|AKR18027.1	gb|AKR18027.1|ARO:3004350|PDC-87 [Pseudomonas aeruginosa] Partial	Betalactams	Class C betalactamases	PDC	PDC-87	PDC-87	[Pseudomonas aeruginosa] Partial
1817	SARD_1817	Core	gb|AKR18028.1	gb|AKR18028.1|ARO:3004351|PDC-88 [Pseudomonas aeruginosa] Partial	Betalactams	Class C betalactamases	PDC	PDC-88	PDC-88	[Pseudomonas aeruginosa] Partial
1818	SARD_1818	Core	gb|AKR18029.1	gb|AKR18029.1|ARO:3004352|PDC-89 [Pseudomonas aeruginosa] Partial	Betalactams	Class C betalactamases	PDC	PDC-89	PDC-89	[Pseudomonas aeruginosa] Partial
1819	SARD_1819	Core	gb|AKR18030.1	gb|AKR18030.1|ARO:3004353|PDC-90 [Pseudomonas aeruginosa] Partial	Betalactams	Class C betalactamases	PDC	PDC-90	PDC-90	[Pseudomonas aeruginosa] Partial
1820	SARD_1820	Core	gb|AKR18031.1	gb|AKR18031.1|ARO:3004354|PDC-91 [Pseudomonas aeruginosa] Partial	Betalactams	Class C betalactamases	PDC	PDC-91	PDC-91	[Pseudomonas aeruginosa] Partial
1821	SARD_1821	Core	gb|AKR18032.1	gb|AKR18032.1|ARO:3004355|PDC-92 [Pseudomonas aeruginosa] Partial	Betalactams	Class C betalactamases	PDC	PDC-92	PDC-92	[Pseudomonas aeruginosa] Partial
1822	SARD_1822	Core	gb|AKR18033.1	gb|AKR18033.1|ARO:3004356|PDC-93 [Pseudomonas aeruginosa] Partial	Betalactams	Class C betalactamases	PDC	PDC-93	PDC-93	[Pseudomonas aeruginosa] Partial
1823	SARD_1823	Core	gb|AIG20002.1	gb|AIG20002.1|ARO:3005038|PDC-65 [Pseudomonas aeruginosa]	Betalactams	Class C betalactamases	PDC	PDC-65	PDC-65	[Pseudomonas aeruginosa]
1824	SARD_1824	Core	gb|AIG19992.1	gb|AIG19992.1|ARO:3005039|PDC-55 [Pseudomonas aeruginosa]	Betalactams	Class C betalactamases	PDC	PDC-55	PDC-55	[Pseudomonas aeruginosa]
1825	SARD_1825	Core	gb|AIG20000.1	gb|AIG20000.1|ARO:3005124|PDC-63 [Pseudomonas aeruginosa]	Betalactams	Class C betalactamases	PDC	PDC-63	PDC-63	[Pseudomonas aeruginosa]
1826	SARD_1826	Core	gb|AIG19994.1	gb|AIG19994.1|ARO:3005125|PDC-57 [Pseudomonas aeruginosa]	Betalactams	Class C betalactamases	PDC	PDC-57	PDC-57	[Pseudomonas aeruginosa]
1827	SARD_1827	Core	gb|AIG20005.1	gb|AIG20005.1|ARO:3005122|PDC-68 [Pseudomonas aeruginosa]	Betalactams	Class C betalactamases	PDC	PDC-68	PDC-68	[Pseudomonas aeruginosa]
1828	SARD_1828	Core	gb|AIG20007.1	gb|AIG20007.1|ARO:3005123|PDC-70 [Pseudomonas aeruginosa]	Betalactams	Class C betalactamases	PDC	PDC-70	PDC-70	[Pseudomonas aeruginosa]
1829	SARD_1829	Core	gb|AIG20003.1	gb|AIG20003.1|ARO:3005126|PDC-66 [Pseudomonas aeruginosa]	Betalactams	Class C betalactamases	PDC	PDC-66	PDC-66	[Pseudomonas aeruginosa]
1830	SARD_1830	Core	gb|ACX31164.1	gb|ACX31164.1|ARO:3005127|PDC-14 [Pseudomonas aeruginosa]	Betalactams	Class C betalactamases	PDC	PDC-14	PDC-14	[Pseudomonas aeruginosa]
1831	SARD_1831	Core	gb|AIG19984.1	gb|AIG19984.1|ARO:3005128|PDC-47 [Pseudomonas aeruginosa]	Betalactams	Class C betalactamases	PDC	PDC-47	PDC-47	[Pseudomonas aeruginosa]
1832	SARD_1832	Core	gb|AIG19988.1	gb|AIG19988.1|ARO:3005129|PDC-51 [Pseudomonas aeruginosa]	Betalactams	Class C betalactamases	PDC	PDC-51	PDC-51	[Pseudomonas aeruginosa]
1833	SARD_1833	Core	gb|ACX31161.1	gb|ACX31161.1|ARO:3005132|PDC-11 [Pseudomonas aeruginosa]	Betalactams	Class C betalactamases	PDC	PDC-11	PDC-11	[Pseudomonas aeruginosa]
1834	SARD_1834	Core	gb|AIG19999.1	gb|AIG19999.1|ARO:3005133|PDC-62 [Pseudomonas aeruginosa]	Betalactams	Class C betalactamases	PDC	PDC-62	PDC-62	[Pseudomonas aeruginosa]
1835	SARD_1835	Core	gb|AIG19980.1	gb|AIG19980.1|ARO:3005134|PDC-43 [Pseudomonas aeruginosa]	Betalactams	Class C betalactamases	PDC	PDC-43	PDC-43	[Pseudomonas aeruginosa]
1836	SARD_1836	Core	gb|AIG19991.1	gb|AIG19991.1|ARO:3005135|PDC-54 [Pseudomonas aeruginosa]	Betalactams	Class C betalactamases	PDC	PDC-54	PDC-54	[Pseudomonas aeruginosa]
1837	SARD_1837	Core	gb|AIG19996.1	gb|AIG19996.1|ARO:3005137|PDC-59 [Pseudomonas aeruginosa]	Betalactams	Class C betalactamases	PDC	PDC-59	PDC-59	[Pseudomonas aeruginosa]
1838	SARD_1838	Core	gb|AIG20004.1	gb|AIG20004.1|ARO:3005139|PDC-67 [Pseudomonas aeruginosa]	Betalactams	Class C betalactamases	PDC	PDC-67	PDC-67	[Pseudomonas aeruginosa]
1839	SARD_1839	Core	gb|AIG19993.1	gb|AIG19993.1|ARO:3005140|PDC-56 [Pseudomonas aeruginosa]	Betalactams	Class C betalactamases	PDC	PDC-56	PDC-56	[Pseudomonas aeruginosa]
1840	SARD_1840	Core	gb|AIG19989.1	gb|AIG19989.1|ARO:3005141|PDC-52 [Pseudomonas aeruginosa]	Betalactams	Class C betalactamases	PDC	PDC-52	PDC-52	[Pseudomonas aeruginosa]
1841	SARD_1841	Core	gb|AIG19981.1	gb|AIG19981.1|ARO:3005142|PDC-44 [Pseudomonas aeruginosa]	Betalactams	Class C betalactamases	PDC	PDC-44	PDC-44	[Pseudomonas aeruginosa]
1842	SARD_1842	Core	gb|AUT06977.1	gb|AUT06977.1|ARO:3005143|PDC-240 [Pseudomonas aeruginosa]	Betalactams	Class C betalactamases	PDC	PDC-240	PDC-240	[Pseudomonas aeruginosa]
1843	SARD_1843	Core	gb|AIG19998.1	gb|AIG19998.1|ARO:3005144|PDC-61 [Pseudomonas aeruginosa]	Betalactams	Class C betalactamases	PDC	PDC-61	PDC-61	[Pseudomonas aeruginosa]
1844	SARD_1844	Core	gb|AIG19982.1	gb|AIG19982.1|ARO:3005145|PDC-45 [Pseudomonas aeruginosa]	Betalactams	Class C betalactamases	PDC	PDC-45	PDC-45	[Pseudomonas aeruginosa]
1845	SARD_1845	Core	gb|AIG19986.1	gb|AIG19986.1|ARO:3005146|PDC-49 [Pseudomonas aeruginosa]	Betalactams	Class C betalactamases	PDC	PDC-49	PDC-49	[Pseudomonas aeruginosa]
1846	SARD_1846	Core	gb|AIG19987.1	gb|AIG19987.1|ARO:3005147|PDC-50 [Pseudomonas aeruginosa]	Betalactams	Class C betalactamases	PDC	PDC-50	PDC-50	[Pseudomonas aeruginosa]
1847	SARD_1847	Core	gb|AIG19985.1	gb|AIG19985.1|ARO:3005148|PDC-48 [Pseudomonas aeruginosa]	Betalactams	Class C betalactamases	PDC	PDC-48	PDC-48	[Pseudomonas aeruginosa]
1848	SARD_1848	Core	gb|AIG19990.1	gb|AIG19990.1|ARO:3005151|PDC-53 [Pseudomonas aeruginosa]	Betalactams	Class C betalactamases	PDC	PDC-53	PDC-53	[Pseudomonas aeruginosa]
1849	SARD_1849	Core	gb|AIG20009.1	gb|AIG20009.1|ARO:3005152|PDC-72 [Pseudomonas aeruginosa]	Betalactams	Class C betalactamases	PDC	PDC-72	PDC-72	[Pseudomonas aeruginosa]
1850	SARD_1850	Core	gb|AIG20006.1	gb|AIG20006.1|ARO:3005153|PDC-69 [Pseudomonas aeruginosa]	Betalactams	Class C betalactamases	PDC	PDC-69	PDC-69	[Pseudomonas aeruginosa]
1851	SARD_1851	Core	gb|CBZ41773.1	gb|CBZ41773.1|ARO:3005155|PDC-23 [Pseudomonas aeruginosa]	Betalactams	Class C betalactamases	PDC	PDC-23	PDC-23	[Pseudomonas aeruginosa]
1852	SARD_1852	Core	gb|AEM44533.1	gb|AEM44533.1|ARO:3005156|PDC-28 [Pseudomonas aeruginosa]	Betalactams	Class C betalactamases	PDC	PDC-28	PDC-28	[Pseudomonas aeruginosa]
1853	SARD_1853	Core	gb|AIG19978.1	gb|AIG19978.1|ARO:3005157|PDC-41 [Pseudomonas aeruginosa]	Betalactams	Class C betalactamases	PDC	PDC-41	PDC-41	[Pseudomonas aeruginosa]
1854	SARD_1854	Core	gb|WP_058169941.1	gb|WP_058169941.1|ARO:3005274|PDC-225 [Pseudomonas aeruginosa]	Betalactams	Class C betalactamases	PDC	PDC-225	PDC-225	[Pseudomonas aeruginosa]
1855	SARD_1855	Core	gb|WP_179284377.1	gb|WP_179284377.1|ARO:3005275|PDC-438 [Pseudomonas aeruginosa]	Betalactams	Class C betalactamases	PDC	PDC-438	PDC-438	[Pseudomonas aeruginosa]
1856	SARD_1856	Core	gb|WP_111672897.1	gb|WP_111672897.1|ARO:3005276|PDC-284 [Pseudomonas aeruginosa]	Betalactams	Class C betalactamases	PDC	PDC-284	PDC-284	[Pseudomonas aeruginosa]
1857	SARD_1857	Core	gb|WP_063864562.1	gb|WP_063864562.1|ARO:3005277|PDC-105 [Pseudomonas aeruginosa]	Betalactams	Class C betalactamases	PDC	PDC-105	PDC-105	[Pseudomonas aeruginosa]
1858	SARD_1858	Core	gb|WP_094009806.1	gb|WP_094009806.1|ARO:3005278|PDC-118 [Pseudomonas aeruginosa]	Betalactams	Class C betalactamases	PDC	PDC-118	PDC-118	[Pseudomonas aeruginosa]
1859	SARD_1859	Core	gb|WP_150823491.1	gb|WP_150823491.1|ARO:3005283|PDC-384 [Pseudomonas aeruginosa]	Betalactams	Class C betalactamases	PDC	PDC-384	PDC-384	[Pseudomonas aeruginosa]
1860	SARD_1860	Core	gb|WP_150823482.1	gb|WP_150823482.1|ARO:3005279|PDC-324 [Pseudomonas aeruginosa]	Betalactams	Class C betalactamases	PDC	PDC-324	PDC-324	[Pseudomonas aeruginosa]
1861	SARD_1861	Core	gb|WP_150823481.1	gb|WP_150823481.1|ARO:3005280|PDC-323 [Pseudomonas aeruginosa]	Betalactams	Class C betalactamases	PDC	PDC-323	PDC-323	[Pseudomonas aeruginosa]
1862	SARD_1862	Core	gb|WP_109791192.1	gb|WP_109791192.1|ARO:3005281|PDC-258 [Pseudomonas aeruginosa]	Betalactams	Class C betalactamases	PDC	PDC-258	PDC-258	[Pseudomonas aeruginosa]
1863	SARD_1863	Core	gb|WP_168247897.1	gb|WP_168247897.1|ARO:3005282|PDC-413 [Pseudomonas aeruginosa]	Betalactams	Class C betalactamases	PDC	PDC-413	PDC-413	[Pseudomonas aeruginosa]
1864	SARD_1864	Core	gb|WP_109791198.1	gb|WP_109791198.1|ARO:3005284|PDC-264 [Pseudomonas aeruginosa]	Betalactams	Class C betalactamases	PDC	PDC-264	PDC-264	[Pseudomonas aeruginosa]
1865	SARD_1865	Core	gb|WP_087587966.1	gb|WP_087587966.1|ARO:3005285|PDC-201 [Pseudomonas aeruginosa]	Betalactams	Class C betalactamases	PDC	PDC-201	PDC-201	[Pseudomonas aeruginosa]
1866	SARD_1866	Core	gb|WP_148044438.1	gb|WP_148044438.1|ARO:3005286|PDC-346 [Pseudomonas aeruginosa]	Betalactams	Class C betalactamases	PDC	PDC-346	PDC-346	[Pseudomonas aeruginosa]
1867	SARD_1867	Core	gb|WP_073669325.1	gb|WP_073669325.1|ARO:3005287|PDC-285 [Pseudomonas aeruginosa]	Betalactams	Class C betalactamases	PDC	PDC-285	PDC-285	[Pseudomonas aeruginosa]
1868	SARD_1868	Core	gb|WP_148044429.1	gb|WP_148044429.1|ARO:3005288|PDC-337 [Pseudomonas aeruginosa]	Betalactams	Class C betalactamases	PDC	PDC-337	PDC-337	[Pseudomonas aeruginosa]
1869	SARD_1869	Core	gb|WP_088245217.1	gb|WP_088245217.1|ARO:3005289|PDC-212 [Pseudomonas aeruginosa]	Betalactams	Class C betalactamases	PDC	PDC-212	PDC-212	[Pseudomonas aeruginosa]
1870	SARD_1870	Core	gb|WP_148044444.1	gb|WP_148044444.1|ARO:3005290|PDC-352 [Pseudomonas aeruginosa]	Betalactams	Class C betalactamases	PDC	PDC-352	PDC-352	[Pseudomonas aeruginosa]
1871	SARD_1871	Core	gb|WP_197749413.1	gb|WP_197749413.1|ARO:3005291|PDC-464 [Pseudomonas aeruginosa]	Betalactams	Class C betalactamases	PDC	PDC-464	PDC-464	[Pseudomonas aeruginosa]
1872	SARD_1872	Core	gb|WP_023874922.1	gb|WP_023874922.1|ARO:3005292|PDC-19b [Pseudomonas aeruginosa]	Betalactams	Class C betalactamases	PDC	PDC-19b	PDC-19b	[Pseudomonas aeruginosa]
1873	SARD_1873	Core	gb|WP_148044466.1	gb|WP_148044466.1|ARO:3005293|PDC-380 [Pseudomonas aeruginosa]	Betalactams	Class C betalactamases	PDC	PDC-380	PDC-380	[Pseudomonas aeruginosa]
1874	SARD_1874	Core	gb|WP_197749410.1	gb|WP_197749410.1|ARO:3005294|PDC-461 [Pseudomonas aeruginosa]	Betalactams	Class C betalactamases	PDC	PDC-461	PDC-461	[Pseudomonas aeruginosa]
1875	SARD_1875	Core	gb|WP_003132320.1	gb|WP_003132320.1|ARO:3005295|PDC-19a [Pseudomonas]	Betalactams	Class C betalactamases	PDC	PDC-19a	PDC-19a	[Pseudomonas]
1876	SARD_1876	Core	gb|WP_109791204.1	gb|WP_109791204.1|ARO:3005296|PDC-272 [Pseudomonas aeruginosa]	Betalactams	Class C betalactamases	PDC	PDC-272	PDC-272	[Pseudomonas aeruginosa]
1877	SARD_1877	Core	gb|WP_109791189.1	gb|WP_109791189.1|ARO:3005297|PDC-255 [Pseudomonas aeruginosa]	Betalactams	Class C betalactamases	PDC	PDC-255	PDC-255	[Pseudomonas aeruginosa]
1878	SARD_1878	Core	gb|WP_111672905.1	gb|WP_111672905.1|ARO:3005298|PDC-293 [Pseudomonas aeruginosa]	Betalactams	Class C betalactamases	PDC	PDC-293	PDC-293	[Pseudomonas aeruginosa]
1879	SARD_1879	Core	gb|WP_087587954.1	gb|WP_087587954.1|ARO:3005299|PDC-183 [Pseudomonas aeruginosa]	Betalactams	Class C betalactamases	PDC	PDC-183	PDC-183	[Pseudomonas aeruginosa]
1880	SARD_1880	Core	gb|WP_058161279.1	gb|WP_058161279.1|ARO:3005300|PDC-207 [Pseudomonas aeruginosa]	Betalactams	Class C betalactamases	PDC	PDC-207	PDC-207	[Pseudomonas aeruginosa]
1881	SARD_1881	Core	gb|WP_116786838.1	gb|WP_116786838.1|ARO:3005301|PDC-306 [Pseudomonas aeruginosa]	Betalactams	Class C betalactamases	PDC	PDC-306	PDC-306	[Pseudomonas aeruginosa]
1882	SARD_1882	Core	gb|WP_148044462.1	gb|WP_148044462.1|ARO:3005302|PDC-376 [Pseudomonas aeruginosa]	Betalactams	Class C betalactamases	PDC	PDC-376	PDC-376	[Pseudomonas aeruginosa]
1883	SARD_1883	Core	gb|WP_031687354.1	gb|WP_031687354.1|ARO:3005303|PDC-117 [Pseudomonas aeruginosa]	Betalactams	Class C betalactamases	PDC	PDC-117	PDC-117	[Pseudomonas aeruginosa]
1884	SARD_1884	Core	gb|WP_104009860.1	gb|WP_104009860.1|ARO:3005304|PDC-231 [Pseudomonas aeruginosa]	Betalactams	Class C betalactamases	PDC	PDC-231	PDC-231	[Pseudomonas aeruginosa]
1885	SARD_1885	Core	gb|WP_058129018.1	gb|WP_058129018.1|ARO:3005305|PDC-104 [Pseudomonas aeruginosa]	Betalactams	Class C betalactamases	PDC	PDC-104	PDC-104	[Pseudomonas aeruginosa]
1886	SARD_1886	Core	gb|WP_099982812.1	gb|WP_099982812.1|ARO:3005306|PDC-173 [Pseudomonas aeruginosa]	Betalactams	Class C betalactamases	PDC	PDC-173	PDC-173	[Pseudomonas aeruginosa]
1887	SARD_1887	Core	gb|WP_111672904.1	gb|WP_111672904.1|ARO:3005307|PDC-292 [Pseudomonas aeruginosa]	Betalactams	Class C betalactamases	PDC	PDC-292	PDC-292	[Pseudomonas aeruginosa]
1888	SARD_1888	Core	gb|WP_164461297.1	gb|WP_164461297.1|ARO:3005308|PDC-393 [Pseudomonas aeruginosa]	Betalactams	Class C betalactamases	PDC	PDC-393	PDC-393	[Pseudomonas aeruginosa]
1889	SARD_1889	Core	gb|WP_058128316.1	gb|WP_058128316.1|ARO:3005309|PDC-119 [Pseudomonas aeruginosa]	Betalactams	Class C betalactamases	PDC	PDC-119	PDC-119	[Pseudomonas aeruginosa]
1890	SARD_1890	Core	gb|WP_122630851.1	gb|WP_122630851.1|ARO:3005310|PDC-313 [Pseudomonas aeruginosa]	Betalactams	Class C betalactamases	PDC	PDC-313	PDC-313	[Pseudomonas aeruginosa]
1891	SARD_1891	Core	gb|WP_109791191.1	gb|WP_109791191.1|ARO:3005311|PDC-257 [Pseudomonas aeruginosa]	Betalactams	Class C betalactamases	PDC	PDC-257	PDC-257	[Pseudomonas aeruginosa]
1892	SARD_1892	Core	gb|WP_179284370.1	gb|WP_179284370.1|ARO:3005312|PDC-429 [Pseudomonas aeruginosa]	Betalactams	Class C betalactamases	PDC	PDC-429	PDC-429	[Pseudomonas aeruginosa]
1893	SARD_1893	Core	gb|WP_179284386.1	gb|WP_179284386.1|ARO:3005313|PDC-449 [Pseudomonas aeruginosa]	Betalactams	Class C betalactamases	PDC	PDC-449	PDC-449	[Pseudomonas aeruginosa]
1894	SARD_1894	Core	gb|CAA90683.1	gb|CAA90683.1|ARO:3003012|dfrA13 [Escherichia coli]	Trimethoprim	Dihydrofolate reductase	DFRA	dfrA13	dfrA13	[Escherichia coli]
1895	SARD_1895	Core	gb|CAP69659.1	gb|CAP69659.1|ARO:3003017|dfrA21 [Salmonella enterica subsp. enterica serovar Bredeney]	Trimethoprim	Dihydrofolate reductase	DFRA	dfrA21	dfrA21	[Salmonella enterica subsp. enterica serovar Bredeney]
1896	SARD_1896	Core	gb|CAI99385.1	gb|CAI99385.1|ARO:3002856|dfrA24 [Escherichia coli]	Trimethoprim	Dihydrofolate reductase	DFRA	dfrA24	dfrA24	[Escherichia coli]
1897	SARD_1897	Core	gb|AHV80711.1	gb|AHV80711.1|ARO:3002863|dfrA8 [Salmonella enterica subsp. enterica serovar Typhimurium]	Trimethoprim	Dihydrofolate reductase	DFRA	dfrA8	dfrA8	[Salmonella enterica subsp. enterica serovar Typhimurium]
1898	SARD_1898	Core	gb|AAA25550.1	gb|AAA25550.1|ARO:3003105|dfrA3 [Plasmid pAZ1]	Trimethoprim	Dihydrofolate reductase	DFRA	dfrA3	dfrA3	[Plasmid pAZ1]
1899	SARD_1899	Core	gb|ABB71176.1	gb|ABB71176.1|ARO:3003020|dfrA25 [Salmonella enterica subsp. enterica serovar Agona]	Trimethoprim	Dihydrofolate reductase	DFRA	dfrA25	dfrA25	[Salmonella enterica subsp. enterica serovar Agona]
1900	SARD_1900	Core	gb|AAK60186.1	gb|AAK60186.1|ARO:3003014|dfrA16 [Escherichia coli]	Trimethoprim	Dihydrofolate reductase	DFRA	dfrA16	dfrA16	[Escherichia coli]
1901	SARD_1901	Core	gb|CAE53424.1	gb|CAE53424.1|ARO:3003016|dfrA20 [Pasteurella multocida]	Trimethoprim	Dihydrofolate reductase	DFRA	dfrA20	dfrA20	[Pasteurella multocida]
1902	SARD_1902	Core	gb|CAL48457.1	gb|CAL48457.1|ARO:3002857|dfrA26 [Escherichia coli]	Trimethoprim	Dihydrofolate reductase	DFRA	dfrA26	dfrA26	[Escherichia coli]
1903	SARD_1903	Core	gb|CAG34233.2	gb|CAG34233.2|ARO:3003019|dfrA23 [Salmonella enterica subsp. enterica serovar Typhimurium]	Trimethoprim	Dihydrofolate reductase	DFRA	dfrA23	dfrA23	[Salmonella enterica subsp. enterica serovar Typhimurium]
1904	SARD_1904	Core	gb|CAC81324.1	gb|CAC81324.1|ARO:3003015|dfrA19 [Salmonella enterica subsp. enterica serovar Typhimurium]	Trimethoprim	Dihydrofolate reductase	DFRA	dfrA19	dfrA19	[Salmonella enterica subsp. enterica serovar Typhimurium]
1905	SARD_1905	Core	gb|ADG84870.1	gb|ADG84870.1|ARO:3002858|dfrA12 [Klebsiella pneumoniae]	Trimethoprim	Dihydrofolate reductase	DFRA	dfrA12	dfrA12	[Klebsiella pneumoniae]
1906	SARD_1906	Core	gb|ABG91835.1	gb|ABG91835.1|ARO:3002860|dfrA17 [Pseudomonas aeruginosa]	Trimethoprim	Dihydrofolate reductase	DFRA	dfrA17	dfrA17	[Pseudomonas aeruginosa]
1907	SARD_1907	Core	gb|AGY30828.1	gb|AGY30828.1|ARO:3003018|dfrA22 [uncultured bacterium]	Trimethoprim	Dihydrofolate reductase	DFRA	dfrA22	dfrA22	[uncultured bacterium]
1908	SARD_1908	Core	gb|AHG97174.1	gb|AHG97174.1|ARO:3003011|dfrA10 [Klebsiella pneumoniae]	Trimethoprim	Dihydrofolate reductase	DFRA	dfrA10	dfrA10	[Klebsiella pneumoniae]
1909	SARD_1909	Core	gb|ABB89122.1	gb|ABB89122.1|ARO:3002861|dfrA5 [Salmonella enterica subsp. enterica serovar Enteritidis]	Trimethoprim	Dihydrofolate reductase	DFRA	dfrA5	dfrA5	[Salmonella enterica subsp. enterica serovar Enteritidis]
1910	SARD_1910	Core	gb|AHK10285.1	gb|AHK10285.1|ARO:3002859|dfrA14 [Escherichia coli]	Trimethoprim	Dihydrofolate reductase	DFRA	dfrA14	dfrA14	[Escherichia coli]
1911	SARD_1911	Core	gb|AAP74961.2	gb|AAP74961.2|ARO:3002854|dfrA1 [Klebsiella oxytoca]	Trimethoprim	Dihydrofolate reductase	DFRA	dfrA1	dfrA1	[Klebsiella oxytoca]
1912	SARD_1912	Core	gb|AHB39758.1	gb|AHB39758.1|ARO:3003013|dfrA15 [Escherichia coli]	Trimethoprim	Dihydrofolate reductase	DFRA	dfrA15	dfrA15	[Escherichia coli]
1913	SARD_1913	Core	gb|ACS44716.1	gb|ACS44716.1|ARO:3002862|dfrA7 [Acinetobacter baumannii]	Trimethoprim	Dihydrofolate reductase	DFRA	dfrA7	dfrA7	[Acinetobacter baumannii]
1914	SARD_1914	Core	gb|CAI29521.1	gb|CAI29521.1|ARO:3004640|dfrA15b [Salmonella enterica subsp. enterica]	Trimethoprim	Dihydrofolate reductase	DFRA	dfrA15b	dfrA15b	[Salmonella enterica subsp. enterica]
1915	SARD_1915	Core	gb|CAB06660.1	gb|CAB06660.1|ARO:3004644|dfrA6 from Proteus mirabilis [Proteus mirabilis]	Trimethoprim	Dihydrofolate reductase	DFRA	dfrA6 from Proteus mirabilis	dfrA6 from Proteus mirabilis	[Proteus mirabilis]
1916	SARD_1916	Core	gb|AAN85115.1	gb|AAN85115.1|ARO:3004642|dfrA3b [Citrobacter freundii] Partial	Trimethoprim	Dihydrofolate reductase	DFRA	dfrA3b	dfrA3b	[Citrobacter freundii] Partial
1917	SARD_1917	Core	gb|ACY06082.1	gb|ACY06082.1|ARO:3004547|dfrA6 [Vibrio cholerae]	Trimethoprim	Dihydrofolate reductase	DFRA	dfrA6	dfrA6	[Vibrio cholerae]
1918	SARD_1918	Core	gb|CAA40897.1	gb|CAA40897.1|ARO:3004548|dfrA9 [Escherichia coli]	Trimethoprim	Dihydrofolate reductase	DFRA	dfrA9	dfrA9	[Escherichia coli]
1919	SARD_1919	Core	gb|ACD45689.1	gb|ACD45689.1|ARO:3004550|dfrA27 [Vibrio cholerae non-O1/non-O139]	Trimethoprim	Dihydrofolate reductase	DFRA	dfrA27	dfrA27	[Vibrio cholerae non-O1/non-O139]
1920	SARD_1920	Core	gb|CAT00035.1	gb|CAT00035.1|ARO:3004551|dfrA28 [Aeromonas hydrophila]	Trimethoprim	Dihydrofolate reductase	DFRA	dfrA28	dfrA28	[Aeromonas hydrophila]
1921	SARD_1921	Core	gb|CAQ53849.2	gb|CAQ53849.2|ARO:3004552|dfrA30 [Klebsiella sp. MB45]	Trimethoprim	Dihydrofolate reductase	DFRA	dfrA30	dfrA30	[Klebsiella sp. MB45]
1922	SARD_1922	Core	gb|ANN23980.1	gb|ANN23980.1|ARO:3004554|dfrA29 [Escherichia coli]	Trimethoprim	Dihydrofolate reductase	DFRA	dfrA29	dfrA29	[Escherichia coli]
1923	SARD_1923	Core	gb|ACZ52983.1	gb|ACZ52983.1|ARO:3004555|dfrA32 [Salmonella enterica]	Trimethoprim	Dihydrofolate reductase	DFRA	dfrA32	dfrA32	[Salmonella enterica]
1924	SARD_1924	Core	gb|AAK64581.1	gb|AAK64581.1|ARO:3004568|dfrA18 [Vibrio cholerae MO10]	Trimethoprim	Dihydrofolate reductase	DFRA	dfrA18	dfrA18	[Vibrio cholerae MO10]
1925	SARD_1925	Core	gb|BAD88719.1	gb|BAD88719.1|ARO:3005084|dfrA31 [Vibrio cholerae O1]	Trimethoprim	Dihydrofolate reductase	DFRA	dfrA31	dfrA31	[Vibrio cholerae O1]
1926	SARD_1926	Core	gb|ASF80997.1	gb|ASF80997.1|ARO:3005164|dfrA35 [Escherichia coli]	Trimethoprim	Dihydrofolate reductase	DFRA	dfrA35	dfrA35	[Escherichia coli]
1927	SARD_1927	Core	gb|WP_045475347.1	gb|WP_045475347.1|ARO:3005334|Trimethoprim-resistant dihydrofolate reductase DfrA42 [Gammaproteobacteria] Partial	Trimethoprim	Dihydrofolate reductase	DFRA	Trimethoprim-resistant dihydrofolate reductase DfrA42	Trimethoprim-resistant dihydrofolate reductase DfrA42	[Gammaproteobacteria] Partial
1928	SARD_1928	Core	gb|WP_188331861.1	gb|WP_188331861.1|ARO:3005345|Trimethoprim-resistant dihydrofolate reductase DfrA43 [Proteus penneri]	Trimethoprim	Dihydrofolate reductase	DFRA	Trimethoprim-resistant dihydrofolate reductase DfrA43	Trimethoprim-resistant dihydrofolate reductase DfrA43	[Proteus penneri]
1929	SARD_1929	Core	gb|WP_058652112.1	gb|WP_058652112.1|ARO:3005346|DfrA34 [Gammaproteobacteria]	Trimethoprim	Dihydrofolate reductase	DFRA	DfrA34	DfrA34	[Gammaproteobacteria]
1930	SARD_1930	Core	gb|WP_132586462.1	gb|WP_132586462.1|ARO:3005347|DfrA37 [Rheinheimera sp. D18]	Trimethoprim	Dihydrofolate reductase	DFRA	DfrA37	DfrA37	[Rheinheimera sp. D18]
1931	SARD_1931	Core	gb|WP_000949574.1	gb|WP_000949574.1|ARO:3005348|DfrA36 [Gammaproteobacteria]	Trimethoprim	Dihydrofolate reductase	DFRA	DfrA36	DfrA36	[Gammaproteobacteria]
1932	SARD_1932	Core	gb|WP_197749399.1	gb|WP_197749399.1|ARO:3005349|DfrA38 [Acinetobacter baumannii]	Trimethoprim	Dihydrofolate reductase	DFRA	DfrA38	DfrA38	[Acinetobacter baumannii]
1933	SARD_1933	Core	gb|WP_149100971.1	gb|WP_149100971.1|ARO:3005351|DfrA39 [Pseudomonas aeruginosa]	Trimethoprim	Dihydrofolate reductase	DFRA	DfrA39	DfrA39	[Pseudomonas aeruginosa]
1934	SARD_1934	Core	gb|AAC76539.1	gb|AAC76539.1|ARO:3000796|mdtF [Escherichia coli str. K-12 substr. MG1655]	Multi-drug	Multi-drug RND efflux pumps	MDTF	mdtF	mdtF	[Escherichia coli str. K-12 substr. MG1655]
1935	SARD_1935	Core	gb|BAJ05825.1	gb|BAJ05825.1|ARO:3002263|IND-7 [Chryseobacterium indologenes]	Betalactams	Class B betalactamases	IND	IND-7	IND-7	[Chryseobacterium indologenes]
1936	SARD_1936	Core	gb|ADK25050.1	gb|ADK25050.1|ARO:3002267|IND-11 [Chryseobacterium indologenes]	Betalactams	Class B betalactamases	IND	IND-11	IND-11	[Chryseobacterium indologenes]
1937	SARD_1937	Core	gb|AAG29757.1	gb|AAG29757.1|ARO:3002257|IND-2 [Chryseobacterium indologenes]	Betalactams	Class B betalactamases	IND	IND-2	IND-2	[Chryseobacterium indologenes]
1938	SARD_1938	Core	gb|CAJ32373.2	gb|CAJ32373.2|ARO:3002262|IND-6 [Chryseobacterium indologenes]	Betalactams	Class B betalactamases	IND	IND-6	IND-6	[Chryseobacterium indologenes]
1939	SARD_1939	Core	gb|AAG29761.2	gb|AAG29761.2|ARO:3002259|IND-3 [Chryseobacterium indologenes]	Betalactams	Class B betalactamases	IND	IND-3	IND-3	[Chryseobacterium indologenes]
1940	SARD_1940	Core	gb|ADK38716.1	gb|ADK38716.1|ARO:3002269|IND-14 [Chryseobacterium indologenes]	Betalactams	Class B betalactamases	IND	IND-14	IND-14	[Chryseobacterium indologenes]
1941	SARD_1941	Core	gb|ADA13241.1	gb|ADA13241.1|ARO:3002266|IND-10 [Chryseobacterium indologenes]	Betalactams	Class B betalactamases	IND	IND-10	IND-10	[Chryseobacterium indologenes]
1942	SARD_1942	Core	gb|AAD20273.1	gb|AAD20273.1|ARO:3002256|IND-1 [Chryseobacterium indologenes]	Betalactams	Class B betalactamases	IND	IND-1	IND-1	[Chryseobacterium indologenes]
1943	SARD_1943	Core	gb|BAJ14288.1	gb|BAJ14288.1|ARO:3002270|IND-15 [Chryseobacterium indologenes]	Betalactams	Class B betalactamases	IND	IND-15	IND-15	[Chryseobacterium indologenes]
1944	SARD_1944	Core	gb|AAS78754.1	gb|AAS78754.1|ARO:3002261|IND-5 [Chryseobacterium indologenes]	Betalactams	Class B betalactamases	IND	IND-5	IND-5	[Chryseobacterium indologenes]
1945	SARD_1945	Core	gb|AAG29760.1	gb|AAG29760.1|ARO:3002258|IND-2a [Chryseobacterium indologenes]	Betalactams	Class B betalactamases	IND	IND-2a	IND-2a	[Chryseobacterium indologenes]
1946	SARD_1946	Core	gb|ADK25051.1	gb|ADK25051.1|ARO:3002268|IND-12 [Chryseobacterium indologenes]	Betalactams	Class B betalactamases	IND	IND-12	IND-12	[Chryseobacterium indologenes]
1947	SARD_1947	Core	gb|ACZ65153.1	gb|ACZ65153.1|ARO:3002265|IND-9 [Chryseobacterium indologenes]	Betalactams	Class B betalactamases	IND	IND-9	IND-9	[Chryseobacterium indologenes]
1948	SARD_1948	Core	gb|AAG29765.2	gb|AAG29765.2|ARO:3002260|IND-4 [Chryseobacterium indologenes]	Betalactams	Class B betalactamases	IND	IND-4	IND-4	[Chryseobacterium indologenes]
1949	SARD_1949	Core	gb|ACZ65152.1	gb|ACZ65152.1|ARO:3002264|IND-8 [Chryseobacterium indologenes]	Betalactams	Class B betalactamases	IND	IND-8	IND-8	[Chryseobacterium indologenes]
1950	SARD_1950	Core	gb|BAH45481.1	gb|BAH45481.1|ARO:3002815|clbB [Brevibacillus brevis NBRC 100599]	Multi-drug	MDR 23S ribosomal RNA methyltransferase	CLBB	clbB	clbB	[Brevibacillus brevis NBRC 100599]
1951	SARD_1951	Core	gb|CAA45050.1	gb|CAA45050.1|ARO:3002828|srmB [Streptomyces ambofaciens]	Multi-drug	Multi-drug ABC efflux pumps	SRMB	srmB	srmB	[Streptomyces ambofaciens]
1952	SARD_1952	Core	gb|CWV56762.1	gb|CWV56762.1|ARO:3000198|FosX [Listeria monocytogenes]	Fosfomycin	Fosfomycin thiol transferases	FOSX	FosX	FosX	[Listeria monocytogenes]
1953	SARD_1953	Core	gb|AGC29882.1	gb|AGC29882.1|ARO:3002853|arr-8 [Klebsiella oxytoca]	Rifampin	Rifampin ADP-ribosyltransferase Arr	ARR	arr-8	arr-8	[Klebsiella oxytoca]
1954	SARD_1954	Core	gb|ABV26705.1	gb|ABV26705.1|ARO:3002849|arr-4 [Pseudomonas aeruginosa]	Rifampin	Rifampin ADP-ribosyltransferase Arr	ARR	arr-4	arr-4	[Pseudomonas aeruginosa]
1955	SARD_1955	Core	gb|ABV26707.1	gb|ABV26707.1|ARO:3002850|arr-5 [Klebsiella pneumoniae]	Rifampin	Rifampin ADP-ribosyltransferase Arr	ARR	arr-5	arr-5	[Klebsiella pneumoniae]
1956	SARD_1956	Core	gb|CAZ48628.1	gb|CAZ48628.1|ARO:3002852|arr-7 [Pseudomonas aeruginosa]	Rifampin	Rifampin ADP-ribosyltransferase Arr	ARR	arr-7	arr-7	[Pseudomonas aeruginosa]
1957	SARD_1957	Core	gb|ACD56151.1	gb|ACD56151.1|ARO:3002848|arr-3 [Escherichia coli]	Rifampin	Rifampin ADP-ribosyltransferase Arr	ARR	arr-3	arr-3	[Escherichia coli]
1958	SARD_1958	Core	gb|ABX54692.1	gb|ABX54692.1|ARO:3002938|vanSL [Enterococcus faecalis]	Rifampin	Rifampin ADP-ribosyltransferase Arr	ARR	vanSL	vanSL	[Enterococcus faecalis]
1959	SARD_1959	Core	gb|AAC64366.1	gb|AAC64366.1|ARO:3002847|arr-2 [Pseudomonas aeruginosa]	Rifampin	Rifampin ADP-ribosyltransferase Arr	ARR	arr-2	arr-2	[Pseudomonas aeruginosa]
1960	SARD_1960	Core	gb|AAC05822.1	gb|AAC05822.1|ARO:3002846|arr-1 [Mycolicibacterium smegmatis]	Rifampin	Rifampin ADP-ribosyltransferase Arr	ARR	arr-1	arr-1	[Mycolicibacterium smegmatis]
1961	SARD_1961	Core	gb|AHV85514.1	gb|AHV85514.1|ARO:3002383|SME-5 [Serratia marcescens]	Betalactams	Class A betalactamases	BLASME	SME-5	SME-5	[Serratia marcescens]
1962	SARD_1962	Core	gb|AAX38178.1	gb|AAX38178.1|ARO:3002634|APH(2'')-Ie [Enterococcus casseliflavus]	Aminoglycosides	Aminoglycoside O-phosphotransferases	APH2-DPRIME	APH(2'')-Ie	APH(2'')-Ie	[Enterococcus casseliflavus]
1963	SARD_1963	Core	gb|AAC14693.1	gb|AAC14693.1|ARO:3002637|APH(2'')-IVa [Enterococcus casseliflavus]	Aminoglycosides	Aminoglycoside O-phosphotransferases	APH2-DPRIME	APH(2'')-IVa	APH(2'')-IVa	[Enterococcus casseliflavus]
1964	SARD_1964	Core	gb|AGV10818.1	gb|AGV10818.1|ARO:3002669|APH(2'')-Ig [Campylobacter coli CVM N29710]	Aminoglycosides	Aminoglycoside O-phosphotransferases	APH2-DPRIME	APH(2'')-Ig	APH(2'')-Ig	[Campylobacter coli CVM N29710]
1965	SARD_1965	Core	gb|AAB49832.1	gb|AAB49832.1|ARO:3002636|APH(2'')-IIIa [Enterococcus gallinarum]	Aminoglycosides	Aminoglycoside O-phosphotransferases	APH2-DPRIME	APH(2'')-IIIa	APH(2'')-IIIa	[Enterococcus gallinarum]
1966	SARD_1966	Core	gb|AAK63040.1	gb|AAK63040.1|ARO:3002635|APH(2'')-IIa [Escherichia coli]	Aminoglycosides	Aminoglycoside O-phosphotransferases	APH2-DPRIME	APH(2'')-IIa	APH(2'')-IIa	[Escherichia coli]
1967	SARD_1967	Core	gb|AAW34150.1	gb|AAW34150.1|ARO:3004191|APH(2'')-If [Campylobacter jejuni]	Aminoglycosides	Aminoglycoside O-phosphotransferases	APH2-DPRIME	APH(2'')-If	APH(2'')-If	[Campylobacter jejuni]
1968	SARD_1968	Core	gb|CAA42594.1	gb|CAA42594.1|ARO:3002690|cml [Streptomyces lividans 1326]	Phenicol	Phenicol resistance MFS efflux pumps	CMLR	cml	cml	[Streptomyces lividans 1326]
1969	SARD_1969	Core	gb|AAB05622.1	gb|AAB05622.1|ARO:3002921|vanRB [Enterococcus faecalis]	Glycopeptides	Vancomycin resistance protein	VANR	vanRB	vanRB	[Enterococcus faecalis]
1970	SARD_1970	Core	gb|AAP69915.1	gb|AAP69915.1|ARO:3003103|cphA7 [Aeromonas jandaei]	Betalactams	Class B betalactamases	CPHA	cphA7	cphA7	[Aeromonas jandaei]
1971	SARD_1971	Core	gb|CAD69003.1	gb|CAD69003.1|ARO:3003094|imiH [Aeromonas hydrophila]	Betalactams	Class B betalactamases	CPHA	imiH	imiH	[Aeromonas hydrophila]
1972	SARD_1972	Core	gb|AAP69912.1	gb|AAP69912.1|ARO:3003100|cphA4 [Aeromonas allosaccharophila]	Betalactams	Class B betalactamases	CPHA	cphA4	cphA4	[Aeromonas allosaccharophila]
1973	SARD_1973	Core	gb|AAB03413.1	gb|AAB03413.1|ARO:3003099|cphA2 [Aeromonas hydrophila]	Betalactams	Class B betalactamases	CPHA	cphA2	cphA2	[Aeromonas hydrophila]
1974	SARD_1974	Core	gb|AAP97129.1	gb|AAP97129.1|ARO:3003104|cphA8 [Aeromonas sobria]	Betalactams	Class B betalactamases	CPHA	cphA8	cphA8	[Aeromonas sobria]
1975	SARD_1975	Core	gb|AAP69913.1	gb|AAP69913.1|ARO:3003101|cphA5 [Aeromonas salmonicida]	Betalactams	Class B betalactamases	CPHA	cphA5	cphA5	[Aeromonas salmonicida]
1976	SARD_1976	Core	gb|AAP69914.1	gb|AAP69914.1|ARO:3003102|cphA6 [Aeromonas veronii bv. veronii]	Betalactams	Class B betalactamases	CPHA	cphA6	cphA6	[Aeromonas veronii bv. veronii]
1977	SARD_1977	Core	gb|ACN65419.1	gb|ACN65419.1|ARO:3002432|OKP-A-15 [Klebsiella pneumoniae]	Betalactams	Class A betalactamases	OKP	OKP-A-15	OKP-A-15	[Klebsiella pneumoniae]
1978	SARD_1978	Core	gb|CAP12354.2	gb|CAP12354.2|ARO:3002429|OKP-A-12 [Klebsiella pneumoniae]	Betalactams	Class A betalactamases	OKP	OKP-A-12	OKP-A-12	[Klebsiella pneumoniae]
1979	SARD_1979	Core	gb|CAJ19611.1	gb|CAJ19611.1|ARO:3002436|OKP-B-3 [Klebsiella pneumoniae]	Betalactams	Class A betalactamases	OKP	OKP-B-3	OKP-B-3	[Klebsiella pneumoniae]
1980	SARD_1980	Core	gb|CAJ19618.1	gb|CAJ19618.1|ARO:3002442|OKP-B-9 [Klebsiella pneumoniae]	Betalactams	Class A betalactamases	OKP	OKP-B-9	OKP-B-9	[Klebsiella pneumoniae]
1981	SARD_1981	Core	gb|CAJ19610.1	gb|CAJ19610.1|ARO:3002435|OKP-B-2 [Klebsiella pneumoniae]	Betalactams	Class A betalactamases	OKP	OKP-B-2	OKP-B-2	[Klebsiella pneumoniae]
1982	SARD_1982	Core	gb|CAJ19607.1	gb|CAJ19607.1|ARO:3002426|OKP-A-9 [Klebsiella pneumoniae]	Betalactams	Class A betalactamases	OKP	OKP-A-9	OKP-A-9	[Klebsiella pneumoniae]
1983	SARD_1983	Core	gb|CAJ19619.1	gb|CAJ19619.1|ARO:3002443|OKP-B-10 [Klebsiella pneumoniae]	Betalactams	Class A betalactamases	OKP	OKP-B-10	OKP-B-10	[Klebsiella pneumoniae]
1984	SARD_1984	Core	gb|CAJ19616.1	gb|CAJ19616.1|ARO:3002441|OKP-B-8 [Klebsiella pneumoniae]	Betalactams	Class A betalactamases	OKP	OKP-B-8	OKP-B-8	[Klebsiella pneumoniae]
1985	SARD_1985	Core	gb|CAP12355.2	gb|CAP12355.2|ARO:3002439|OKP-B-6 [Klebsiella pneumoniae]	Betalactams	Class A betalactamases	OKP	OKP-B-6	OKP-B-6	[Klebsiella pneumoniae]
1986	SARD_1986	Core	gb|CAJ19605.1	gb|CAJ19605.1|ARO:3002424|OKP-A-7 [Klebsiella pneumoniae]	Betalactams	Class A betalactamases	OKP	OKP-A-7	OKP-A-7	[Klebsiella pneumoniae]
1987	SARD_1987	Core	gb|CAJ19599.1	gb|CAJ19599.1|ARO:3002420|OKP-A-3 [Klebsiella pneumoniae]	Betalactams	Class A betalactamases	OKP	OKP-A-3	OKP-A-3	[Klebsiella pneumoniae]
1988	SARD_1988	Core	gb|CAG25813.2	gb|CAG25813.2|ARO:3002434|OKP-B-1 [Klebsiella pneumoniae]	Betalactams	Class A betalactamases	OKP	OKP-B-1	OKP-B-1	[Klebsiella pneumoniae]
1989	SARD_1989	Core	gb|AAV80715.1	gb|AAV80715.1|ARO:3002446|OKP-B-13 [Klebsiella pneumoniae]	Betalactams	Class A betalactamases	OKP	OKP-B-13	OKP-B-13	[Klebsiella pneumoniae]
1990	SARD_1990	Core	gb|CAG25815.2	gb|CAG25815.2|ARO:3002419|OKP-A-2 [Klebsiella pneumoniae]	Betalactams	Class A betalactamases	OKP	OKP-A-2	OKP-A-2	[Klebsiella pneumoniae]
1991	SARD_1991	Core	gb|CAP12353.2	gb|CAP12353.2|ARO:3002428|OKP-A-11 [Klebsiella pneumoniae]	Betalactams	Class A betalactamases	OKP	OKP-A-11	OKP-A-11	[Klebsiella pneumoniae]
1992	SARD_1992	Core	gb|ACL68095.1	gb|ACL68095.1|ARO:3002431|OKP-A-14 [Klebsiella pneumoniae]	Betalactams	Class A betalactamases	OKP	OKP-A-14	OKP-A-14	[Klebsiella pneumoniae]
1993	SARD_1993	Core	gb|ACL68096.1	gb|ACL68096.1|ARO:3002430|OKP-A-13 [Klebsiella pneumoniae]	Betalactams	Class A betalactamases	OKP	OKP-A-13	OKP-A-13	[Klebsiella pneumoniae]
1994	SARD_1994	Core	gb|CAP12358.1	gb|CAP12358.1|ARO:3002451|OKP-B-18 [Klebsiella pneumoniae]	Betalactams	Class A betalactamases	OKP	OKP-B-18	OKP-B-18	[Klebsiella pneumoniae]
1995	SARD_1995	Core	gb|CAJ19606.1	gb|CAJ19606.1|ARO:3002425|OKP-A-8 [Klebsiella pneumoniae]	Betalactams	Class A betalactamases	OKP	OKP-A-8	OKP-A-8	[Klebsiella pneumoniae]
1996	SARD_1996	Core	gb|CAP12359.2	gb|CAP12359.2|ARO:3002452|OKP-B-19 [Klebsiella pneumoniae]	Betalactams	Class A betalactamases	OKP	OKP-B-19	OKP-B-19	[Klebsiella pneumoniae]
1997	SARD_1997	Core	gb|CAP12356.2	gb|CAP12356.2|ARO:3002438|OKP-B-5 [Klebsiella pneumoniae]	Betalactams	Class A betalactamases	OKP	OKP-B-5	OKP-B-5	[Klebsiella pneumoniae]
1998	SARD_1998	Core	gb|CAJ19620.1	gb|CAJ19620.1|ARO:3002444|OKP-B-11 [Klebsiella pneumoniae]	Betalactams	Class A betalactamases	OKP	OKP-B-11	OKP-B-11	[Klebsiella pneumoniae]
[truncated: 974 more rows]

## Sheet: Dataset S2
Dataset S2. The details of ARGs in the core and expanded datasets of Structured Antibiotic Resistance Database (SARD). The SARD includes 2972 core ARGs from CARD and 58902 expanded ARGs from Uniref100.
#	SARD ID	Dataset Type	GeneBank ID	Sequences Description in CARD	Class	Gene Family	Subclass	Group	Gene Name	Bacterial Name
1	SARD_1	Core	gb|ACT97415.1	gb|ACT97415.1|ARO:3002999|CblA-1 [mixed culture bacterium AX_gF3SD01_15]	Betalactams	Class A betalactamases	CBLA	CblA-1	CblA-1	[mixed culture bacterium AX_gF3SD01_15]
2	SARD_2	Core	gb|AEJ08681.1	gb|AEJ08681.1|ARO:3001109|SHV-52 [Klebsiella pneumoniae]	Betalactams	Class A betalactamases	SHV	SHV-52	SHV-52	[Klebsiella pneumoniae]
3	SARD_3	Core	gb|BAA84973.1	gb|BAA84973.1|ARO:3001082|SHV-24 [Escherichia coli]	Betalactams	Class A betalactamases	SHV	SHV-24	SHV-24	[Escherichia coli]
4	SARD_4	Core	gb|AAN04883.1	gb|AAN04883.1|ARO:3001099|SHV-41 [Klebsiella pneumoniae]	Betalactams	Class A betalactamases	SHV	SHV-41	SHV-41	[Klebsiella pneumoniae]
5	SARD_5	Core	gb|AAN04884.1	gb|AAN04884.1|ARO:3001100|SHV-42 [Klebsiella pneumoniae]	Betalactams	Class A betalactamases	SHV	SHV-42	SHV-42	[Klebsiella pneumoniae]
6	SARD_6	Core	gb|AAF64386.1	gb|AAF64386.1|ARO:3001076|SHV-18 [Klebsiella pneumoniae]	Betalactams	Class A betalactamases	SHV	SHV-18	SHV-18	[Klebsiella pneumoniae]
7	SARD_7	Core	gb|CAJ47134.2	gb|CAJ47134.2|ARO:3001133|SHV-79 [Klebsiella pneumoniae]	Betalactams	Class A betalactamases	SHV	SHV-79	SHV-79	[Klebsiella pneumoniae]
8	SARD_8	Core	gb|ACI22621.1	gb|ACI22621.1|ARO:3001154|SHV-105 [Klebsiella pneumoniae]	Betalactams	Class A betalactamases	SHV	SHV-105	SHV-105	[Klebsiella pneumoniae]
9	SARD_9	Core	gb|CAI76927.1	gb|CAI76927.1|ARO:3001071|SHV-12 [Escherichia coli]	Betalactams	Class A betalactamases	SHV	SHV-12	SHV-12	[Escherichia coli]
10	SARD_10	Core	gb|ABA06586.1	gb|ABA06586.1|ARO:3001119|SHV-64 [Klebsiella pneumoniae]	Betalactams	Class A betalactamases	SHV	SHV-64	SHV-64	[Klebsiella pneumoniae]
11	SARD_11	Core	gb|AJO16042.1	gb|AJO16042.1|ARO:3001364|SHV-182 [Klebsiella pneumoniae]	Betalactams	Class A betalactamases	SHV	SHV-182	SHV-182	[Klebsiella pneumoniae]
12	SARD_12	Core	gb|ABH04327.1	gb|ABH04327.1|ARO:3001144|SHV-92 [Klebsiella pneumoniae]	Betalactams	Class A betalactamases	SHV	SHV-92	SHV-92	[Klebsiella pneumoniae]
13	SARD_13	Core	gb|ACB73258.1	gb|ACB73258.1|ARO:3001112|SHV-56 [Klebsiella pneumoniae]	Betalactams	Class A betalactamases	SHV	SHV-56	SHV-56	[Klebsiella pneumoniae]
14	SARD_14	Core	gb|ABA60809.1	gb|ABA60809.1|ARO:3001141|SHV-89 [Klebsiella pneumoniae]	Betalactams	Class A betalactamases	SHV	SHV-89	SHV-89	[Klebsiella pneumoniae]
15	SARD_15	Core	gb|CAI30650.2	gb|CAI30650.2|ARO:3001116|SHV-61 [Klebsiella pneumoniae]	Betalactams	Class A betalactamases	SHV	SHV-61	SHV-61	[Klebsiella pneumoniae]
16	SARD_16	Core	gb|ABV72593.1	gb|ABV72593.1|ARO:3001150|SHV-101 [Klebsiella pneumoniae]	Betalactams	Class A betalactamases	SHV	SHV-101	SHV-101	[Klebsiella pneumoniae]
17	SARD_17	Core	gb|AAL68926.1	gb|AAL68926.1|ARO:3001093|SHV-35 [Klebsiella pneumoniae]	Betalactams	Class A betalactamases	SHV	SHV-35	SHV-35	[Klebsiella pneumoniae]
18	SARD_18	Core	gb|AEI83429.1	gb|AEI83429.1|ARO:3001168|SHV-121 [Klebsiella pneumoniae]	Betalactams	Class A betalactamases	SHV	SHV-121	SHV-121	[Klebsiella pneumoniae]
19	SARD_19	Core	gb|AEI83430.1	gb|AEI83430.1|ARO:3001181|SHV-137 [Klebsiella pneumoniae]	Betalactams	Class A betalactamases	SHV	SHV-137	SHV-137	[Klebsiella pneumoniae]
20	SARD_20	Core	gb|AFQ23958.1	gb|AFQ23958.1|ARO:3001191|SHV-152 [Klebsiella pneumoniae]	Betalactams	Class A betalactamases	SHV	SHV-152	SHV-152	[Klebsiella pneumoniae]
21	SARD_21	Core	gb|CCK86744.1	gb|CCK86744.1|ARO:3001347|SHV-164 [Klebsiella pneumoniae]	Betalactams	Class A betalactamases	SHV	SHV-164	SHV-164	[Klebsiella pneumoniae]
22	SARD_22	Core	gb|ADE58494.1	gb|ADE58494.1|ARO:3001175|SHV-128 [Enterobacter cloacae]	Betalactams	Class A betalactamases	SHV	SHV-128	SHV-128	[Enterobacter cloacae]
23	SARD_23	Core	gb|AFQ23968.1	gb|AFQ23968.1|ARO:3001201|SHV-162 [Klebsiella pneumoniae]	Betalactams	Class A betalactamases	SHV	SHV-162	SHV-162	[Klebsiella pneumoniae]
24	SARD_24	Core	gb|AJO16040.1	gb|AJO16040.1|ARO:3001350|SHV-180 [Klebsiella pneumoniae]	Betalactams	Class A betalactamases	SHV	SHV-180	SHV-180	[Klebsiella pneumoniae]
25	SARD_25	Core	gb|AAK69828.1	gb|AAK69828.1|ARO:3001090|SHV-32 [Klebsiella pneumoniae]	Betalactams	Class A betalactamases	SHV	SHV-32	SHV-32	[Klebsiella pneumoniae]
26	SARD_26	Core	gb|CAJ47133.2	gb|CAJ47133.2|ARO:3001132|SHV-78 [Klebsiella pneumoniae]	Betalactams	Class A betalactamases	SHV	SHV-78	SHV-78	[Klebsiella pneumoniae]
27	SARD_27	Core	gb|CEA29751.1	gb|CEA29751.1|ARO:3003155|SHV-188 [Klebsiella pneumoniae]	Betalactams	Class A betalactamases	SHV	SHV-188	SHV-188	[Klebsiella pneumoniae]
28	SARD_28	Core	gb|CAA71948.1	gb|CAA71948.1|ARO:3001065|SHV-6 [Klebsiella pneumoniae]	Betalactams	Class A betalactamases	SHV	SHV-6	SHV-6	[Klebsiella pneumoniae]
29	SARD_29	Core	gb|CAB37325.2	gb|CAB37325.2|ARO:3001074|SHV-15 [Escherichia coli]	Betalactams	Class A betalactamases	SHV	SHV-15	SHV-15	[Escherichia coli]
30	SARD_30	Core	gb|AAB51384.1	gb|AAB51384.1|ARO:3001067|SHV-8 [Escherichia coli]	Betalactams	Class A betalactamases	SHV	SHV-8	SHV-8	[Escherichia coli]
31	SARD_31	Core	gb|AAF34335.1	gb|AAF34335.1|ARO:3001079|SHV-21 [Klebsiella pneumoniae]	Betalactams	Class A betalactamases	SHV	SHV-21	SHV-21	[Klebsiella pneumoniae]
32	SARD_32	Core	gb|AAL82592.1	gb|AAL82592.1|ARO:3001094|SHV-36 [Klebsiella pneumoniae]	Betalactams	Class A betalactamases	SHV	SHV-36	SHV-36	[Klebsiella pneumoniae]
33	SARD_33	Core	gb|ABA06590.1	gb|ABA06590.1|ARO:3001123|SHV-69 [Klebsiella pneumoniae]	Betalactams	Class A betalactamases	SHV	SHV-69	SHV-69	[Klebsiella pneumoniae]
34	SARD_34	Core	gb|ABA06589.1	gb|ABA06589.1|ARO:3001122|SHV-67 [Klebsiella pneumoniae]	Betalactams	Class A betalactamases	SHV	SHV-67	SHV-67	[Klebsiella pneumoniae]
35	SARD_35	Core	gb|BAI94487.1	gb|BAI94487.1|ARO:3001177|SHV-133 [Klebsiella pneumoniae]	Betalactams	Class A betalactamases	SHV	SHV-133	SHV-133	[Klebsiella pneumoniae]
36	SARD_36	Core	gb|AAS98184.1	gb|AAS98184.1|ARO:3001106|SHV-49 [Klebsiella pneumoniae]	Betalactams	Class A betalactamases	SHV	SHV-49	SHV-49	[Klebsiella pneumoniae]
37	SARD_37	Core	gb|AFQ23962.1	gb|AFQ23962.1|ARO:3001195|SHV-156 [Klebsiella pneumoniae]	Betalactams	Class A betalactamases	SHV	SHV-156	SHV-156	[Klebsiella pneumoniae]
38	SARD_38	Core	gb|AAL79576.1	gb|AAL79576.1|ARO:3001096|SHV-38 [Klebsiella pneumoniae]	Betalactams	Class A betalactamases	SHV	SHV-38	SHV-38	[Klebsiella pneumoniae]
39	SARD_39	Core	gb|AIS67768.1	gb|AIS67768.1|ARO:3003152|SHV-185 [Klebsiella pneumoniae]	Betalactams	Class A betalactamases	SHV	SHV-185	SHV-185	[Klebsiella pneumoniae]
40	SARD_40	Core	gb|AAB37395.2	gb|AAB37395.2|ARO:3001068|SHV-9 [Klebsiella pneumoniae]	Betalactams	Class A betalactamases	SHV	SHV-9	SHV-9	[Klebsiella pneumoniae]
41	SARD_41	Core	gb|CAJ47137.2	gb|CAJ47137.2|ARO:3001136|SHV-82 [Klebsiella pneumoniae]	Betalactams	Class A betalactamases	SHV	SHV-82	SHV-82	[Klebsiella pneumoniae]
42	SARD_42	Core	gb|CAA66729.1	gb|CAA66729.1|ARO:3001070|SHV-11 [Klebsiella pneumoniae]	Betalactams	Class A betalactamases	SHV	SHV-11	SHV-11	[Klebsiella pneumoniae]
43	SARD_43	Core	gb|CAQ03505.1	gb|CAQ03505.1|ARO:3001338|SHV-100 [Klebsiella pneumoniae]	Betalactams	Class A betalactamases	SHV	SHV-100	SHV-100	[Klebsiella pneumoniae]
44	SARD_44	Core	gb|CAJ47130.2	gb|CAJ47130.2|ARO:3001129|SHV-75 [Klebsiella pneumoniae]	Betalactams	Class A betalactamases	SHV	SHV-75	SHV-75	[Klebsiella pneumoniae]
45	SARD_45	Core	gb|AFQ23959.1	gb|AFQ23959.1|ARO:3001192|SHV-153 [Klebsiella pneumoniae]	Betalactams	Class A betalactamases	SHV	SHV-153	SHV-153	[Klebsiella pneumoniae]
46	SARD_46	Core	gb|AAT75225.1	gb|AAT75225.1|ARO:3001088|SHV-30 [Enterobacter cloacae]	Betalactams	Class A betalactamases	SHV	SHV-30	SHV-30	[Enterobacter cloacae]
47	SARD_47	Core	gb|AEX99752.1	gb|AEX99752.1|ARO:3001184|SHV-142 [Klebsiella pneumoniae]	Betalactams	Class A betalactamases	SHV	SHV-142	SHV-142	[Klebsiella pneumoniae]
48	SARD_48	Core	gb|ADR80606.1	gb|ADR80606.1|ARO:3001157|SHV-108 [Klebsiella pneumoniae]	Betalactams	Class A betalactamases	SHV	SHV-108	SHV-108	[Klebsiella pneumoniae]
49	SARD_49	Core	gb|AAL82593.1	gb|AAL82593.1|ARO:3001095|SHV-37 [Klebsiella pneumoniae]	Betalactams	Class A betalactamases	SHV	SHV-37	SHV-37	[Klebsiella pneumoniae]
50	SARD_50	Core	gb|ADE08533.1	gb|ADE08533.1|ARO:3001176|SHV-129 [Escherichia coli]	Betalactams	Class A betalactamases	SHV	SHV-129	SHV-129	[Escherichia coli]
51	SARD_51	Core	gb|CAI30651.2	gb|CAI30651.2|ARO:3001117|SHV-62 [Klebsiella pneumoniae]	Betalactams	Class A betalactamases	SHV	SHV-62	SHV-62	[Klebsiella pneumoniae]
52	SARD_52	Core	gb|CAJ47127.2	gb|CAJ47127.2|ARO:3001126|SHV-72 [Klebsiella pneumoniae]	Betalactams	Class A betalactamases	SHV	SHV-72	SHV-72	[Klebsiella pneumoniae]
53	SARD_53	Core	gb|ABN49114.1	gb|ABN49114.1|ARO:3001149|SHV-97 [Enterococcus faecalis]	Betalactams	Class A betalactamases	SHV	SHV-97	SHV-97	[Enterococcus faecalis]
54	SARD_54	Core	gb|AHA80958.1	gb|AHA80958.1|ARO:3001356|SHV-172 [Klebsiella pneumoniae]	Betalactams	Class A betalactamases	SHV	SHV-172	SHV-172	[Klebsiella pneumoniae]
55	SARD_55	Core	gb|ABS72342.1	gb|ABS72342.1|ARO:3001151|SHV-102 [Escherichia coli]	Betalactams	Class A betalactamases	SHV	SHV-102	SHV-102	[Escherichia coli]
56	SARD_56	Core	gb|AAL40899.1	gb|AAL40899.1|ARO:3001101|SHV-43 [Klebsiella pneumoniae]	Betalactams	Class A betalactamases	SHV	SHV-43	SHV-43	[Klebsiella pneumoniae]
57	SARD_57	Core	gb|AAO66446.1	gb|AAO66446.1|ARO:3001113|SHV-57 [Escherichia coli]	Betalactams	Class A betalactamases	SHV	SHV-57	SHV-57	[Escherichia coli]
58	SARD_58	Core	gb|AAO53445.1	gb|AAO53445.1|ARO:3001104|SHV-46 [Klebsiella oxytoca]	Betalactams	Class A betalactamases	SHV	SHV-46	SHV-46	[Klebsiella oxytoca]
59	SARD_59	Core	gb|AAG17550.1	gb|AAG17550.1|ARO:3001073|SHV-14 [Klebsiella pneumoniae]	Betalactams	Class A betalactamases	SHV	SHV-14	SHV-14	[Klebsiella pneumoniae]
60	SARD_60	Core	gb|AFQ23956.1	gb|AFQ23956.1|ARO:3001189|SHV-150 [Klebsiella pneumoniae]	Betalactams	Class A betalactamases	SHV	SHV-150	SHV-150	[Klebsiella pneumoniae]
61	SARD_61	Core	gb|AFC60795.1	gb|AFC60795.1|ARO:3001183|SHV-141 [Klebsiella pneumoniae]	Betalactams	Class A betalactamases	SHV	SHV-141	SHV-141	[Klebsiella pneumoniae]
62	SARD_62	Core	gb|AAF34334.1	gb|AAF34334.1|ARO:3001078|SHV-20 [Klebsiella pneumoniae]	Betalactams	Class A betalactamases	SHV	SHV-20	SHV-20	[Klebsiella pneumoniae]
63	SARD_63	Core	gb|AFQ23963.1	gb|AFQ23963.1|ARO:3001196|SHV-157 [Klebsiella pneumoniae]	Betalactams	Class A betalactamases	SHV	SHV-157	SHV-157	[Klebsiella pneumoniae]
64	SARD_64	Core	gb|AFQ23967.1	gb|AFQ23967.1|ARO:3001200|SHV-161 [Klebsiella pneumoniae]	Betalactams	Class A betalactamases	SHV	SHV-161	SHV-161	[Klebsiella pneumoniae]
65	SARD_65	Core	gb|ACV32634.1	gb|ACV32634.1|ARO:3001171|SHV-124 [Klebsiella pneumoniae]	Betalactams	Class A betalactamases	SHV	SHV-124	SHV-124	[Klebsiella pneumoniae]
66	SARD_66	Core	gb|AFN82060.1	gb|AFN82060.1|ARO:3001091|SHV-33 [Klebsiella pneumoniae]	Betalactams	Class A betalactamases	SHV	SHV-33	SHV-33	[Klebsiella pneumoniae]
67	SARD_67	Core	gb|AAT01223.1	gb|AAT01223.1|ARO:3001110|SHV-53 [Klebsiella pneumoniae] Partial	Betalactams	Class A betalactamases	SHV	SHV-53	SHV-53	[Klebsiella pneumoniae] Partial
68	SARD_68	Core	gb|ADR80609.1	gb|ADR80609.1|ARO:3001169|SHV-122 [Klebsiella pneumoniae]	Betalactams	Class A betalactamases	SHV	SHV-122	SHV-122	[Klebsiella pneumoniae]
69	SARD_69	Core	gb|CAQ03506.1	gb|CAQ03506.1|ARO:3001155|SHV-106 [Klebsiella pneumoniae]	Betalactams	Class A betalactamases	SHV	SHV-106	SHV-106	[Klebsiella pneumoniae]
70	SARD_70	Core	gb|AIS67769.1	gb|AIS67769.1|ARO:3003153|SHV-186 [Klebsiella pneumoniae]	Betalactams	Class A betalactamases	SHV	SHV-186	SHV-186	[Klebsiella pneumoniae]
71	SARD_71	Core	gb|ABN49112.1	gb|ABN49112.1|ARO:3001148|SHV-96 [Acinetobacter baumannii]	Betalactams	Class A betalactamases	SHV	SHV-96	SHV-96	[Acinetobacter baumannii]
72	SARD_72	Core	gb|ABN49110.1	gb|ABN49110.1|ARO:3001145|SHV-93 [Klebsiella pneumoniae]	Betalactams	Class A betalactamases	SHV	SHV-93	SHV-93	[Klebsiella pneumoniae]
73	SARD_73	Core	gb|ABA06588.1	gb|ABA06588.1|ARO:3001121|SHV-66 [Klebsiella pneumoniae]	Betalactams	Class A betalactamases	SHV	SHV-66	SHV-66	[Klebsiella pneumoniae]
74	SARD_74	Core	gb|CAJ47132.2	gb|CAJ47132.2|ARO:3001131|SHV-77 [Klebsiella pneumoniae]	Betalactams	Class A betalactamases	SHV	SHV-77	SHV-77	[Klebsiella pneumoniae]
75	SARD_75	Core	gb|ADM25824.1	gb|ADM25824.1|ARO:3001178|SHV-134 [Klebsiella pneumoniae]	Betalactams	Class A betalactamases	SHV	SHV-134	SHV-134	[Klebsiella pneumoniae]
76	SARD_76	Core	gb|AAF37209.2	gb|AAF37209.2|ARO:3001083|SHV-25 [Klebsiella pneumoniae]	Betalactams	Class A betalactamases	SHV	SHV-25	SHV-25	[Klebsiella pneumoniae]
77	SARD_77	Core	gb|CAJ47129.2	gb|CAJ47129.2|ARO:3001128|SHV-74 [Klebsiella pneumoniae]	Betalactams	Class A betalactamases	SHV	SHV-74	SHV-74	[Klebsiella pneumoniae]
78	SARD_78	Core	gb|ACR66323.1	gb|ACR66323.1|ARO:3001059|SHV-1 [Klebsiella pneumoniae]	Betalactams	Class A betalactamases	SHV	SHV-1	SHV-1	[Klebsiella pneumoniae]
79	SARD_79	Core	gb|CAJ47131.2	gb|CAJ47131.2|ARO:3001130|SHV-76 [Klebsiella pneumoniae]	Betalactams	Class A betalactamases	SHV	SHV-76	SHV-76	[Klebsiella pneumoniae]
80	SARD_80	Core	gb|AAD37413.1	gb|AAD37413.1|ARO:3001060|SHV-2 [Escherichia coli]	Betalactams	Class A betalactamases	SHV	SHV-2	SHV-2	[Escherichia coli]
81	SARD_81	Core	gb|ABS72351.1	gb|ABS72351.1|ARO:3001152|SHV-103 [Klebsiella pneumoniae]	Betalactams	Class A betalactamases	SHV	SHV-103	SHV-103	[Klebsiella pneumoniae]
82	SARD_82	Core	gb|CAJ47126.2	gb|CAJ47126.2|ARO:3001125|SHV-71 [Klebsiella pneumoniae]	Betalactams	Class A betalactamases	SHV	SHV-71	SHV-71	[Klebsiella pneumoniae]
83	SARD_83	Core	gb|AFQ23964.1	gb|AFQ23964.1|ARO:3001197|SHV-158 [Klebsiella pneumoniae]	Betalactams	Class A betalactamases	SHV	SHV-158	SHV-158	[Klebsiella pneumoniae]
84	SARD_84	Core	gb|AAV66328.1	gb|AAV66328.1|ARO:3001114|SHV-59 [Klebsiella pneumoniae]	Betalactams	Class A betalactamases	SHV	SHV-59	SHV-59	[Klebsiella pneumoniae]
85	SARD_85	Core	gb|ACM04459.1	gb|ACM04459.1|ARO:3001158|SHV-109 [Klebsiella pneumoniae]	Betalactams	Class A betalactamases	SHV	SHV-109	SHV-109	[Klebsiella pneumoniae]
86	SARD_86	Core	gb|AAF34336.1	gb|AAF34336.1|ARO:3001080|SHV-22 [Klebsiella pneumoniae]	Betalactams	Class A betalactamases	SHV	SHV-22	SHV-22	[Klebsiella pneumoniae]
87	SARD_87	Core	gb|CAI10727.2	gb|CAI10727.2|ARO:3001111|SHV-55 [Klebsiella pneumoniae]	Betalactams	Class A betalactamases	SHV	SHV-55	SHV-55	[Klebsiella pneumoniae]
88	SARD_88	Core	gb|AFW16978.1	gb|AFW16978.1|ARO:3001352|SHV-168 [Klebsiella pneumoniae]	Betalactams	Class A betalactamases	SHV	SHV-168	SHV-168	[Klebsiella pneumoniae]
89	SARD_89	Core	gb|AHA80959.1	gb|AHA80959.1|ARO:3001357|SHV-173 [Klebsiella pneumoniae]	Betalactams	Class A betalactamases	SHV	SHV-173	SHV-173	[Klebsiella pneumoniae]
90	SARD_90	Core	gb|AIG51284.1	gb|AIG51284.1|ARO:3001340|SHV-119 [Klebsiella pneumoniae]	Betalactams	Class A betalactamases	SHV	SHV-119	SHV-119	[Klebsiella pneumoniae]
91	SARD_91	Core	gb|CAJ47136.2	gb|CAJ47136.2|ARO:3001135|SHV-81 [Klebsiella pneumoniae]	Betalactams	Class A betalactamases	SHV	SHV-81	SHV-81	[Klebsiella pneumoniae]
92	SARD_92	Core	gb|AAP33454.2	gb|AAP33454.2|ARO:3001089|SHV-31 [Klebsiella pneumoniae]	Betalactams	Class A betalactamases	SHV	SHV-31	SHV-31	[Klebsiella pneumoniae]
93	SARD_93	Core	gb|AFQ23955.1	gb|AFQ23955.1|ARO:3001188|SHV-149 [Klebsiella pneumoniae]	Betalactams	Class A betalactamases	SHV	SHV-149	SHV-149	[Klebsiella pneumoniae]
94	SARD_94	Core	gb|AAK64187.1	gb|AAK64187.1|ARO:3001092|SHV-34 [Escherichia coli]	Betalactams	Class A betalactamases	SHV	SHV-34	SHV-34	[Escherichia coli]
95	SARD_95	Core	gb|AFQ23953.1	gb|AFQ23953.1|ARO:3001186|SHV-147 [Klebsiella pneumoniae]	Betalactams	Class A betalactamases	SHV	SHV-147	SHV-147	[Klebsiella pneumoniae]
96	SARD_96	Core	gb|ABA06587.1	gb|ABA06587.1|ARO:3001120|SHV-65 [Klebsiella pneumoniae]	Betalactams	Class A betalactamases	SHV	SHV-65	SHV-65	[Klebsiella pneumoniae]
97	SARD_97	Core	gb|ACV32636.1	gb|ACV32636.1|ARO:3001173|SHV-126 [Escherichia coli]	Betalactams	Class A betalactamases	SHV	SHV-126	SHV-126	[Escherichia coli]
98	SARD_98	Core	gb|ABN49111.1	gb|ABN49111.1|ARO:3001146|SHV-94 [Klebsiella pneumoniae]	Betalactams	Class A betalactamases	SHV	SHV-94	SHV-94	[Klebsiella pneumoniae]
99	SARD_99	Core	gb|BAF92780.1	gb|BAF92780.1|ARO:3001115|SHV-60 [Klebsiella pneumoniae]	Betalactams	Class A betalactamases	SHV	SHV-60	SHV-60	[Klebsiella pneumoniae]
100	SARD_100	Core	gb|ACV32635.1	gb|ACV32635.1|ARO:3001172|SHV-125 [Klebsiella pneumoniae]	Betalactams	Class A betalactamases	SHV	SHV-125	SHV-125	[Klebsiella pneumoniae]
101	SARD_101	Core	gb|AAF34333.1	gb|AAF34333.1|ARO:3001077|SHV-19 [Klebsiella pneumoniae]	Betalactams	Class A betalactamases	SHV	SHV-19	SHV-19	[Klebsiella pneumoniae]
102	SARD_102	Core	gb|CAJ47135.2	gb|CAJ47135.2|ARO:3001134|SHV-80 [Klebsiella pneumoniae]	Betalactams	Class A betalactamases	SHV	SHV-80	SHV-80	[Klebsiella pneumoniae]
103	SARD_103	Core	gb|AAF36719.1	gb|AAF36719.1|ARO:3001084|SHV-26 [Klebsiella pneumoniae]	Betalactams	Class A betalactamases	SHV	SHV-26	SHV-26	[Klebsiella pneumoniae]
104	SARD_104	Core	gb|ABY56290.1	gb|ABY56290.1|ARO:3001118|SHV-63 [Klebsiella pneumoniae]	Betalactams	Class A betalactamases	SHV	SHV-63	SHV-63	[Klebsiella pneumoniae]
105	SARD_105	Core	gb|AAD43815.1	gb|AAD43815.1|ARO:3001072|SHV-13 [Klebsiella pneumoniae]	Betalactams	Class A betalactamases	SHV	SHV-13	SHV-13	[Klebsiella pneumoniae]
106	SARD_106	Core	gb|ADR66517.1	gb|ADR66517.1|ARO:3001179|SHV-135 [Escherichia coli]	Betalactams	Class A betalactamases	SHV	SHV-135	SHV-135	[Escherichia coli]
107	SARD_107	Core	gb|CAQ03504.1	gb|CAQ03504.1|ARO:3001337|SHV-99 [Klebsiella pneumoniae]	Betalactams	Class A betalactamases	SHV	SHV-99	SHV-99	[Klebsiella pneumoniae]
108	SARD_108	Core	gb|AAP03063.1	gb|AAP03063.1|ARO:3001105|SHV-48 [Klebsiella pneumoniae]	Betalactams	Class A betalactamases	SHV	SHV-48	SHV-48	[Klebsiella pneumoniae]
109	SARD_109	Core	gb|CAQ03507.1	gb|CAQ03507.1|ARO:3001156|SHV-107 [Klebsiella pneumoniae]	Betalactams	Class A betalactamases	SHV	SHV-107	SHV-107	[Klebsiella pneumoniae]
110	SARD_110	Core	gb|ABC54571.1	gb|ABC54571.1|ARO:3001139|SHV-85 [Klebsiella pneumoniae]	Betalactams	Class A betalactamases	SHV	SHV-85	SHV-85	[Klebsiella pneumoniae]
111	SARD_111	Core	gb|AAP41944.1	gb|AAP41944.1|ARO:3001108|SHV-51 [Klebsiella pneumoniae]	Betalactams	Class A betalactamases	SHV	SHV-51	SHV-51	[Klebsiella pneumoniae]
112	SARD_112	Core	gb|AFQ32277.1	gb|AFQ32277.1|ARO:3001344|SHV-143 [Klebsiella pneumoniae]	Betalactams	Class A betalactamases	SHV	SHV-143	SHV-143	[Klebsiella pneumoniae]
113	SARD_113	Core	gb|ABX71158.1	gb|ABX71158.1|ARO:3001153|SHV-104 [Klebsiella pneumoniae]	Betalactams	Class A betalactamases	SHV	SHV-104	SHV-104	[Klebsiella pneumoniae]
114	SARD_114	Core	gb|AEK80394.1	gb|AEK80394.1|ARO:3001182|SHV-140 [Klebsiella pneumoniae] Partial	Betalactams	Class A betalactamases	SHV	SHV-140	SHV-140	[Klebsiella pneumoniae] Partial
115	SARD_115	Core	gb|CEA29750.1	gb|CEA29750.1|ARO:3003154|SHV-187 [Klebsiella pneumoniae]	Betalactams	Class A betalactamases	SHV	SHV-187	SHV-187	[Klebsiella pneumoniae]
116	SARD_116	Core	gb|AEK48094.1	gb|AEK48094.1|ARO:3001159|SHV-110 [Klebsiella pneumoniae]	Betalactams	Class A betalactamases	SHV	SHV-110	SHV-110	[Klebsiella pneumoniae]
117	SARD_117	Core	gb|ACV32633.1	gb|ACV32633.1|ARO:3001170|SHV-123 [Klebsiella pneumoniae]	Betalactams	Class A betalactamases	SHV	SHV-123	SHV-123	[Klebsiella pneumoniae]
118	SARD_118	Core	gb|CAA66730.1	gb|CAA66730.1|ARO:3001061|SHV-2A [Klebsiella pneumoniae]	Betalactams	Class A betalactamases	SHV	SHV-2A	SHV-2A	[Klebsiella pneumoniae]
119	SARD_119	Core	gb|AAF34337.1	gb|AAF34337.1|ARO:3001081|SHV-23 [Klebsiella pneumoniae]	Betalactams	Class A betalactamases	SHV	SHV-23	SHV-23	[Klebsiella pneumoniae]
120	SARD_120	Core	gb|ABC58727.1	gb|ABC58727.1|ARO:3001140|SHV-86 [Klebsiella pneumoniae]	Betalactams	Class A betalactamases	SHV	SHV-86	SHV-86	[Klebsiella pneumoniae]
121	SARD_121	Core	gb|AAN39364.1	gb|AAN39364.1|ARO:3001103|SHV-45 [Klebsiella pneumoniae]	Betalactams	Class A betalactamases	SHV	SHV-45	SHV-45	[Klebsiella pneumoniae]
122	SARD_122	Core	gb|AFQ23960.1	gb|AFQ23960.1|ARO:3001193|SHV-154 [Klebsiella pneumoniae]	Betalactams	Class A betalactamases	SHV	SHV-154	SHV-154	[Klebsiella pneumoniae]
123	SARD_123	Core	gb|CAJ32371.1	gb|CAJ32371.1|ARO:3001138|SHV-84 [Escherichia coli]	Betalactams	Class A betalactamases	SHV	SHV-84	SHV-84	[Escherichia coli]
124	SARD_124	Core	gb|AAY42633.1	gb|AAY42633.1|ARO:3001124|SHV-70 [Enterobacter cloacae]	Betalactams	Class A betalactamases	SHV	SHV-70	SHV-70	[Enterobacter cloacae]
125	SARD_125	Core	gb|ABN49113.1	gb|ABN49113.1|ARO:3001147|SHV-95 [Citrobacter freundii]	Betalactams	Class A betalactamases	SHV	SHV-95	SHV-95	[Citrobacter freundii]
126	SARD_126	Core	gb|AAN04882.1	gb|AAN04882.1|ARO:3001098|SHV-40 [Klebsiella pneumoniae]	Betalactams	Class A betalactamases	SHV	SHV-40	SHV-40	[Klebsiella pneumoniae]
127	SARD_127	Core	gb|BAF95849.1	gb|BAF95849.1|ARO:3001160|SHV-111 [Klebsiella pneumoniae]	Betalactams	Class A betalactamases	SHV	SHV-111	SHV-111	[Klebsiella pneumoniae]
128	SARD_128	Core	gb|CAJ47128.2	gb|CAJ47128.2|ARO:3001127|SHV-73 [Klebsiella pneumoniae]	Betalactams	Class A betalactamases	SHV	SHV-73	SHV-73	[Klebsiella pneumoniae]
129	SARD_129	Core	gb|AFQ23957.1	gb|AFQ23957.1|ARO:3001190|SHV-151 [Klebsiella pneumoniae]	Betalactams	Class A betalactamases	SHV	SHV-151	SHV-151	[Klebsiella pneumoniae]
130	SARD_130	Core	gb|AAC98092.2	gb|AAC98092.2|ARO:3001075|SHV-16 [Klebsiella pneumoniae]	Betalactams	Class A betalactamases	SHV	SHV-16	SHV-16	[Klebsiella pneumoniae]
131	SARD_131	Core	gb|AAG15384.1	gb|AAG15384.1|ARO:3001086|SHV-28 [Klebsiella pneumoniae]	Betalactams	Class A betalactamases	SHV	SHV-28	SHV-28	[Klebsiella pneumoniae]
132	SARD_132	Core	gb|AFQ23954.1	gb|AFQ23954.1|ARO:3001187|SHV-148 [Klebsiella pneumoniae]	Betalactams	Class A betalactamases	SHV	SHV-148	SHV-148	[Klebsiella pneumoniae]
133	SARD_133	Core	gb|AFQ23965.1	gb|AFQ23965.1|ARO:3001198|SHV-159 [Klebsiella pneumoniae]	Betalactams	Class A betalactamases	SHV	SHV-159	SHV-159	[Klebsiella pneumoniae]
134	SARD_134	Core	gb|CDN33427.1	gb|CDN33427.1|ARO:3001351|SHV-183 [Enterobacter cloacae]	Betalactams	Class A betalactamases	SHV	SHV-183	SHV-183	[Enterobacter cloacae]
135	SARD_135	Core	gb|AEG79634.1	gb|AEG79634.1|ARO:3001167|SHV-120 [Escherichia coli]	Betalactams	Class A betalactamases	SHV	SHV-120	SHV-120	[Escherichia coli]
136	SARD_136	Core	gb|CAA39164.1	gb|CAA39164.1|ARO:3001064|SHV-5 [Klebsiella pneumoniae]	Betalactams	Class A betalactamases	SHV	SHV-5	SHV-5	[Klebsiella pneumoniae]
137	SARD_137	Core	gb|ACV32637.1	gb|ACV32637.1|ARO:3001174|SHV-127 [Klebsiella pneumoniae]	Betalactams	Class A betalactamases	SHV	SHV-127	SHV-127	[Klebsiella pneumoniae]
138	SARD_138	Core	gb|AAG01039.1	gb|AAG01039.1|ARO:3001085|SHV-27 [Klebsiella pneumoniae]	Betalactams	Class A betalactamases	SHV	SHV-27	SHV-27	[Klebsiella pneumoniae]
139	SARD_139	Core	gb|AAG49894.1	gb|AAG49894.1|ARO:3001087|SHV-29 [Klebsiella pneumoniae]	Betalactams	Class A betalactamases	SHV	SHV-29	SHV-29	[Klebsiella pneumoniae]
140	SARD_140	Core	gb|AFQ23966.1	gb|AFQ23966.1|ARO:3001199|SHV-160 [Klebsiella pneumoniae]	Betalactams	Class A betalactamases	SHV	SHV-160	SHV-160	[Klebsiella pneumoniae]
141	SARD_141	Core	gb|CAQ03503.1	gb|CAQ03503.1|ARO:3001336|SHV-98 [Klebsiella pneumoniae]	Betalactams	Class A betalactamases	SHV	SHV-98	SHV-98	[Klebsiella pneumoniae]
142	SARD_142	Core	gb|AAP41108.1	gb|AAP41108.1|ARO:3001107|SHV-50 [Klebsiella pneumoniae]	Betalactams	Class A betalactamases	SHV	SHV-50	SHV-50	[Klebsiella pneumoniae]
143	SARD_143	Core	gb|AFQ23961.1	gb|AFQ23961.1|ARO:3001194|SHV-155 [Klebsiella pneumoniae]	Betalactams	Class A betalactamases	SHV	SHV-155	SHV-155	[Klebsiella pneumoniae]
144	SARD_144	Core	gb|AJO16047.1	gb|AJO16047.1|ARO:3003156|SHV-189 [Klebsiella pneumoniae]	Betalactams	Class A betalactamases	SHV	SHV-189	SHV-189	[Klebsiella pneumoniae]
145	SARD_145	Core	gb|AAP82228.1	gb|AAP82228.1|ARO:3001102|SHV-44 [Klebsiella pneumoniae]	Betalactams	Class A betalactamases	SHV	SHV-44	SHV-44	[Klebsiella pneumoniae]
146	SARD_146	Core	gb|AFK93491.1	gb|AFK93491.1|ARO:3001345|SHV-144 [Klebsiella pneumoniae]	Betalactams	Class A betalactamases	SHV	SHV-144	SHV-144	[Klebsiella pneumoniae]
147	SARD_147	Core	gb|AAA87176.1	gb|AAA87176.1|ARO:3001066|SHV-7 [Escherichia coli]	Betalactams	Class A betalactamases	SHV	SHV-7	SHV-7	[Escherichia coli]
148	SARD_148	Core	gb|AFN88952.1	gb|AFN88952.1|ARO:3001185|SHV-145 [Klebsiella pneumoniae]	Betalactams	Class A betalactamases	SHV	SHV-145	SHV-145	[Klebsiella pneumoniae]
149	SARD_149	Core	gb|AHA80963.1	gb|AHA80963.1|ARO:3001361|SHV-178 [Klebsiella pneumoniae]	Betalactams	Class A betalactamases	SHV	SHV-178	SHV-178	[Klebsiella pneumoniae]
150	SARD_150	Core	gb|AFQ23970.1	gb|AFQ23970.1|ARO:3001203|SHV-165 [Klebsiella pneumoniae]	Betalactams	Class A betalactamases	SHV	SHV-165	SHV-165	[Klebsiella pneumoniae]
151	SARD_151	Core	gb|AFQ23969.1	gb|AFQ23969.1|ARO:3001202|SHV-163 [Klebsiella pneumoniae]	Betalactams	Class A betalactamases	SHV	SHV-163	SHV-163	[Klebsiella pneumoniae]
152	SARD_152	Core	gb|AHA80962.1	gb|AHA80962.1|ARO:3001362|SHV-179 [Klebsiella pneumoniae]	Betalactams	Class A betalactamases	SHV	SHV-179	SHV-179	[Klebsiella pneumoniae]
153	SARD_153	Core	gb|ANA06389.1	gb|ANA06389.1|ARO:3001062|SHV-3 [Klebsiella pneumoniae]	Betalactams	Class A betalactamases	SHV	SHV-3	SHV-3	[Klebsiella pneumoniae]
154	SARD_154	Core	gb|SPD96731.1	gb|SPD96731.1|ARO:3001063|SHV-4 [Escherichia coli]	Betalactams	Class A betalactamases	SHV	SHV-4	SHV-4	[Escherichia coli]
155	SARD_155	Core	gb|WP_122630863.1	gb|WP_122630863.1|ARO:3005207|SHV-205 [Klebsiella pneumoniae]	Betalactams	Class A betalactamases	SHV	SHV-205	SHV-205	[Klebsiella pneumoniae]
156	SARD_156	Core	gb|WP_122630876.1	gb|WP_122630876.1|ARO:3005208|SHV-222 [Klebsiella pneumoniae]	Betalactams	Class A betalactamases	SHV	SHV-222	SHV-222	[Klebsiella pneumoniae]
157	SARD_157	Core	gb|WP_088245226.1	gb|WP_088245226.1|ARO:3005209|SHV-198 [Klebsiella pneumoniae]	Betalactams	Class A betalactamases	SHV	SHV-198	SHV-198	[Klebsiella pneumoniae]
158	SARD_158	Core	gb|WP_068981648.1	gb|WP_068981648.1|ARO:3005210|SHV-195 [Klebsiella pneumoniae]	Betalactams	Class A betalactamases	SHV	SHV-195	SHV-195	[Klebsiella pneumoniae]
159	SARD_159	Core	gb|WP_122630838.1	gb|WP_122630838.1|ARO:3005211|SHV-201 [Klebsiella pneumoniae]	Betalactams	Class A betalactamases	SHV	SHV-201	SHV-201	[Klebsiella pneumoniae]
160	SARD_160	Core	gb|WP_122630867.1	gb|WP_122630867.1|ARO:3005212|SHV-212 [Klebsiella pneumoniae]	Betalactams	Class A betalactamases	SHV	SHV-212	SHV-212	[Klebsiella pneumoniae]
161	SARD_161	Core	gb|WP_109791212.1	gb|WP_109791212.1|ARO:3005213|SHV-204 [Klebsiella pneumoniae]	Betalactams	Class A betalactamases	SHV	SHV-204	SHV-204	[Klebsiella pneumoniae]
162	SARD_162	Core	gb|WP_072081993.1	gb|WP_072081993.1|ARO:3005214|SHV-197 [Escherichia coli]	Betalactams	Class A betalactamases	SHV	SHV-197	SHV-197	[Escherichia coli]
163	SARD_163	Core	gb|WP_122630871.1	gb|WP_122630871.1|ARO:3005215|SHV-216 [Klebsiella pneumoniae]	Betalactams	Class A betalactamases	SHV	SHV-216	SHV-216	[Klebsiella pneumoniae]
164	SARD_164	Core	gb|WP_065419573.1	gb|WP_065419573.1|ARO:3005223|SHV-194 [Klebsiella pneumoniae]	Betalactams	Class A betalactamases	SHV	SHV-194	SHV-194	[Klebsiella pneumoniae]
165	SARD_165	Core	gb|WP_109232473.1	gb|WP_109232473.1|ARO:3005224|SHV-220 [Klebsiella pneumoniae]	Betalactams	Class A betalactamases	SHV	SHV-220	SHV-220	[Klebsiella pneumoniae]
166	SARD_166	Core	gb|WP_115196748.1	gb|WP_115196748.1|ARO:3005225|SHV-210 [Klebsiella pneumoniae]	Betalactams	Class A betalactamases	SHV	SHV-210	SHV-210	[Klebsiella pneumoniae]
167	SARD_167	Core	gb|WP_122630865.1	gb|WP_122630865.1|ARO:3005226|SHV-208 [Klebsiella pneumoniae]	Betalactams	Class A betalactamases	SHV	SHV-208	SHV-208	[Klebsiella pneumoniae]
168	SARD_168	Core	gb|WP_004143591.1	gb|WP_004143591.1|ARO:3005227|SHV-206 [Klebsiella pneumoniae]	Betalactams	Class A betalactamases	SHV	SHV-206	SHV-206	[Klebsiella pneumoniae]
169	SARD_169	Core	gb|WP_122630878.1	gb|WP_122630878.1|ARO:3005228|SHV-226 [Klebsiella pneumoniae]	Betalactams	Class A betalactamases	SHV	SHV-226	SHV-226	[Klebsiella pneumoniae]
170	SARD_170	Core	gb|WP_069280714.1	gb|WP_069280714.1|ARO:3005229|SHV-196 [Klebsiella pneumoniae]	Betalactams	Class A betalactamases	SHV	SHV-196	SHV-196	[Klebsiella pneumoniae]
171	SARD_171	Core	gb|WP_023341517.1	gb|WP_023341517.1|ARO:3005230|SHV-211 [Klebsiella pneumoniae]	Betalactams	Class A betalactamases	SHV	SHV-211	SHV-211	[Klebsiella pneumoniae]
172	SARD_172	Core	gb|WP_122630874.1	gb|WP_122630874.1|ARO:3005231|SHV-219 [Klebsiella pneumoniae]	Betalactams	Class A betalactamases	SHV	SHV-219	SHV-219	[Klebsiella pneumoniae]
173	SARD_173	Core	gb|WP_094009815.1	gb|WP_094009815.1|ARO:3005232|SHV-199 [Escherichia coli]	Betalactams	Class A betalactamases	SHV	SHV-199	SHV-199	[Escherichia coli]
174	SARD_174	Core	gb|WP_122630879.1	gb|WP_122630879.1|ARO:3005233|SHV-227 [Klebsiella pneumoniae]	Betalactams	Class A betalactamases	SHV	SHV-227	SHV-227	[Klebsiella pneumoniae]
175	SARD_175	Core	gb|WP_117241614.1	gb|WP_117241614.1|ARO:3005234|SHV-223 [Klebsiella pneumoniae]	Betalactams	Class A betalactamases	SHV	SHV-223	SHV-223	[Klebsiella pneumoniae]
176	SARD_176	Core	gb|WP_122630869.1	gb|WP_122630869.1|ARO:3005235|SHV-214 [Klebsiella pneumoniae]	Betalactams	Class A betalactamases	SHV	SHV-214	SHV-214	[Klebsiella pneumoniae]
177	SARD_177	Core	gb|WP_064733493.1	gb|WP_064733493.1|ARO:3005236|SHV-207 [Klebsiella pneumoniae]	Betalactams	Class A betalactamases	SHV	SHV-207	SHV-207	[Klebsiella pneumoniae]
178	SARD_178	Core	gb|WP_063864669.1	gb|WP_063864669.1|ARO:3005237|SHV-1b-b [Klebsiella pneumoniae]	Betalactams	Class A betalactamases	SHV	SHV-1b-b	SHV-1b-b	[Klebsiella pneumoniae]
179	SARD_179	Core	gb|WP_122630873.1	gb|WP_122630873.1|ARO:3005238|SHV-218 [Klebsiella pneumoniae]	Betalactams	Class A betalactamases	SHV	SHV-218	SHV-218	[Klebsiella pneumoniae]
180	SARD_180	Core	gb|WP_063864668.1	gb|WP_063864668.1|ARO:3005239|SHV-193 [Klebsiella pneumoniae]	Betalactams	Class A betalactamases	SHV	SHV-193	SHV-193	[Klebsiella pneumoniae]
181	SARD_181	Core	gb|WP_104159136.1	gb|WP_104159136.1|ARO:3005240|SHV-224 [Klebsiella pneumoniae]	Betalactams	Class A betalactamases	SHV	SHV-224	SHV-224	[Klebsiella pneumoniae]
182	SARD_182	Core	gb|WP_122630877.1	gb|WP_122630877.1|ARO:3005241|SHV-225 [Klebsiella pneumoniae]	Betalactams	Class A betalactamases	SHV	SHV-225	SHV-225	[Klebsiella pneumoniae]
183	SARD_183	Core	gb|WP_122630866.1	gb|WP_122630866.1|ARO:3005242|SHV-209 [Klebsiella pneumoniae]	Betalactams	Class A betalactamases	SHV	SHV-209	SHV-209	[Klebsiella pneumoniae]
184	SARD_184	Core	gb|WP_122630870.1	gb|WP_122630870.1|ARO:3005243|SHV-215 [Klebsiella pneumoniae]	Betalactams	Class A betalactamases	SHV	SHV-215	SHV-215	[Klebsiella pneumoniae]
185	SARD_185	Core	gb|WP_122630880.1	gb|WP_122630880.1|ARO:3005247|SHV-228 [Klebsiella pneumoniae]	Betalactams	Class A betalactamases	SHV	SHV-228	SHV-228	[Klebsiella pneumoniae]
186	SARD_186	Core	gb|WP_096807447.1	gb|WP_096807447.1|ARO:3005248|SHV-200 [Klebsiella pneumoniae]	Betalactams	Class A betalactamases	SHV	SHV-200	SHV-200	[Klebsiella pneumoniae]
187	SARD_187	Core	gb|WP_099156054.1	gb|WP_099156054.1|ARO:3005249|SHV-203 [Klebsiella pneumoniae]	Betalactams	Class A betalactamases	SHV	SHV-203	SHV-203	[Klebsiella pneumoniae]
188	SARD_188	Core	gb|WP_122630872.1	gb|WP_122630872.1|ARO:3005250|SHV-217 [Klebsiella pneumoniae]	Betalactams	Class A betalactamases	SHV	SHV-217	SHV-217	[Klebsiella pneumoniae]
189	SARD_189	Core	gb|WP_122630868.1	gb|WP_122630868.1|ARO:3005251|SHV-213 [Klebsiella pneumoniae]	Betalactams	Class A betalactamases	SHV	SHV-213	SHV-213	[Klebsiella pneumoniae]
190	SARD_190	Core	gb|WP_122630875.1	gb|WP_122630875.1|ARO:3005252|SHV-221 [Klebsiella pneumoniae]	Betalactams	Class A betalactamases	SHV	SHV-221	SHV-221	[Klebsiella pneumoniae]
191	SARD_191	Core	gb|WP_122630839.1	gb|WP_122630839.1|ARO:3005253|SHV-202 [Klebsiella pneumoniae] Partial	Betalactams	Class A betalactamases	SHV	SHV-202	SHV-202	[Klebsiella pneumoniae] Partial
192	SARD_192	Core	gb|AAD01868.1	gb|AAD01868.1|ARO:3002867|dfrF [Enterococcus faecalis]	Trimethoprim	Dihydrofolate reductase	DFRF	dfrF	dfrF	[Enterococcus faecalis]
193	SARD_193	Core	gb|AFJ59957.1	gb|AFJ59957.1|ARO:3001989|CTX-M-130 [Escherichia coli]	Betalactams	Class A betalactamases	CTX-M	CTX-M-130	CTX-M-130	[Escherichia coli]
194	SARD_194	Core	gb|AFA51699.1	gb|AFA51699.1|ARO:3001980|CTX-M-121 [Escherichia coli]	Betalactams	Class A betalactamases	CTX-M	CTX-M-121	CTX-M-121	[Escherichia coli]
195	SARD_195	Core	gb|AIS67611.1	gb|AIS67611.1|ARO:3003163|CTX-M-155 [Klebsiella pneumoniae]	Betalactams	Class A betalactamases	CTX-M	CTX-M-155	CTX-M-155	[Klebsiella pneumoniae]
196	SARD_196	Core	gb|AAY84742.1	gb|AAY84742.1|ARO:3001904|CTX-M-42 [Escherichia coli]	Betalactams	Class A betalactamases	CTX-M	CTX-M-42	CTX-M-42	[Escherichia coli]
197	SARD_197	Core	gb|AEM44652.1	gb|AEM44652.1|ARO:3001972|CTX-M-112 [Shigella sp. SH257]	Betalactams	Class A betalactamases	CTX-M	CTX-M-112	CTX-M-112	[Shigella sp. SH257]
198	SARD_198	Core	gb|AAV97955.1	gb|AAV97955.1|ARO:3001912|CTX-M-50 [Klebsiella pneumoniae]	Betalactams	Class A betalactamases	CTX-M	CTX-M-50	CTX-M-50	[Klebsiella pneumoniae]
199	SARD_199	Core	gb|AAN38836.1	gb|AAN38836.1|ARO:3001886|CTX-M-24 [Klebsiella pneumoniae]	Betalactams	Class A betalactamases	CTX-M	CTX-M-24	CTX-M-24	[Klebsiella pneumoniae]
200	SARD_200	Core	gb|AAK55534.1	gb|AAK55534.1|ARO:3001881|CTX-M-19 [Klebsiella pneumoniae]	Betalactams	Class A betalactamases	CTX-M	CTX-M-19	CTX-M-19	[Klebsiella pneumoniae]
201	SARD_201	Core	gb|AAV70602.1	gb|AAV70602.1|ARO:3001900|CTX-M-38 [Klebsiella pneumoniae]	Betalactams	Class A betalactamases	CTX-M	CTX-M-38	CTX-M-38	[Klebsiella pneumoniae]
202	SARD_202	Core	gb|ABM97538.1	gb|ABM97538.1|ARO:3001919|CTX-M-58 [Escherichia coli]	Betalactams	Class A betalactamases	CTX-M	CTX-M-58	CTX-M-58	[Escherichia coli]
203	SARD_203	Core	gb|ABN48311.1	gb|ABN48311.1|ARO:3001918|CTX-M-56 [Escherichia coli]	Betalactams	Class A betalactamases	CTX-M	CTX-M-56	CTX-M-56	[Escherichia coli]
204	SARD_204	Core	gb|WP_063860086.1	gb|WP_063860086.1|ARO:3001948|CTX-M-88 [Enterobacteriaceae]	Betalactams	Class A betalactamases	CTX-M	CTX-M-88	CTX-M-88	[Enterobacteriaceae]
205	SARD_205	Core	gb|BAL72196.1	gb|BAL72196.1|ARO:3001985|CTX-M-126 [Escherichia coli]	Betalactams	Class A betalactamases	CTX-M	CTX-M-126	CTX-M-126	[Escherichia coli]
206	SARD_206	Core	gb|AEM44650.1	gb|AEM44650.1|ARO:3001967|CTX-M-107 [Shigella sp. SH219] Partial	Betalactams	Class A betalactamases	CTX-M	CTX-M-107	CTX-M-107	[Shigella sp. SH219] Partial
207	SARD_207	Core	gb|AAF93177.1	gb|AAF93177.1|ARO:3001874|CTX-M-11 [Klebsiella pneumoniae]	Betalactams	Class A betalactamases	CTX-M	CTX-M-11	CTX-M-11	[Klebsiella pneumoniae]
208	SARD_208	Core	gb|AFO69261.1	gb|AFO69261.1|ARO:3001984|CTX-M-125 [Enterobacter cloacae]	Betalactams	Class A betalactamases	CTX-M	CTX-M-125	CTX-M-125	[Enterobacter cloacae]
209	SARD_209	Core	gb|ADY02545.1	gb|ADY02545.1|ARO:3001960|CTX-M-101 [Escherichia coli]	Betalactams	Class A betalactamases	CTX-M	CTX-M-101	CTX-M-101	[Escherichia coli]
210	SARD_210	Core	gb|BAD16611.1	gb|BAD16611.1|ARO:3001898|CTX-M-36 [Escherichia coli]	Betalactams	Class A betalactamases	CTX-M	CTX-M-36	CTX-M-36	[Escherichia coli]
211	SARD_211	Core	gb|BAD83775.1	gb|BAD83775.1|ARO:3001897|CTX-M-35 [Klebsiella oxytoca]	Betalactams	Class A betalactamases	CTX-M	CTX-M-35	CTX-M-35	[Klebsiella oxytoca]
212	SARD_212	Core	gb|BAP18874.1	gb|BAP18874.1|ARO:3003167|CTX-M-159 [Klebsiella pneumoniae]	Betalactams	Class A betalactamases	CTX-M	CTX-M-159	CTX-M-159	[Klebsiella pneumoniae]
213	SARD_213	Core	gb|BAP34782.1	gb|BAP34782.1|ARO:3002008|CTX-M-151 [Salmonella enterica]	Betalactams	Class A betalactamases	CTX-M	CTX-M-151	CTX-M-151	[Salmonella enterica]
214	SARD_214	Core	gb|AAM70498.1	gb|AAM70498.1|ARO:3001887|CTX-M-25 [Escherichia coli]	Betalactams	Class A betalactamases	CTX-M	CTX-M-25	CTX-M-25	[Escherichia coli]
215	SARD_215	Core	gb|AHA80961.1	gb|AHA80961.1|ARO:3002005|CTX-M-147 [Klebsiella pneumoniae]	Betalactams	Class A betalactamases	CTX-M	CTX-M-147	CTX-M-147	[Klebsiella pneumoniae]
216	SARD_216	Core	gb|CAA63262.1	gb|CAA63262.1|ARO:3001864|CTX-M-1 [Escherichia coli]	Betalactams	Class A betalactamases	CTX-M	CTX-M-1	CTX-M-1	[Escherichia coli]
217	SARD_217	Core	gb|ADK11041.1	gb|ADK11041.1|ARO:3001954|CTX-M-94 [Escherichia coli]	Betalactams	Class A betalactamases	CTX-M	CTX-M-94	CTX-M-94	[Escherichia coli]
218	SARD_218	Core	gb|AAP43508.1	gb|AAP43508.1|ARO:3001892|CTX-M-30 [Citrobacter freundii]	Betalactams	Class A betalactamases	CTX-M	CTX-M-30	CTX-M-30	[Citrobacter freundii]
219	SARD_219	Core	gb|CAQ42486.1	gb|CAQ42486.1|ARO:3001937|CTX-M-76 [Kluyvera ascorbata]	Betalactams	Class A betalactamases	CTX-M	CTX-M-76	CTX-M-76	[Kluyvera ascorbata]
220	SARD_220	Core	gb|ABY91281.1	gb|ABY91281.1|ARO:3001930|CTX-M-69 [Escherichia coli]	Betalactams	Class A betalactamases	CTX-M	CTX-M-69	CTX-M-69	[Escherichia coli]
221	SARD_221	Core	gb|AAF05311.2	gb|AAF05311.2|ARO:3001872|CTX-M-9 [Escherichia coli]	Betalactams	Class A betalactamases	CTX-M	CTX-M-9	CTX-M-9	[Escherichia coli]
222	SARD_222	Core	gb|ABB59946.1	gb|ABB59946.1|ARO:3001943|CTX-M-82 [Escherichia coli]	Betalactams	Class A betalactamases	CTX-M	CTX-M-82	CTX-M-82	[Escherichia coli]
223	SARD_223	Core	gb|AAV97952.1	gb|AAV97952.1|ARO:3001909|CTX-M-47 [Escherichia coli]	Betalactams	Class A betalactamases	CTX-M	CTX-M-47	CTX-M-47	[Escherichia coli]
224	SARD_224	Core	gb|AET99223.1	gb|AET99223.1|ARO:3001977|CTX-M-117 [Escherichia coli]	Betalactams	Class A betalactamases	CTX-M	CTX-M-117	CTX-M-117	[Escherichia coli]
225	SARD_225	Core	gb|AAY43008.1	gb|AAY43008.1|ARO:3001903|CTX-M-41 [Proteus mirabilis]	Betalactams	Class A betalactamases	CTX-M	CTX-M-41	CTX-M-41	[Proteus mirabilis]
226	SARD_226	Core	gb|CAC95175.1	gb|CAC95175.1|ARO:3001882|CTX-M-20 [Proteus mirabilis]	Betalactams	Class A betalactamases	CTX-M	CTX-M-20	CTX-M-20	[Proteus mirabilis]
227	SARD_227	Core	gb|AFA51700.1	gb|AFA51700.1|ARO:3001981|CTX-M-122 [Escherichia coli]	Betalactams	Class A betalactamases	CTX-M	CTX-M-122	CTX-M-122	[Escherichia coli]
228	SARD_228	Core	gb|AAR99493.1	gb|AAR99493.1|ARO:3001896|CTX-M-34 [Escherichia coli]	Betalactams	Class A betalactamases	CTX-M	CTX-M-34	CTX-M-34	[Escherichia coli]
229	SARD_229	Core	gb|ABN69105.1	gb|ABN69105.1|ARO:3001926|CTX-M-65 [Escherichia coli]	Betalactams	Class A betalactamases	CTX-M	CTX-M-65	CTX-M-65	[Escherichia coli]
230	SARD_230	Core	gb|BAO37256.1	gb|BAO37256.1|ARO:3001994|CTX-M-137 [Escherichia coli]	Betalactams	Class A betalactamases	CTX-M	CTX-M-137	CTX-M-137	[Escherichia coli]
231	SARD_231	Core	gb|AFA51701.1	gb|AFA51701.1|ARO:3001982|CTX-M-123 [Escherichia coli]	Betalactams	Class A betalactamases	CTX-M	CTX-M-123	CTX-M-123	[Escherichia coli]
232	SARD_232	Core	gb|AAV28215.2	gb|AAV28215.2|ARO:3001902|CTX-M-40 [Escherichia coli]	Betalactams	Class A betalactamases	CTX-M	CTX-M-40	CTX-M-40	[Escherichia coli]
233	SARD_233	Core	gb|ADO17948.1	gb|ADO17948.1|ARO:3001957|CTX-M-98 [Escherichia coli]	Betalactams	Class A betalactamases	CTX-M	CTX-M-98	CTX-M-98	[Escherichia coli]
234	SARD_234	Core	gb|AAV97954.1	gb|AAV97954.1|ARO:3001911|CTX-M-49 [Klebsiella pneumoniae]	Betalactams	Class A betalactamases	CTX-M	CTX-M-49	CTX-M-49	[Klebsiella pneumoniae]
235	SARD_235	Core	gb|ABV57756.3	gb|ABV57756.3|ARO:3001942|CTX-M-81 [Klebsiella pneumoniae]	Betalactams	Class A betalactamases	CTX-M	CTX-M-81	CTX-M-81	[Klebsiella pneumoniae]
236	SARD_236	Core	gb|CBW46935.1	gb|CBW46935.1|ARO:3001959|CTX-M-100 [Escherichia coli]	Betalactams	Class A betalactamases	CTX-M	CTX-M-100	CTX-M-100	[Escherichia coli]
237	SARD_237	Core	gb|AAF04388.1	gb|AAF04388.1|ARO:3001871|CTX-M-8 [Citrobacter amalonaticus]	Betalactams	Class A betalactamases	CTX-M	CTX-M-8	CTX-M-8	[Citrobacter amalonaticus]
238	SARD_238	Core	gb|AAV97953.1	gb|AAV97953.1|ARO:3001910|CTX-M-48 [Klebsiella pneumoniae]	Betalactams	Class A betalactamases	CTX-M	CTX-M-48	CTX-M-48	[Klebsiella pneumoniae]
239	SARD_239	Core	gb|ABI34705.1	gb|ABI34705.1|ARO:3001917|CTX-M-55 [Escherichia coli]	Betalactams	Class A betalactamases	CTX-M	CTX-M-55	CTX-M-55	[Escherichia coli]
240	SARD_240	Core	gb|CAD99181.1	gb|CAD99181.1|ARO:3001893|CTX-M-31 [Providencia sp. 4440]	Betalactams	Class A betalactamases	CTX-M	CTX-M-31	CTX-M-31	[Providencia sp. 4440]
241	SARD_241	Core	gb|ACB41777.1	gb|ACB41777.1|ARO:3001947|CTX-M-87 [Escherichia coli]	Betalactams	Class A betalactamases	CTX-M	CTX-M-87	CTX-M-87	[Escherichia coli]
242	SARD_242	Core	gb|AIT97310.1	gb|AIT97310.1|ARO:3003166|CTX-M-158 [Escherichia coli]	Betalactams	Class A betalactamases	CTX-M	CTX-M-158	CTX-M-158	[Escherichia coli]
243	SARD_243	Core	gb|ABV81082.1	gb|ABV81082.1|ARO:3001929|CTX-M-68 [Klebsiella sp. ARS06-441]	Betalactams	Class A betalactamases	CTX-M	CTX-M-68	CTX-M-68	[Klebsiella sp. ARS06-441]
244	SARD_244	Core	gb|ADY02546.1	gb|ADY02546.1|ARO:3001961|CTX-M-102 [Escherichia coli]	Betalactams	Class A betalactamases	CTX-M	CTX-M-102	CTX-M-102	[Escherichia coli]
245	SARD_245	Core	gb|AAF72530.1	gb|AAF72530.1|ARO:3001877|CTX-M-14 [Escherichia coli]	Betalactams	Class A betalactamases	CTX-M	CTX-M-14	CTX-M-14	[Escherichia coli]
246	SARD_246	Core	gb|AEM44651.1	gb|AEM44651.1|ARO:3001968|CTX-M-108 [Shigella sp. SH223] Partial	Betalactams	Class A betalactamases	CTX-M	CTX-M-108	CTX-M-108	[Shigella sp. SH223] Partial
247	SARD_247	Core	gb|AGW25368.1	gb|AGW25368.1|ARO:3002000|CTX-M-142 [Escherichia coli]	Betalactams	Class A betalactamases	CTX-M	CTX-M-142	CTX-M-142	[Escherichia coli]
248	SARD_248	Core	gb|ADL27532.1	gb|ADL27532.1|ARO:3001958|CTX-M-99 [Klebsiella pneumoniae]	Betalactams	Class A betalactamases	CTX-M	CTX-M-99	CTX-M-99	[Klebsiella pneumoniae]
249	SARD_249	Core	gb|AEW46676.3	gb|AEW46676.3|ARO:3001990|CTX-M-131 [Providencia rettgeri]	Betalactams	Class A betalactamases	CTX-M	CTX-M-131	CTX-M-131	[Providencia rettgeri]
250	SARD_250	Core	gb|ADN26580.1	gb|ADN26580.1|ARO:3001953|CTX-M-93 [Escherichia coli]	Betalactams	Class A betalactamases	CTX-M	CTX-M-93	CTX-M-93	[Escherichia coli]
251	SARD_251	Core	gb|AFY98865.1	gb|AFY98865.1|ARO:3001997|CTX-M-139 [Escherichia coli]	Betalactams	Class A betalactamases	CTX-M	CTX-M-139	CTX-M-139	[Escherichia coli]
252	SARD_252	Core	gb|AEM44653.1	gb|AEM44653.1|ARO:3001973|CTX-M-113 [Shigella sp. SH284]	Betalactams	Class A betalactamases	CTX-M	CTX-M-113	CTX-M-113	[Shigella sp. SH284]
253	SARD_253	Core	gb|CAQ42480.1	gb|CAQ42480.1|ARO:3001938|CTX-M-77 [Kluyvera ascorbata]	Betalactams	Class A betalactamases	CTX-M	CTX-M-77	CTX-M-77	[Kluyvera ascorbata]
254	SARD_254	Core	gb|ABN09669.1	gb|ABN09669.1|ARO:3001922|CTX-M-61 [Salmonella enterica subsp. enterica serovar Typhimurium]	Betalactams	Class A betalactamases	CTX-M	CTX-M-61	CTX-M-61	[Salmonella enterica subsp. enterica serovar Typhimurium]
255	SARD_255	Core	gb|CAA74573.1	gb|CAA74573.1|ARO:3001867|CTX-M-4 [Salmonella enterica subsp. enterica serovar Typhimurium]	Betalactams	Class A betalactamases	CTX-M	CTX-M-4	CTX-M-4	[Salmonella enterica subsp. enterica serovar Typhimurium]
256	SARD_256	Core	gb|ACI29348.1	gb|ACI29348.1|ARO:3001946|CTX-M-86 [Salmonella enterica subsp. enterica serovar Agona]	Betalactams	Class A betalactamases	CTX-M	CTX-M-86	CTX-M-86	[Salmonella enterica subsp. enterica serovar Agona]
257	SARD_257	Core	gb|ABC18328.3	gb|ABC18328.3|ARO:3001916|CTX-M-54 [Klebsiella pneumoniae]	Betalactams	Class A betalactamases	CTX-M	CTX-M-54	CTX-M-54	[Klebsiella pneumoniae]
258	SARD_258	Core	gb|AAL86924.1	gb|AAL86924.1|ARO:3001884|CTX-M-22 [Klebsiella pneumoniae]	Betalactams	Class A betalactamases	CTX-M	CTX-M-22	CTX-M-22	[Klebsiella pneumoniae]
259	SARD_259	Core	gb|ACU00153.1	gb|ACU00153.1|ARO:3001974|CTX-M-114 [Providencia rettgeri]	Betalactams	Class A betalactamases	CTX-M	CTX-M-114	CTX-M-114	[Providencia rettgeri]
260	SARD_260	Core	gb|AGN11769.1	gb|AGN11769.1|ARO:3001999|CTX-M-141 [Klebsiella pneumoniae]	Betalactams	Class A betalactamases	CTX-M	CTX-M-141	CTX-M-141	[Klebsiella pneumoniae]
261	SARD_261	Core	gb|CAA06312.1	gb|CAA06312.1|ARO:3001870|CTX-M-7 [Salmonella enterica subsp. enterica serovar Typhimurium]	Betalactams	Class A betalactamases	CTX-M	CTX-M-7	CTX-M-7	[Salmonella enterica subsp. enterica serovar Typhimurium]
262	SARD_262	Core	gb|CAD08929.1	gb|CAD08929.1|ARO:3001883|CTX-M-21 [Escherichia coli]	Betalactams	Class A betalactamases	CTX-M	CTX-M-21	CTX-M-21	[Escherichia coli]
263	SARD_263	Core	gb|BAF63422.1	gb|BAF63422.1|ARO:3001925|CTX-M-64 [Shigella sonnei]	Betalactams	Class A betalactamases	CTX-M	CTX-M-64	CTX-M-64	[Shigella sonnei]
264	SARD_264	Core	gb|AFH88134.1	gb|AFH88134.1|ARO:3001983|CTX-M-124 [Escherichia coli]	Betalactams	Class A betalactamases	CTX-M	CTX-M-124	CTX-M-124	[Escherichia coli]
265	SARD_265	Core	gb|AAX54694.1	gb|AAX54694.1|ARO:3001901|CTX-M-39 [Escherichia coli]	Betalactams	Class A betalactamases	CTX-M	CTX-M-39	CTX-M-39	[Escherichia coli]
266	SARD_266	Core	gb|ADY02554.1	gb|ADY02554.1|ARO:3001965|CTX-M-105 [Escherichia coli]	Betalactams	Class A betalactamases	CTX-M	CTX-M-105	CTX-M-105	[Escherichia coli]
267	SARD_267	Core	gb|CAD70280.1	gb|CAD70280.1|ARO:3001890|CTX-M-28 [Escherichia coli]	Betalactams	Class A betalactamases	CTX-M	CTX-M-28	CTX-M-28	[Escherichia coli]
268	SARD_268	Core	gb|CAA06311.1	gb|CAA06311.1|ARO:3001869|CTX-M-6 [Salmonella enterica subsp. enterica serovar Typhimurium]	Betalactams	Class A betalactamases	CTX-M	CTX-M-6	CTX-M-6	[Salmonella enterica subsp. enterica serovar Typhimurium]
269	SARD_269	Core	gb|AAO88912.1	gb|AAO88912.1|ARO:3001895|CTX-M-33 [Escherichia coli]	Betalactams	Class A betalactamases	CTX-M	CTX-M-33	CTX-M-33	[Escherichia coli]
270	SARD_270	Core	gb|CAG28417.1	gb|CAG28417.1|ARO:3001956|CTX-M-96 [Klebsiella pneumoniae]	Betalactams	Class A betalactamases	CTX-M	CTX-M-96	CTX-M-96	[Klebsiella pneumoniae]
271	SARD_271	Core	gb|AIS67613.1	gb|AIS67613.1|ARO:3003165|CTX-M-157 [Klebsiella pneumoniae]	Betalactams	Class A betalactamases	CTX-M	CTX-M-157	CTX-M-157	[Klebsiella pneumoniae]
[truncated: 61,603 more rows]

## Sheet: Dataset S3
Dataset S3. The count statistics of ARGs class and group in the Structured Antibiotic Resistance Database (SARD). The ARGs were classified into 20 classes and 2972 groups.
[truncated: 2,973 more rows]

[truncated: 5 more sheets: Dataset S4, Dataset S5, Dataset S6, Dataset S7, Dataset S8]
